# Supplementary material for: The druggable schizophrenia genome: from repurposing opportunities to unexplored drug targets
Source: NPJ Genom Med. 2022 Mar 25;7:25. doi: 10.1038/s41525-022-00290-4 (PMC8956592; doi:10.1038/s41525-022-00290-4)
Supplement: Supplementary file 2 — Supplementary Data 1 [file 41525_2022_290_MOESM2_ESM.xlsx]

## Sheet: All data
HGNC	SCZ genetic varaition - source information																				UniProt											Drug target efficay data												Disease indications				SCZ repurposing trials
Risk Gene (HGNC)	Risk.variant.type	Study	Method	Source	Rationale	Gene	GWAS.SNP	P.value	Lowest.P.value	P.value.mlog	OR.or.BETA	TWAS expression.reference.panel	TWAS.Z.score	TWAS.P.value	Best.GWAS.SNP	Best.GWAS.SNP.P.value	Expression.SCZ.colocalization.posterior	Chromatin.associations	nlog10.P.value	GWS (Y/N)	Protein.names	Gene.name	Gene.synonym.1	Gene.synonym.2	Gene.synonym.3	Gene.synonym.4	Gene.synonym.5	Gene.synonym.6	Gene.synonym.7	Gene.synonym.8	UniProt.accession	First.drug	Drug	Drug.count	Mechanism.of.action	Target. ChEMBL.ID	Target.pref.name	Protein.name	Organism	Protein.class.description	Molecule.type	First.approval	ATC.code	First.indication	Indication	First.disease.area	Disease.area	Targeted.SCZ.clinical trial.(Y/N)	SCZ.clinical.trial.drug
ABCB9	Common	Ripke 2014 (Li 2017)	GWAS	NHGRI-EBI GWAS catalogue	intron_variant	ABCB9	rs2851447	2e-14	2e-14	13.69897	1.0928961	#N/A	#N/A	#N/A	#N/A	#N/A	#N/A	#N/A	13.699	Y	ATP-binding cassette sub-family B member 9 (ATP-binding cassette transporter 9) (ABC transporter 9 protein) (hABCB9) (TAP-like protein) (TAPL)	ABCB9	ABCB9	KIAA1520	#N/A	#N/A	#N/A	#N/A	#N/A	#N/A	Q9NP78	#N/A	#N/A	1	#N/A	#N/A	#N/A	#N/A	#N/A	#N/A	#N/A	#N/A	#N/A	#N/A	#N/A	#N/A	#N/A	N	#N/A
ABLIM1	Rare	Purcell 2014	Exome seq - rare disruptive mutations	Ex. Data Table 2	large-effect alleles - PSD-95	ABLIM1	#N/A	#N/A	#N/A	#N/A	#N/A	#N/A	#N/A	#N/A	#N/A	#N/A	#N/A	#N/A	#N/A	N	Actin-binding LIM protein 1 (abLIM-1) (Actin-binding LIM protein family member 1) (Actin-binding double zinc finger protein) (LIMAB1) (Limatin)	ABLM1	ABLIM1	ABLIM	KIAA0059	LIMAB1	#N/A	#N/A	#N/A	#N/A	O14639	#N/A	#N/A	1	#N/A	#N/A	#N/A	#N/A	#N/A	#N/A	#N/A	#N/A	#N/A	#N/A	#N/A	#N/A	#N/A	N	#N/A
ACD	Common	Ripke 2014	GWAS	NHGRI-EBI GWAS catalogue	intron_variant	ACD	rs8044995	2e-08	2e-08	7.698970004	1.081	#N/A	#N/A	#N/A	#N/A	#N/A	#N/A	#N/A	7.69897	Y	Adrenocortical dysplasia protein homolog (POT1 and TIN2-interacting protein)	ACD	ACD	PIP1	PTOP	TINT1	TPP1	#N/A	#N/A	#N/A	Q96AP0	#N/A	#N/A	1	#N/A	#N/A	#N/A	#N/A	#N/A	#N/A	#N/A	#N/A	#N/A	#N/A	#N/A	#N/A	#N/A	N	#N/A
ACO2	Rare	Purcell 2014	Exome seq - rare disruptive mutations	Ex. Data Table 2	large-effect alleles - PSD-95	ACO2	#N/A	#N/A	#N/A	#N/A	#N/A	#N/A	#N/A	#N/A	#N/A	#N/A	#N/A	#N/A	#N/A	N	Aconitate hydratase, mitochondrial (Aconitase) (EC 4.2.1.3) (Citrate hydro-lyase)	ACON	ACO2	#N/A	#N/A	#N/A	#N/A	#N/A	#N/A	#N/A	Q99798	#N/A	#N/A	1	#N/A	#N/A	#N/A	#N/A	#N/A	#N/A	#N/A	#N/A	#N/A	#N/A	#N/A	#N/A	#N/A	N	#N/A
ACP6	Rare	Marshall 2017	CNV genotyping	Resource PGC_41K_QC_all_minimum12cnv	genome-wide sig. FWER < 0.05	ACP6	chr1_145585792	1.84024e-06	1.84024e-06	#N/A	#N/A	#N/A	#N/A	#N/A	#N/A	#N/A	#N/A	#N/A	5.73513	Y	Lysophosphatidic acid phosphatase type 6 (EC 3.1.3.2) (Acid phosphatase 6, lysophosphatidic) (Acid phosphatase-like protein 1) (PACPL1)	PPA6	ACP6	ACPL1	LPAP	UNQ205/PRO231	#N/A	#N/A	#N/A	#N/A	Q9NPH0	#N/A	#N/A	1	#N/A	#N/A	#N/A	#N/A	#N/A	#N/A	#N/A	#N/A	#N/A	#N/A	#N/A	#N/A	#N/A	N	#N/A
ACTR1A	Expression	Gusev 2018	TWAS	Supp. Table 3	TWAS	ACTR1A	rs11191419	#N/A	#N/A	#N/A	#N/A	NTR	-4.6	5e-06	rs11191419	9e-18	0	#N/A	5.30103	Y	Alpha-centractin (Centractin) (ARP1) (Actin-RPV) (Centrosome-associated actin homolog)	ACTZ	ACTR1A	CTRN1	#N/A	#N/A	#N/A	#N/A	#N/A	#N/A	P61163	#N/A	#N/A	1	#N/A	#N/A	#N/A	#N/A	#N/A	#N/A	#N/A	#N/A	#N/A	#N/A	#N/A	#N/A	#N/A	N	#N/A
ACTR5	Common	Ripke 2014	GWAS	NHGRI-EBI GWAS catalogue	intron_variant	ACTR5	rs6065094	1e-11	1e-11	11	1.0775862	#N/A	#N/A	#N/A	#N/A	#N/A	#N/A	#N/A	11	Y	Actin-related protein 5 (hARP5) (Sarcoma antigen NY-SAR-16)	ARP5	ACTR5	ARP5	#N/A	#N/A	#N/A	#N/A	#N/A	#N/A	Q9H9F9	#N/A	#N/A	1	#N/A	#N/A	#N/A	#N/A	#N/A	#N/A	#N/A	#N/A	#N/A	#N/A	#N/A	#N/A	#N/A	N	#N/A
ACTR5	Expression	Gusev 2018	TWAS	Supp. Table 3	TWAS	ACTR5	rs6065094	#N/A	#N/A	#N/A	#N/A	YFS	5.2	2e-07	rs6065094	6e-11	0	dhs,H3K4ME1	6.69897	Y	Actin-related protein 5 (hARP5) (Sarcoma antigen NY-SAR-16)	ARP5	ACTR5	ARP5	#N/A	#N/A	#N/A	#N/A	#N/A	#N/A	Q9H9F9	#N/A	#N/A	1	#N/A	#N/A	#N/A	#N/A	#N/A	#N/A	#N/A	#N/A	#N/A	#N/A	#N/A	#N/A	#N/A	N	#N/A
ACY1	Expression	Gusev 2018	TWAS	Supp. Table 3	TWAS	ACY1	rs11717383	#N/A	#N/A	#N/A	#N/A	METSIM	4.7	2e-06	rs11717383	7e-09	#N/A	#N/A	5.69897	Y	Aminoacylase-1 (ACY-1) (EC 3.5.1.14) (N-acyl-L-amino-acid amidohydrolase)	ACY1	ACY1	#N/A	#N/A	#N/A	#N/A	#N/A	#N/A	#N/A	Q03154	#N/A	#N/A	1	#N/A	#N/A	#N/A	#N/A	#N/A	#N/A	#N/A	#N/A	#N/A	#N/A	#N/A	#N/A	#N/A	N	#N/A
ADAMTSL3	Common	Ripke 2014 (Li 2017)	GWAS	NHGRI-EBI GWAS catalogue	missense_variant	ADAMTSL3	rs950169	2e-11	2e-11	10.69897	1.0834236	#N/A	#N/A	#N/A	#N/A	#N/A	#N/A	#N/A	10.699	Y	ADAMTS-like protein 3 (ADAMTSL-3) (Punctin-2)	ATL3	ADAMTSL3	KIAA1233	#N/A	#N/A	#N/A	#N/A	#N/A	#N/A	P82987	#N/A	#N/A	1	#N/A	#N/A	#N/A	#N/A	#N/A	#N/A	#N/A	#N/A	#N/A	#N/A	#N/A	#N/A	#N/A	N	#N/A
ADCY1	Expression	Fromer 2016	Cortex RNA seq	Figure 6	Top 50 hub genes M2c module (disease-dependent coexpression differences and enriched for SCZ genetic associations)	ADCY1	#N/A	#N/A	#N/A	#N/A	#N/A	#N/A	#N/A	#N/A	#N/A	#N/A	#N/A	#N/A	#N/A	N	Adenylate cyclase type 1 (EC 4.6.1.1) (ATP pyrophosphate-lyase 1) (Adenylate cyclase type I) (Adenylyl cyclase 1) (Ca(2+)/calmodulin-activated adenylyl cyclase)	ADCY1	ADCY1	#N/A	#N/A	#N/A	#N/A	#N/A	#N/A	#N/A	Q08828	#N/A	#N/A	1	#N/A	#N/A	#N/A	#N/A	#N/A	#N/A	#N/A	#N/A	#N/A	#N/A	#N/A	#N/A	#N/A	N	#N/A
ADD2	Expression	Fromer 2016	Cortex RNA seq	Figure 6	Top 50 hub genes M2c module (disease-dependent coexpression differences and enriched for SCZ genetic associations)	ADD2	#N/A	#N/A	#N/A	#N/A	#N/A	#N/A	#N/A	#N/A	#N/A	#N/A	#N/A	#N/A	#N/A	N	Beta-adducin (Erythrocyte adducin subunit beta)	ADDB	ADD2	ADDB	#N/A	#N/A	#N/A	#N/A	#N/A	#N/A	P35612	#N/A	#N/A	1	#N/A	#N/A	#N/A	#N/A	#N/A	#N/A	#N/A	#N/A	#N/A	#N/A	#N/A	#N/A	#N/A	N	#N/A
ADGRL2	Rare	Fromer 2014	Exome seq - de novo mutations	Ex. Data Table 2	Overlapped nonsynonymous mutations in 2 schizophrenia probands (nominal P value)	LPHN2	#N/A	#N/A	#N/A	#N/A	#N/A	#N/A	#N/A	#N/A	#N/A	#N/A	#N/A	#N/A	#N/A	N	Adhesion G protein-coupled receptor L2 (Calcium-independent alpha-latrotoxin receptor 2) (CIRL-2) (Latrophilin homolog 1) (Latrophilin-2) (Lectomedin-1)	AGRL2	ADGRL2	KIAA0786	LEC1	LPHH1	LPHN2	#N/A	#N/A	#N/A	O95490	#N/A	#N/A	1	#N/A	#N/A	#N/A	#N/A	#N/A	#N/A	#N/A	#N/A	#N/A	#N/A	#N/A	#N/A	#N/A	N	#N/A
ADIPOR2	Expression	Gusev 2018	TWAS	Supp. Table 3	TWAS	ADIPOR2	rs2007044	#N/A	#N/A	#N/A	#N/A	NTR	-4.4	1e-05	rs2007044	3e-17	#N/A	#N/A	5	Y	Adiponectin receptor protein 2 (Progestin and adipoQ receptor family member 2) (Progestin and adipoQ receptor family member II)	PAQR2	ADIPOR2	PAQR2	#N/A	#N/A	#N/A	#N/A	#N/A	#N/A	Q86V24	#N/A	#N/A	1	#N/A	#N/A	#N/A	#N/A	#N/A	#N/A	#N/A	#N/A	#N/A	#N/A	#N/A	#N/A	#N/A	N	#N/A
AIFM3	Rare	Marshall 2017	CNV genotyping	Resource PGC_41K_QC_all_minimum12cnv	genome-wide sig. FWER < 0.05	AIFM3	chr22_19649418	0.000108187	0.000108187	#N/A	#N/A	#N/A	#N/A	#N/A	#N/A	#N/A	#N/A	#N/A	3.96582	Y	Apoptosis-inducing factor 3 (EC 1.-.-.-) (Apoptosis-inducing factor-like protein)	AIFM3	AIFM3	AIFL	#N/A	#N/A	#N/A	#N/A	#N/A	#N/A	Q96NN9	#N/A	#N/A	1	#N/A	#N/A	#N/A	#N/A	#N/A	#N/A	#N/A	#N/A	#N/A	#N/A	#N/A	#N/A	#N/A	N	#N/A
AK9	Rare	Fromer 2014	Exome seq - de novo mutations	Ex. Data Table 2	Overlapped nonsynonymous mutations in 2 schizophrenia probands (nominal P value)	AKD1	#N/A	#N/A	#N/A	#N/A	#N/A	#N/A	#N/A	#N/A	#N/A	#N/A	#N/A	#N/A	#N/A	N	Adenylate kinase 9 (AK 9) (EC 2.7.4.4) (EC 2.7.4.6) (Adenylate kinase domain-containing protein 1) (Adenylate kinase domain-containing protein 2)	KAD9	AK9	AKD1	AKD2	C6orf199	C6orf224	#N/A	#N/A	#N/A	Q5TCS8	#N/A	#N/A	1	#N/A	#N/A	#N/A	#N/A	#N/A	#N/A	#N/A	#N/A	#N/A	#N/A	#N/A	#N/A	#N/A	N	#N/A
AKAP10	Common	Li 2017	GWAS	NHGRI-EBI GWAS catalogue	intron_variant	AKAP10	rs72843506	4e-08	4e-08	7.397940009	1.07	#N/A	#N/A	#N/A	#N/A	#N/A	#N/A	#N/A	7.39794	Y	A-kinase anchor protein 10, mitochondrial (AKAP-10) (Dual specificity A kinase-anchoring protein 2) (D-AKAP-2) (Protein kinase A-anchoring protein 10) (PRKA10)	AKA10	AKAP10	#N/A	#N/A	#N/A	#N/A	#N/A	#N/A	#N/A	O43572	#N/A	#N/A	1	#N/A	#N/A	#N/A	#N/A	#N/A	#N/A	#N/A	#N/A	#N/A	#N/A	#N/A	#N/A	#N/A	N	#N/A
AKAP11	Expression	Fromer 2016	Cortex RNA seq	Figure 6	Top 50 hub genes M2c module (disease-dependent coexpression differences and enriched for SCZ genetic associations)	AKAP11	#N/A	#N/A	#N/A	#N/A	#N/A	#N/A	#N/A	#N/A	#N/A	#N/A	#N/A	#N/A	#N/A	N	A-kinase anchor protein 11 (AKAP-11) (A-kinase anchor protein 220 kDa) (AKAP 220) (hAKAP220) (Protein kinase A-anchoring protein 11) (PRKA11)	AKA11	AKAP11	AKAP220	KIAA0629	#N/A	#N/A	#N/A	#N/A	#N/A	Q9UKA4	#N/A	#N/A	1	#N/A	#N/A	#N/A	#N/A	#N/A	#N/A	#N/A	#N/A	#N/A	#N/A	#N/A	#N/A	#N/A	N	#N/A
AKAP6	Common	Li 2017	GWAS	NHGRI-EBI GWAS catalogue	intron_variant	AKAP6	rs2383377	2e-08	2e-08	7.698970004	1.081	#N/A	#N/A	#N/A	#N/A	#N/A	#N/A	#N/A	7.69897	Y	A-kinase anchor protein 6 (AKAP-6) (A-kinase anchor protein 100 kDa) (AKAP 100) (Protein kinase A-anchoring protein 6) (PRKA6) (mAKAP)	AKAP6	AKAP6	AKAP100	KIAA0311	#N/A	#N/A	#N/A	#N/A	#N/A	Q13023	#N/A	#N/A	1	#N/A	#N/A	#N/A	#N/A	#N/A	#N/A	#N/A	#N/A	#N/A	#N/A	#N/A	#N/A	#N/A	N	#N/A
AKAP9	Rare	Fromer 2014	Exome seq - de novo mutations	Ex. Data Table 4a (legend)	enrichment - NMDAR complex	AKAP9	#N/A	#N/A	#N/A	#N/A	#N/A	#N/A	#N/A	#N/A	#N/A	#N/A	#N/A	#N/A	#N/A	N	A-kinase anchor protein 9 (AKAP-9) (A-kinase anchor protein 350 kDa) (AKAP 350) (hgAKAP 350) (A-kinase anchor protein 450 kDa) (AKAP 450) (AKAP 120-like protein) (Centrosome- and Golgi-localized PKN-associated protein) (CG-NAP) (Protein hyperion) (Protein kinase A-anchoring protein 9) (PRKA9) (Protein yotiao)	AKAP9	AKAP9	AKAP350	AKAP450	KIAA0803	#N/A	#N/A	#N/A	#N/A	Q99996	#N/A	#N/A	1	#N/A	#N/A	#N/A	#N/A	#N/A	#N/A	#N/A	#N/A	#N/A	#N/A	#N/A	#N/A	#N/A	N	#N/A
AKT3	Expression	Jaffe 2018	Cortex RNA seq	Table 3	eQTL (1/2 gene locus)	AKT3	rs14403	#N/A	#N/A	#N/A	#N/A	#N/A	#N/A	#N/A	#N/A	#N/A	#N/A	#N/A	#N/A	N	RAC-gamma serine/threonine-protein kinase (EC 2.7.11.1) (Protein kinase Akt-3) (Protein kinase B gamma) (PKB gamma) (RAC-PK-gamma) (STK-2)	AKT3	AKT3	PKBG	#N/A	#N/A	#N/A	#N/A	#N/A	#N/A	Q9Y243	#N/A	#N/A	1	#N/A	#N/A	#N/A	#N/A	#N/A	#N/A	#N/A	#N/A	#N/A	#N/A	#N/A	#N/A	#N/A	N	#N/A
AKT3	Common	Ripke 2014 (Li 2017)	GWAS	NHGRI-EBI GWAS catalogue	intron_variant	AKT3	rs77149735	4e-09	4e-09	8.397940009	1.317	#N/A	#N/A	#N/A	#N/A	#N/A	#N/A	#N/A	8.39794	Y	RAC-gamma serine/threonine-protein kinase (EC 2.7.11.1) (Protein kinase Akt-3) (Protein kinase B gamma) (PKB gamma) (RAC-PK-gamma) (STK-2)	AKT3	AKT3	PKBG	#N/A	#N/A	#N/A	#N/A	#N/A	#N/A	Q9Y243	#N/A	#N/A	1	#N/A	#N/A	#N/A	#N/A	#N/A	#N/A	#N/A	#N/A	#N/A	#N/A	#N/A	#N/A	#N/A	N	#N/A
ALDH1L2	Rare	Purcell 2014	Exome seq - rare disruptive mutations	Ex. Data Table 6b	Nominally sig. supported by Fromer 2014	ALDH1L2	#N/A	#N/A	#N/A	#N/A	#N/A	#N/A	#N/A	#N/A	#N/A	#N/A	#N/A	#N/A	#N/A	N	Mitochondrial 10-formyltetrahydrofolate dehydrogenase (Mitochondrial 10-FTHFDH) (mtFDH) (EC 1.5.1.6) (Aldehyde dehydrogenase family 1 member L2)	AL1L2	ALDH1L2	#N/A	#N/A	#N/A	#N/A	#N/A	#N/A	#N/A	Q3SY69	#N/A	#N/A	1	#N/A	#N/A	#N/A	#N/A	#N/A	#N/A	#N/A	#N/A	#N/A	#N/A	#N/A	#N/A	#N/A	N	#N/A
ALDOA	Common	Ripke 2014	GWAS	NHGRI-EBI GWAS catalogue	non_coding_transcript_exon_variant	ALDOA	rs12691307	5e-11	5e-11	10.30103	1.073	#N/A	#N/A	#N/A	#N/A	#N/A	#N/A	#N/A	10.301	Y	Fructose-bisphosphate aldolase A (EC 4.1.2.13) (Lung cancer antigen NY-LU-1) (Muscle-type aldolase)	ALDOA	ALDOA	ALDA	#N/A	#N/A	#N/A	#N/A	#N/A	#N/A	P04075	#N/A	#N/A	1	#N/A	#N/A	#N/A	#N/A	#N/A	#N/A	#N/A	#N/A	#N/A	#N/A	#N/A	#N/A	#N/A	N	#N/A
ALDOA	Rare	Marshall 2017	CNV genotyping	Resource PGC_41K_QC_all_minimum12cnv	genome-wide sig. FWER < 0.05	ALDOA	chr16_29971912	1.27e-06	1.27e-06	#N/A	#N/A	#N/A	#N/A	#N/A	#N/A	#N/A	#N/A	#N/A	5.8962	Y	Fructose-bisphosphate aldolase A (EC 4.1.2.13) (Lung cancer antigen NY-LU-1) (Muscle-type aldolase)	ALDOA	ALDOA	ALDA	#N/A	#N/A	#N/A	#N/A	#N/A	#N/A	P04075	#N/A	#N/A	1	#N/A	#N/A	#N/A	#N/A	#N/A	#N/A	#N/A	#N/A	#N/A	#N/A	#N/A	#N/A	#N/A	N	#N/A
ALMS1	Expression	Gusev 2018	TWAS	Supp. Table 3	TWAS	ALMS1	rs56145559	#N/A	#N/A	#N/A	#N/A	CMC-splicing	5	6e-07	rs56145559	8e-08	0.6	#N/A	6.22185	Y	Alstrom syndrome protein 1	ALMS1	ALMS1	KIAA0328	#N/A	#N/A	#N/A	#N/A	#N/A	#N/A	Q8TCU4	#N/A	#N/A	1	#N/A	#N/A	#N/A	#N/A	#N/A	#N/A	#N/A	#N/A	#N/A	#N/A	#N/A	#N/A	#N/A	N	#N/A
ALMS1	Expression	Gusev 2018	TWAS	Supp. Table 3	TWAS	ALMS1	rs56145559	#N/A	#N/A	#N/A	#N/A	YFS	4.8	1e-06	rs56145559	8e-08	0.97	#N/A	6	Y	Alstrom syndrome protein 1	ALMS1	ALMS1	KIAA0328	#N/A	#N/A	#N/A	#N/A	#N/A	#N/A	Q8TCU4	#N/A	#N/A	1	#N/A	#N/A	#N/A	#N/A	#N/A	#N/A	#N/A	#N/A	#N/A	#N/A	#N/A	#N/A	#N/A	N	#N/A
AMBRA1	Common	Li 2017	GWAS	NHGRI-EBI GWAS catalogue	intron_variant	AMBRA1	rs61882743	7e-12	7e-12	11.15490196	1.0940919	#N/A	#N/A	#N/A	#N/A	#N/A	#N/A	#N/A	11.1549	Y	Activating molecule in BECN1-regulated autophagy protein 1	AMRA1	AMBRA1	KIAA1736	#N/A	#N/A	#N/A	#N/A	#N/A	#N/A	Q9C0C7	#N/A	#N/A	1	#N/A	#N/A	#N/A	#N/A	#N/A	#N/A	#N/A	#N/A	#N/A	#N/A	#N/A	#N/A	#N/A	N	#N/A
ANAPC7	Common	Li 2017	GWAS	NHGRI-EBI GWAS catalogue	intron_variant	ANAPC7	rs4766428	3e-09	3e-09	8.522878745	1.065	#N/A	#N/A	#N/A	#N/A	#N/A	#N/A	#N/A	8.52288	Y	Anaphase-promoting complex subunit 7 (APC7) (Cyclosome subunit 7)	APC7	ANAPC7	APC7	#N/A	#N/A	#N/A	#N/A	#N/A	#N/A	Q9UJX3	#N/A	#N/A	1	#N/A	#N/A	#N/A	#N/A	#N/A	#N/A	#N/A	#N/A	#N/A	#N/A	#N/A	#N/A	#N/A	N	#N/A
ANAPC7	Expression	Gusev 2018	TWAS	Supp. Table 3	TWAS	ANAPC7	rs4766428	#N/A	#N/A	#N/A	#N/A	YFS	-5.2	2e-07	rs4766428	7e-10	0.04	#N/A	6.69897	Y	Anaphase-promoting complex subunit 7 (APC7) (Cyclosome subunit 7)	APC7	ANAPC7	APC7	#N/A	#N/A	#N/A	#N/A	#N/A	#N/A	Q9UJX3	#N/A	#N/A	1	#N/A	#N/A	#N/A	#N/A	#N/A	#N/A	#N/A	#N/A	#N/A	#N/A	#N/A	#N/A	#N/A	N	#N/A
ANK2	Expression	Fromer 2016	Cortex RNA seq	Figure 6	Top 50 hub genes M2c module (disease-dependent coexpression differences and enriched for SCZ genetic associations)	ANK2	#N/A	#N/A	#N/A	#N/A	#N/A	#N/A	#N/A	#N/A	#N/A	#N/A	#N/A	#N/A	#N/A	N	Ankyrin-2 (ANK-2) (Ankyrin-B) (Brain ankyrin) (Non-erythroid ankyrin)	ANK2	ANK2	ANKB	#N/A	#N/A	#N/A	#N/A	#N/A	#N/A	Q01484	#N/A	#N/A	1	#N/A	#N/A	#N/A	#N/A	#N/A	#N/A	#N/A	#N/A	#N/A	#N/A	#N/A	#N/A	#N/A	N	#N/A
ANKK1	Expression	Gusev 2018	TWAS	Supp. Table 3	TWAS	ANKK1	rs2514218	#N/A	#N/A	#N/A	#N/A	YFS	-4.6	4e-06	rs2514218	4e-10	0	#N/A	5.39794	Y	Ankyrin repeat and protein kinase domain-containing protein 1 (EC 2.7.11.1) (Protein kinase PKK2) (Sugen kinase 288) (SgK288) (X-kinase)	ANKK1	ANKK1	PKK2	SGK288	#N/A	#N/A	#N/A	#N/A	#N/A	Q8NFD2	#N/A	#N/A	1	#N/A	#N/A	#N/A	#N/A	#N/A	#N/A	#N/A	#N/A	#N/A	#N/A	#N/A	#N/A	#N/A	N	#N/A
ANKRD44	Expression	Gusev 2018	TWAS	Supp. Table 3	TWAS	ANKRD44	rs6434928	#N/A	#N/A	#N/A	#N/A	YFS	-6.7	2e-11	rs6434928	1e-11	0.63	#N/A	10.699	Y	Serine/threonine-protein phosphatase 6 regulatory ankyrin repeat subunit B (PP6-ARS-B) (Serine/threonine-protein phosphatase 6 regulatory subunit ARS-B) (Ankyrin repeat domain-containing protein 44)	ANR44	ANKRD44	#N/A	#N/A	#N/A	#N/A	#N/A	#N/A	#N/A	Q8N8A2	#N/A	#N/A	1	#N/A	#N/A	#N/A	#N/A	#N/A	#N/A	#N/A	#N/A	#N/A	#N/A	#N/A	#N/A	#N/A	N	#N/A
ANKRD44	Common	Ripke 2014	GWAS	NHGRI-EBI GWAS catalogue	upstream_gene_variant	ANKRD44	rs6434928	2e-11	2e-11	10.69897	1.0764263	#N/A	#N/A	#N/A	#N/A	#N/A	#N/A	#N/A	10.699	Y	Serine/threonine-protein phosphatase 6 regulatory ankyrin repeat subunit B (PP6-ARS-B) (Serine/threonine-protein phosphatase 6 regulatory subunit ARS-B) (Ankyrin repeat domain-containing protein 44)	ANR44	ANKRD44	#N/A	#N/A	#N/A	#N/A	#N/A	#N/A	#N/A	Q8N8A2	#N/A	#N/A	1	#N/A	#N/A	#N/A	#N/A	#N/A	#N/A	#N/A	#N/A	#N/A	#N/A	#N/A	#N/A	#N/A	N	#N/A
ANKRD44	Expression	Gusev 2018	TWAS	Supp. Table 3	TWAS	ANKRD44	rs6434928	#N/A	#N/A	#N/A	#N/A	NTR	-6.1	1e-09	rs6434928	1e-11	0.88	#N/A	9	Y	Serine/threonine-protein phosphatase 6 regulatory ankyrin repeat subunit B (PP6-ARS-B) (Serine/threonine-protein phosphatase 6 regulatory subunit ARS-B) (Ankyrin repeat domain-containing protein 44)	ANR44	ANKRD44	#N/A	#N/A	#N/A	#N/A	#N/A	#N/A	#N/A	Q8N8A2	#N/A	#N/A	1	#N/A	#N/A	#N/A	#N/A	#N/A	#N/A	#N/A	#N/A	#N/A	#N/A	#N/A	#N/A	#N/A	N	#N/A
ANKRD63	Common	Ripke 2014	GWAS	NHGRI-EBI GWAS catalogue	intron_variant	ANKRD63	rs56205728	4e-09	4e-09	8.397940009	1.074	#N/A	#N/A	#N/A	#N/A	#N/A	#N/A	#N/A	8.39794	Y	Ankyrin repeat domain-containing protein 63	ANR63	ANKRD63	#N/A	#N/A	#N/A	#N/A	#N/A	#N/A	#N/A	C9JTQ0	#N/A	#N/A	1	#N/A	#N/A	#N/A	#N/A	#N/A	#N/A	#N/A	#N/A	#N/A	#N/A	#N/A	#N/A	#N/A	N	#N/A
ANKS1B	Rare	Purcell 2014	Exome seq - rare disruptive mutations	Ex. Data Table 2	large-effect alleles - PSD-95	ANKS1B	#N/A	#N/A	#N/A	#N/A	#N/A	#N/A	#N/A	#N/A	#N/A	#N/A	#N/A	#N/A	#N/A	N	Ankyrin repeat and sterile alpha motif domain-containing protein 1B (Amyloid-beta protein intracellular domain-associated protein 1) (AIDA-1) (E2A-PBX1-associated protein) (EB-1)	ANS1B	ANKS1B	#N/A	#N/A	#N/A	#N/A	#N/A	#N/A	#N/A	Q7Z6G8	#N/A	#N/A	1	#N/A	#N/A	#N/A	#N/A	#N/A	#N/A	#N/A	#N/A	#N/A	#N/A	#N/A	#N/A	#N/A	N	#N/A
ANP32E	Common	Ripke 2014	GWAS	NHGRI-EBI GWAS catalogue	downstream_gene_variant	ANP32E	rs140505938	4e-10	4e-10	9.397940009	1.0940919	#N/A	#N/A	#N/A	#N/A	#N/A	#N/A	#N/A	9.39794	Y	Acidic leucine-rich nuclear phosphoprotein 32 family member E (LANP-like protein) (LANP-L)	AN32E	ANP32E	#N/A	#N/A	#N/A	#N/A	#N/A	#N/A	#N/A	Q9BTT0	#N/A	#N/A	1	#N/A	#N/A	#N/A	#N/A	#N/A	#N/A	#N/A	#N/A	#N/A	#N/A	#N/A	#N/A	#N/A	N	#N/A
ANP32E	Expression	Gusev 2018	TWAS	Supp. Table 3	TWAS	ANP32E	rs140505938	#N/A	#N/A	#N/A	#N/A	NTR	-5.7	1e-08	rs140505938	9e-10	0.95	H3K4ME3	8	Y	Acidic leucine-rich nuclear phosphoprotein 32 family member E (LANP-like protein) (LANP-L)	AN32E	ANP32E	#N/A	#N/A	#N/A	#N/A	#N/A	#N/A	#N/A	Q9BTT0	#N/A	#N/A	1	#N/A	#N/A	#N/A	#N/A	#N/A	#N/A	#N/A	#N/A	#N/A	#N/A	#N/A	#N/A	#N/A	N	#N/A
AP3B2	Common	Li 2017	GWAS	NHGRI-EBI GWAS catalogue	intron_variant	AP3B2	rs783540	3e-08	3e-08	7.522878745	1.0526316	#N/A	#N/A	#N/A	#N/A	#N/A	#N/A	#N/A	7.52288	Y	AP-3 complex subunit beta-2 (Adaptor protein complex AP-3 subunit beta-2) (Adaptor-related protein complex 3 subunit beta-2) (Beta-3B-adaptin) (Clathrin assembly protein complex 3 beta-2 large chain) (Neuron-specific vesicle coat protein beta-NAP)	AP3B2	AP3B2	#N/A	#N/A	#N/A	#N/A	#N/A	#N/A	#N/A	Q13367	#N/A	#N/A	1	#N/A	#N/A	#N/A	#N/A	#N/A	#N/A	#N/A	#N/A	#N/A	#N/A	#N/A	#N/A	#N/A	N	#N/A
APBB3	Expression	Gusev 2018	TWAS	Supp. Table 3	TWAS	APBB3	rs13168670	#N/A	#N/A	#N/A	#N/A	YFS	-4.6	5e-06	rs13168670	4e-07	0.16	#N/A	5.30103	Y	Amyloid-beta A4 precursor protein-binding family B member 3 (Protein Fe65-like 2) (Fe65L2)	APBB3	APBB3	FE65L2	#N/A	#N/A	#N/A	#N/A	#N/A	#N/A	O95704	#N/A	#N/A	1	#N/A	#N/A	#N/A	#N/A	#N/A	#N/A	#N/A	#N/A	#N/A	#N/A	#N/A	#N/A	#N/A	N	#N/A
APH1A	Common	Ripke 2014	GWAS	NHGRI-EBI GWAS catalogue	downstream_gene_variant	APH1A	rs140505938	4e-10	4e-10	9.397940009	1.0940919	#N/A	#N/A	#N/A	#N/A	#N/A	#N/A	#N/A	9.39794	Y	Gamma-secretase subunit APH-1A (APH-1a) (Aph-1alpha) (Presenilin-stabilization factor)	APH1A	APH1A	PSF	CGI-78	UNQ579/PRO1141	#N/A	#N/A	#N/A	#N/A	Q96BI3	#N/A	#N/A	1	#N/A	#N/A	#N/A	#N/A	#N/A	#N/A	#N/A	#N/A	#N/A	#N/A	#N/A	#N/A	#N/A	N	#N/A
APOPT1	Common	Ripke 2014	GWAS	NHGRI-EBI GWAS catalogue	intron_variant	APOPT1	rs12887734	1e-13	1e-13	13	1.088	#N/A	#N/A	#N/A	#N/A	#N/A	#N/A	#N/A	13	Y	Apoptogenic protein 1, mitochondrial (APOP-1)	APOP1	APOPT1	APOP1	C14orf153	#N/A	#N/A	#N/A	#N/A	#N/A	Q96IL0	#N/A	#N/A	1	#N/A	#N/A	#N/A	#N/A	#N/A	#N/A	#N/A	#N/A	#N/A	#N/A	#N/A	#N/A	#N/A	N	#N/A
APP	Rare	Marshall 2017	CNV genotyping	Figure 3 (red/yellow discs Freq.SZ>)	GeneMANIA network - synaptic/ARC-complex genes with rare loss >4 cases or controls	APP	#N/A	#N/A	#N/A	#N/A	#N/A	#N/A	#N/A	#N/A	#N/A	#N/A	#N/A	#N/A	#N/A	N	Amyloid-beta A4 protein (ABPP) (APPI) (APP) (Alzheimer disease amyloid protein) (Amyloid precursor protein) (Amyloid-beta precursor protein) (Cerebral vascular amyloid peptide) (CVAP) (PreA4) (Protease nexin-II) (PN-II) [Cleaved into: N-APP; Soluble APP-alpha (S-APP-alpha); Soluble APP-beta (S-APP-beta); C99 (Beta-secretase C-terminal fragment) (Beta-CTF); Amyloid-beta protein 42 (Abeta42) (Beta-…	A4	APP	A4	AD1	#N/A	#N/A	#N/A	#N/A	#N/A	P05067	#N/A	#N/A	1	#N/A	#N/A	#N/A	#N/A	#N/A	#N/A	#N/A	#N/A	#N/A	#N/A	#N/A	#N/A	#N/A	N	#N/A
ARFGEF3	Rare	Fromer 2014	Exome seq - de novo mutations	Ex. Data Table 2	Overlapped nonsynonymous mutations in 2 schizophrenia probands (nominal P value)	KIAA1244	#N/A	#N/A	#N/A	#N/A	#N/A	#N/A	#N/A	#N/A	#N/A	#N/A	#N/A	#N/A	#N/A	N	Brefeldin A-inhibited guanine nucleotide-exchange protein 3 (ARFGEF family member 3)	BIG3	ARFGEF3	BIG3	C6orf92	KIAA1244	#N/A	#N/A	#N/A	#N/A	Q5TH69	#N/A	#N/A	1	#N/A	#N/A	#N/A	#N/A	#N/A	#N/A	#N/A	#N/A	#N/A	#N/A	#N/A	#N/A	#N/A	N	#N/A
ARL3	Common	Ripke 2014 (Li 2017)	GWAS	NHGRI-EBI GWAS catalogue	intron_variant	ARL3	rs11191419	6e-19	6e-19	18.22184875	1.1037527	#N/A	#N/A	#N/A	#N/A	#N/A	#N/A	#N/A	18.2218	Y	ADP-ribosylation factor-like protein 3	ARL3	ARL3	ARFL3	#N/A	#N/A	#N/A	#N/A	#N/A	#N/A	P36405	#N/A	#N/A	1	#N/A	#N/A	#N/A	#N/A	#N/A	#N/A	#N/A	#N/A	#N/A	#N/A	#N/A	#N/A	#N/A	N	#N/A
ARL3	Expression	Gusev 2018	TWAS	Supp. Table 3	TWAS	ARL3	rs11191419	#N/A	#N/A	#N/A	#N/A	YFS	-5.9	4e-09	rs11191419	9e-18	0	#N/A	8.39794	Y	ADP-ribosylation factor-like protein 3	ARL3	ARL3	ARFL3	#N/A	#N/A	#N/A	#N/A	#N/A	#N/A	P36405	#N/A	#N/A	1	#N/A	#N/A	#N/A	#N/A	#N/A	#N/A	#N/A	#N/A	#N/A	#N/A	#N/A	#N/A	#N/A	N	#N/A
ARL3	Expression	Gusev 2018	TWAS	Supp. Table 3	TWAS	ARL3	rs11191419	#N/A	#N/A	#N/A	#N/A	CMC-splicing	-5.3	1e-07	rs11191419	9e-18	#N/A	#N/A	7	Y	ADP-ribosylation factor-like protein 3	ARL3	ARL3	ARFL3	#N/A	#N/A	#N/A	#N/A	#N/A	#N/A	P36405	#N/A	#N/A	1	#N/A	#N/A	#N/A	#N/A	#N/A	#N/A	#N/A	#N/A	#N/A	#N/A	#N/A	#N/A	#N/A	N	#N/A
ARL6IP4	Common	Ripke 2014	GWAS	NHGRI-EBI GWAS catalogue	intron_variant	ARL6IP4	rs2851447	2e-14	2e-14	13.69897	1.0928961	#N/A	#N/A	#N/A	#N/A	#N/A	#N/A	#N/A	13.699	Y	ADP-ribosylation factor-like protein 6-interacting protein 4 (ARL-6-interacting protein 4) (Aip-4) (HSP-975) (HSVI-binding protein) (SR-15) (SRp25) (SR-25) (Splicing factor SRrp37)	AR6P4	ARL6IP4	#N/A	#N/A	#N/A	#N/A	#N/A	#N/A	#N/A	Q66PJ3	#N/A	#N/A	1	#N/A	#N/A	#N/A	#N/A	#N/A	#N/A	#N/A	#N/A	#N/A	#N/A	#N/A	#N/A	#N/A	N	#N/A
ARL6IP4	Expression	Gusev 2018	TWAS	Supp. Table 3	TWAS	ARL6IP4	rs2851447	#N/A	#N/A	#N/A	#N/A	CMC-splicing	-6.4	2e-10	rs2851447	2e-14	0.16	#N/A	9.69897	Y	ADP-ribosylation factor-like protein 6-interacting protein 4 (ARL-6-interacting protein 4) (Aip-4) (HSP-975) (HSVI-binding protein) (SR-15) (SRp25) (SR-25) (Splicing factor SRrp37)	AR6P4	ARL6IP4	#N/A	#N/A	#N/A	#N/A	#N/A	#N/A	#N/A	Q66PJ3	#N/A	#N/A	1	#N/A	#N/A	#N/A	#N/A	#N/A	#N/A	#N/A	#N/A	#N/A	#N/A	#N/A	#N/A	#N/A	N	#N/A
ARL6IP4	Expression	Gusev 2018	TWAS	Supp. Table 3	TWAS	ARL6IP4	rs2851447	#N/A	#N/A	#N/A	#N/A	CMC-splicing	6.4	2e-10	rs2851447	2e-14	0.19	#N/A	9.69897	Y	ADP-ribosylation factor-like protein 6-interacting protein 4 (ARL-6-interacting protein 4) (Aip-4) (HSP-975) (HSVI-binding protein) (SR-15) (SRp25) (SR-25) (Splicing factor SRrp37)	AR6P4	ARL6IP4	#N/A	#N/A	#N/A	#N/A	#N/A	#N/A	#N/A	Q66PJ3	#N/A	#N/A	1	#N/A	#N/A	#N/A	#N/A	#N/A	#N/A	#N/A	#N/A	#N/A	#N/A	#N/A	#N/A	#N/A	N	#N/A
ARL6IP4	Expression	Gusev 2018	TWAS	Supp. Table 3	TWAS	ARL6IP4	rs2851447	#N/A	#N/A	#N/A	#N/A	CMC-splicing	-6.3	3e-10	rs2851447	2e-14	0.2	#N/A	9.52288	Y	ADP-ribosylation factor-like protein 6-interacting protein 4 (ARL-6-interacting protein 4) (Aip-4) (HSP-975) (HSVI-binding protein) (SR-15) (SRp25) (SR-25) (Splicing factor SRrp37)	AR6P4	ARL6IP4	#N/A	#N/A	#N/A	#N/A	#N/A	#N/A	#N/A	Q66PJ3	#N/A	#N/A	1	#N/A	#N/A	#N/A	#N/A	#N/A	#N/A	#N/A	#N/A	#N/A	#N/A	#N/A	#N/A	#N/A	N	#N/A
ARL6IP4	Expression	Gusev 2018	TWAS	Supp. Table 3	TWAS	ARL6IP4	rs2851447	#N/A	#N/A	#N/A	#N/A	YFS	-6.1	1e-09	rs2851447	2e-14	0.2	#N/A	9	Y	ADP-ribosylation factor-like protein 6-interacting protein 4 (ARL-6-interacting protein 4) (Aip-4) (HSP-975) (HSVI-binding protein) (SR-15) (SRp25) (SR-25) (Splicing factor SRrp37)	AR6P4	ARL6IP4	#N/A	#N/A	#N/A	#N/A	#N/A	#N/A	#N/A	Q66PJ3	#N/A	#N/A	1	#N/A	#N/A	#N/A	#N/A	#N/A	#N/A	#N/A	#N/A	#N/A	#N/A	#N/A	#N/A	#N/A	N	#N/A
ARL6IP4	Expression	Gusev 2018	TWAS	Supp. Table 3	TWAS	ARL6IP4	rs2851447	#N/A	#N/A	#N/A	#N/A	NTR	-5.6	2e-08	rs2851447	2e-14	0.41	#N/A	7.69897	Y	ADP-ribosylation factor-like protein 6-interacting protein 4 (ARL-6-interacting protein 4) (Aip-4) (HSP-975) (HSVI-binding protein) (SR-15) (SRp25) (SR-25) (Splicing factor SRrp37)	AR6P4	ARL6IP4	#N/A	#N/A	#N/A	#N/A	#N/A	#N/A	#N/A	Q66PJ3	#N/A	#N/A	1	#N/A	#N/A	#N/A	#N/A	#N/A	#N/A	#N/A	#N/A	#N/A	#N/A	#N/A	#N/A	#N/A	N	#N/A
ARL6IP4	Expression	Gusev 2018	TWAS	Supp. Table 3	TWAS	ARL6IP4	rs2851447	#N/A	#N/A	#N/A	#N/A	CMC-splicing	4.9	1e-06	rs2851447	2e-14	0.94	#N/A	6	Y	ADP-ribosylation factor-like protein 6-interacting protein 4 (ARL-6-interacting protein 4) (Aip-4) (HSP-975) (HSVI-binding protein) (SR-15) (SRp25) (SR-25) (Splicing factor SRrp37)	AR6P4	ARL6IP4	#N/A	#N/A	#N/A	#N/A	#N/A	#N/A	#N/A	Q66PJ3	#N/A	#N/A	1	#N/A	#N/A	#N/A	#N/A	#N/A	#N/A	#N/A	#N/A	#N/A	#N/A	#N/A	#N/A	#N/A	N	#N/A
ARPC3	Expression	Gusev 2018	TWAS	Supp. Table 3	TWAS	ARPC3	rs4766428	#N/A	#N/A	#N/A	#N/A	YFS	5.3	1e-07	rs4766428	7e-10	0.82	#N/A	7	Y	Actin-related protein 2/3 complex subunit 3 (Arp2/3 complex 21 kDa subunit) (p21-ARC)	ARPC3	ARPC3	ARC21	#N/A	#N/A	#N/A	#N/A	#N/A	#N/A	O15145	#N/A	#N/A	1	#N/A	#N/A	#N/A	#N/A	#N/A	#N/A	#N/A	#N/A	#N/A	#N/A	#N/A	#N/A	#N/A	N	#N/A
ARVCF	Rare	Marshall 2017	CNV genotyping	Resource PGC_41K_QC_all_minimum12cnv	genome-wide sig. FWER < 0.05	ARVCF	chr22_18337402	7.24493e-09	7.24493e-09	#N/A	#N/A	#N/A	#N/A	#N/A	#N/A	#N/A	#N/A	#N/A	8.13997	Y	Armadillo repeat protein deleted in velo-cardio-facial syndrome	ARVC	ARVCF	#N/A	#N/A	#N/A	#N/A	#N/A	#N/A	#N/A	O00192	#N/A	#N/A	1	#N/A	#N/A	#N/A	#N/A	#N/A	#N/A	#N/A	#N/A	#N/A	#N/A	#N/A	#N/A	#N/A	N	#N/A
AS3MT	Expression	Jaffe 2018	Cortex RNA seq	Table 3	eQTL (1/2 gene locus)	AS3MT	rs55833108, rs11191419	#N/A	#N/A	#N/A	#N/A	#N/A	#N/A	#N/A	#N/A	#N/A	#N/A	#N/A	#N/A	N	Arsenite methyltransferase (EC 2.1.1.137) (Methylarsonite methyltransferase) (S-adenosyl-L-methionine:arsenic(III) methyltransferase)	AS3MT	AS3MT	CYT19	#N/A	#N/A	#N/A	#N/A	#N/A	#N/A	Q9HBK9	#N/A	#N/A	1	#N/A	#N/A	#N/A	#N/A	#N/A	#N/A	#N/A	#N/A	#N/A	#N/A	#N/A	#N/A	#N/A	N	#N/A
AS3MT	Common	Ripke 2014 (Li 2017)	GWAS	NHGRI-EBI GWAS catalogue	intron_variant	AS3MT	rs11191419	6e-19	6e-19	18.22184875	1.1037527	#N/A	#N/A	#N/A	#N/A	#N/A	#N/A	#N/A	18.2218	Y	Arsenite methyltransferase (EC 2.1.1.137) (Methylarsonite methyltransferase) (S-adenosyl-L-methionine:arsenic(III) methyltransferase)	AS3MT	AS3MT	CYT19	#N/A	#N/A	#N/A	#N/A	#N/A	#N/A	Q9HBK9	#N/A	#N/A	1	#N/A	#N/A	#N/A	#N/A	#N/A	#N/A	#N/A	#N/A	#N/A	#N/A	#N/A	#N/A	#N/A	N	#N/A
AS3MT	Expression	Gusev 2018	TWAS	Supp. Table 3	TWAS	AS3MT	rs11191419	#N/A	#N/A	#N/A	#N/A	NTR	5.8	7e-09	rs11191419	9e-18	0.85	H3K27AC	8.1549	Y	Arsenite methyltransferase (EC 2.1.1.137) (Methylarsonite methyltransferase) (S-adenosyl-L-methionine:arsenic(III) methyltransferase)	AS3MT	AS3MT	CYT19	#N/A	#N/A	#N/A	#N/A	#N/A	#N/A	Q9HBK9	#N/A	#N/A	1	#N/A	#N/A	#N/A	#N/A	#N/A	#N/A	#N/A	#N/A	#N/A	#N/A	#N/A	#N/A	#N/A	N	#N/A
AS3MT	Expression	Gusev 2018	TWAS	Supp. Table 3	TWAS	AS3MT	rs11191419	#N/A	#N/A	#N/A	#N/A	METSIM	5.4	6e-08	rs11191419	9e-18	0.04	#N/A	7.22185	Y	Arsenite methyltransferase (EC 2.1.1.137) (Methylarsonite methyltransferase) (S-adenosyl-L-methionine:arsenic(III) methyltransferase)	AS3MT	AS3MT	CYT19	#N/A	#N/A	#N/A	#N/A	#N/A	#N/A	Q9HBK9	#N/A	#N/A	1	#N/A	#N/A	#N/A	#N/A	#N/A	#N/A	#N/A	#N/A	#N/A	#N/A	#N/A	#N/A	#N/A	N	#N/A
ASPHD1	Common	Ripke 2014 (Li 2017)	GWAS	NHGRI-EBI GWAS catalogue	non_coding_transcript_exon_variant	ASPHD1	rs12691307	5e-11	5e-11	10.30103	1.073	#N/A	#N/A	#N/A	#N/A	#N/A	#N/A	#N/A	10.301	Y	Aspartate beta-hydroxylase domain-containing protein 1 (EC 1.14.11.-)	ASPH1	ASPHD1	#N/A	#N/A	#N/A	#N/A	#N/A	#N/A	#N/A	Q5U4P2	#N/A	#N/A	1	#N/A	#N/A	#N/A	#N/A	#N/A	#N/A	#N/A	#N/A	#N/A	#N/A	#N/A	#N/A	#N/A	N	#N/A
ASPHD1	Rare	Marshall 2017	CNV genotyping	Resource PGC_41K_QC_all_minimum12cnv	genome-wide sig. FWER < 0.05	ASPHD1	chr16_29819648	1.05e-07	1.05e-07	#N/A	#N/A	#N/A	#N/A	#N/A	#N/A	#N/A	#N/A	#N/A	6.97881	Y	Aspartate beta-hydroxylase domain-containing protein 1 (EC 1.14.11.-)	ASPH1	ASPHD1	#N/A	#N/A	#N/A	#N/A	#N/A	#N/A	#N/A	Q5U4P2	#N/A	#N/A	1	#N/A	#N/A	#N/A	#N/A	#N/A	#N/A	#N/A	#N/A	#N/A	#N/A	#N/A	#N/A	#N/A	N	#N/A
ATP1B1	Rare	Purcell 2014	Exome seq - rare disruptive mutations	Ex. Data Table 2	large-effect alleles - ARC/PSD , large-effect alleles - PSD-95	ATP1B1	#N/A	#N/A	#N/A	#N/A	#N/A	#N/A	#N/A	#N/A	#N/A	#N/A	#N/A	#N/A	#N/A	N	Sodium/potassium-transporting ATPase subunit beta-1 (Sodium/potassium-dependent ATPase subunit beta-1)	AT1B1	ATP1B1	ATP1B	#N/A	#N/A	#N/A	#N/A	#N/A	#N/A	P05026	#N/A	#N/A	1	#N/A	#N/A	#N/A	#N/A	#N/A	#N/A	#N/A	#N/A	#N/A	#N/A	#N/A	#N/A	#N/A	N	#N/A
ATP2A1	Rare	Marshall 2017	CNV genotyping	Resource PGC_41K_QC_del_minimum8cnv	genome-wide sig. FWER < 0.05	ATP2A1	chr16_28797310	6.4e-05	6.4e-05	#N/A	#N/A	#N/A	#N/A	#N/A	#N/A	#N/A	#N/A	#N/A	4.19382	Y	Sarcoplasmic/endoplasmic reticulum calcium ATPase 1 (SERCA1) (SR Ca(2+)-ATPase 1) (EC 3.6.3.8) (Calcium pump 1) (Calcium-transporting ATPase sarcoplasmic reticulum type, fast twitch skeletal muscle isoform) (Endoplasmic reticulum class 1/2 Ca(2+) ATPase)	AT2A1	ATP2A1	#N/A	#N/A	#N/A	#N/A	#N/A	#N/A	#N/A	O14983	#N/A	#N/A	1	#N/A	#N/A	#N/A	#N/A	#N/A	#N/A	#N/A	#N/A	#N/A	#N/A	#N/A	#N/A	#N/A	N	#N/A
ATP2A2	Common	Ripke 2014 (Li 2017)	GWAS	NHGRI-EBI GWAS catalogue	intron_variant	ATP2A2	rs4766428	1e-09	1e-09	9	1.068	#N/A	#N/A	#N/A	#N/A	#N/A	#N/A	#N/A	9	Y	Sarcoplasmic/endoplasmic reticulum calcium ATPase 2 (SERCA2) (SR Ca(2+)-ATPase 2) (EC 3.6.3.8) (Calcium pump 2) (Calcium-transporting ATPase sarcoplasmic reticulum type, slow twitch skeletal muscle isoform) (Endoplasmic reticulum class 1/2 Ca(2+) ATPase)	AT2A2	ATP2A2	ATP2B	#N/A	#N/A	#N/A	#N/A	#N/A	#N/A	P16615	#N/A	#N/A	1	#N/A	#N/A	#N/A	#N/A	#N/A	#N/A	#N/A	#N/A	#N/A	#N/A	#N/A	#N/A	#N/A	N	#N/A
ATP5A1	Rare	Purcell 2014	Exome seq - rare disruptive mutations	Ex. Data Table 2	large-effect alleles - PSD-95	ATP5A1	#N/A	#N/A	#N/A	#N/A	#N/A	#N/A	#N/A	#N/A	#N/A	#N/A	#N/A	#N/A	#N/A	N	ATP synthase subunit alpha, mitochondrial (ATP synthase F1 subunit alpha)	ATPA	ATP5F1A	ATP5A	ATP5A1	ATP5AL2	ATPM	#N/A	#N/A	#N/A	P25705	#N/A	#N/A	1	#N/A	#N/A	#N/A	#N/A	#N/A	#N/A	#N/A	#N/A	#N/A	#N/A	#N/A	#N/A	#N/A	N	#N/A
ATP9A	Expression	Fromer 2016	Cortex RNA seq	Figure 6	Top 50 hub genes M2c module (disease-dependent coexpression differences and enriched for SCZ genetic associations)	ATP9A	#N/A	#N/A	#N/A	#N/A	#N/A	#N/A	#N/A	#N/A	#N/A	#N/A	#N/A	#N/A	#N/A	N	Probable phospholipid-transporting ATPase IIA (EC 3.6.3.1) (ATPase class II type 9A)	ATP9A	ATP9A	ATPIIA	KIAA0611	#N/A	#N/A	#N/A	#N/A	#N/A	O75110	#N/A	#N/A	1	#N/A	#N/A	#N/A	#N/A	#N/A	#N/A	#N/A	#N/A	#N/A	#N/A	#N/A	#N/A	#N/A	N	#N/A
ATPAF2	Expression	Jaffe 2018	Cortex RNA seq	Table 3	eQTL (1/2 gene locus)	ATPAF2	rs8082590	#N/A	#N/A	#N/A	#N/A	#N/A	#N/A	#N/A	#N/A	#N/A	#N/A	#N/A	#N/A	N	ATP synthase mitochondrial F1 complex assembly factor 2 (ATP12 homolog)	ATPF2	ATPAF2	ATP12	LP3663	#N/A	#N/A	#N/A	#N/A	#N/A	Q8N5M1	#N/A	#N/A	1	#N/A	#N/A	#N/A	#N/A	#N/A	#N/A	#N/A	#N/A	#N/A	#N/A	#N/A	#N/A	#N/A	N	#N/A
ATPAF2	Common	Ripke 2014 (Li 2017)	GWAS	NHGRI-EBI GWAS catalogue	intron_variant	ATPAF2	rs8082590	2e-08	2e-08	7.698970004	1.0649627	#N/A	#N/A	#N/A	#N/A	#N/A	#N/A	#N/A	7.69897	Y	ATP synthase mitochondrial F1 complex assembly factor 2 (ATP12 homolog)	ATPF2	ATPAF2	ATP12	LP3663	#N/A	#N/A	#N/A	#N/A	#N/A	Q8N5M1	#N/A	#N/A	1	#N/A	#N/A	#N/A	#N/A	#N/A	#N/A	#N/A	#N/A	#N/A	#N/A	#N/A	#N/A	#N/A	N	#N/A
ATXN2L	Rare	Marshall 2017	CNV genotyping	Resource PGC_41K_QC_del_minimum8cnv	genome-wide sig. FWER < 0.05	ATXN2L	chr16_28741870	0.000128005	0.000128005	#N/A	#N/A	#N/A	#N/A	#N/A	#N/A	#N/A	#N/A	#N/A	3.89277	Y	Ataxin-2-like protein (Ataxin-2 domain protein) (Ataxin-2-related protein)	ATX2L	ATXN2L	A2D	A2LG	A2LP	A2RP	#N/A	#N/A	#N/A	Q8WWM7	#N/A	#N/A	1	#N/A	#N/A	#N/A	#N/A	#N/A	#N/A	#N/A	#N/A	#N/A	#N/A	#N/A	#N/A	#N/A	N	#N/A
ATXN7	Common	Ripke 2014 (Li 2017)	GWAS	NHGRI-EBI GWAS catalogue	intron_variant	ATXN7	rs832187	1e-08	1e-08	8	1.0626993	#N/A	#N/A	#N/A	#N/A	#N/A	#N/A	#N/A	8	Y	Ataxin-7 (Spinocerebellar ataxia type 7 protein)	ATX7	ATXN7	SCA7	#N/A	#N/A	#N/A	#N/A	#N/A	#N/A	O15265	#N/A	#N/A	1	#N/A	#N/A	#N/A	#N/A	#N/A	#N/A	#N/A	#N/A	#N/A	#N/A	#N/A	#N/A	#N/A	N	#N/A
BAG4	Common	Li 2017	GWAS	NHGRI-EBI GWAS catalogue	intron_variant	BAG4	rs112537273	1e-11	1e-11	11	1.077	#N/A	#N/A	#N/A	#N/A	#N/A	#N/A	#N/A	11	Y	BAG family molecular chaperone regulator 4 (BAG-4) (Bcl-2-associated athanogene 4) (Silencer of death domains)	BAG4	BAG4	SODD	#N/A	#N/A	#N/A	#N/A	#N/A	#N/A	O95429	#N/A	#N/A	1	#N/A	#N/A	#N/A	#N/A	#N/A	#N/A	#N/A	#N/A	#N/A	#N/A	#N/A	#N/A	#N/A	N	#N/A
BAG4	Expression	Gusev 2018	TWAS	Supp. Table 3	TWAS	BAG4	rs57709857	#N/A	#N/A	#N/A	#N/A	CMC-splicing	4.6	3e-06	rs57709857	2e-07	0.03	#N/A	5.52288	Y	BAG family molecular chaperone regulator 4 (BAG-4) (Bcl-2-associated athanogene 4) (Silencer of death domains)	BAG4	BAG4	SODD	#N/A	#N/A	#N/A	#N/A	#N/A	#N/A	O95429	#N/A	#N/A	1	#N/A	#N/A	#N/A	#N/A	#N/A	#N/A	#N/A	#N/A	#N/A	#N/A	#N/A	#N/A	#N/A	N	#N/A
BAG5	Common	Ripke 2014	GWAS	NHGRI-EBI GWAS catalogue	intron_variant	BAG5	rs12887734	1e-13	1e-13	13	1.088	#N/A	#N/A	#N/A	#N/A	#N/A	#N/A	#N/A	13	Y	BAG family molecular chaperone regulator 5 (BAG-5) (Bcl-2-associated athanogene 5)	BAG5	BAG5	KIAA0873	#N/A	#N/A	#N/A	#N/A	#N/A	#N/A	Q9UL15	#N/A	#N/A	1	#N/A	#N/A	#N/A	#N/A	#N/A	#N/A	#N/A	#N/A	#N/A	#N/A	#N/A	#N/A	#N/A	N	#N/A
BAG5	Expression	Gusev 2018	TWAS	Supp. Table 3	TWAS	BAG5	rs12887734	#N/A	#N/A	#N/A	#N/A	YFS	7.1	1e-12	rs12887734	1e-13	0.96	#N/A	12	Y	BAG family molecular chaperone regulator 5 (BAG-5) (Bcl-2-associated athanogene 5)	BAG5	BAG5	KIAA0873	#N/A	#N/A	#N/A	#N/A	#N/A	#N/A	Q9UL15	#N/A	#N/A	1	#N/A	#N/A	#N/A	#N/A	#N/A	#N/A	#N/A	#N/A	#N/A	#N/A	#N/A	#N/A	#N/A	N	#N/A
BAIAP2	Rare	Fromer 2014	Exome seq - de novo mutations	Ex. Data Table 2, Ex. Data Table 4a	Overlapped nonsynonymous mutations in 2 schizophrenia probands (nominal P value), enrichment - ARC complex	BAIAP2	#N/A	#N/A	#N/A	#N/A	#N/A	#N/A	#N/A	#N/A	#N/A	#N/A	#N/A	#N/A	#N/A	N	Brain-specific angiogenesis inhibitor 1-associated protein 2 (BAI-associated protein 2) (BAI1-associated protein 2) (Protein BAP2) (Fas ligand-associated factor 3) (FLAF3) (Insulin receptor substrate p53/p58) (IRS-58) (IRSp53/58) (Insulin receptor substrate protein of 53 kDa) (IRSp53) (Insulin receptor substrate p53)	BAIP2	BAIAP2	#N/A	#N/A	#N/A	#N/A	#N/A	#N/A	#N/A	Q9UQB8	#N/A	#N/A	1	#N/A	#N/A	#N/A	#N/A	#N/A	#N/A	#N/A	#N/A	#N/A	#N/A	#N/A	#N/A	#N/A	N	#N/A
BAIAP2	Rare	Purcell 2014	Exome seq - rare disruptive mutations	Ex. Data Table 2	large-effect alleles - PSD-95, large-effect alleles - ARC/PSD	BAIAP2	#N/A	#N/A	#N/A	#N/A	#N/A	#N/A	#N/A	#N/A	#N/A	#N/A	#N/A	#N/A	#N/A	N	Brain-specific angiogenesis inhibitor 1-associated protein 2 (BAI-associated protein 2) (BAI1-associated protein 2) (Protein BAP2) (Fas ligand-associated factor 3) (FLAF3) (Insulin receptor substrate p53/p58) (IRS-58) (IRSp53/58) (Insulin receptor substrate protein of 53 kDa) (IRSp53) (Insulin receptor substrate p53)	BAIP2	BAIAP2	#N/A	#N/A	#N/A	#N/A	#N/A	#N/A	#N/A	Q9UQB8	#N/A	#N/A	1	#N/A	#N/A	#N/A	#N/A	#N/A	#N/A	#N/A	#N/A	#N/A	#N/A	#N/A	#N/A	#N/A	N	#N/A
BCL11B	Common	Ripke 2014 (Li 2017)	GWAS	NHGRI-EBI GWAS catalogue	intron_variant	BCL11B	rs2693698	5e-09	5e-09	8.301029996	1.0649627	#N/A	#N/A	#N/A	#N/A	#N/A	#N/A	#N/A	8.30103	Y	B-cell lymphoma/leukemia 11B (BCL-11B) (B-cell CLL/lymphoma 11B) (COUP-TF-interacting protein 2) (Radiation-induced tumor suppressor gene 1 protein) (hRit1)	BC11B	BCL11B	CTIP2	RIT1	#N/A	#N/A	#N/A	#N/A	#N/A	Q9C0K0	#N/A	#N/A	1	#N/A	#N/A	#N/A	#N/A	#N/A	#N/A	#N/A	#N/A	#N/A	#N/A	#N/A	#N/A	#N/A	N	#N/A
BCL9	Rare	Marshall 2017	CNV genotyping	Resource PGC_41K_QC_all_minimum12cnv	genome-wide sig. FWER < 0.05	BCL9	chr1_145479806	1.84024e-06	1.84024e-06	#N/A	#N/A	#N/A	#N/A	#N/A	#N/A	#N/A	#N/A	#N/A	5.73513	Y	B-cell CLL/lymphoma 9 protein (B-cell lymphoma 9 protein) (Bcl-9) (Protein legless homolog)	BCL9	BCL9	#N/A	#N/A	#N/A	#N/A	#N/A	#N/A	#N/A	O00512	#N/A	#N/A	1	#N/A	#N/A	#N/A	#N/A	#N/A	#N/A	#N/A	#N/A	#N/A	#N/A	#N/A	#N/A	#N/A	N	#N/A
BDH1	Rare	Purcell 2014	Exome seq - rare disruptive mutations	Ex. Data Table 4	enrichment - 3q29 CNV region	BDH1	#N/A	#N/A	#N/A	#N/A	#N/A	#N/A	#N/A	#N/A	#N/A	#N/A	#N/A	#N/A	#N/A	N	D-beta-hydroxybutyrate dehydrogenase, mitochondrial (EC 1.1.1.30) (3-hydroxybutyrate dehydrogenase) (BDH) (Short chain dehydrogenase/reductase family 9C member 1)	BDH	BDH1	BDH	SDR9C1	#N/A	#N/A	#N/A	#N/A	#N/A	Q02338	#N/A	#N/A	1	#N/A	#N/A	#N/A	#N/A	#N/A	#N/A	#N/A	#N/A	#N/A	#N/A	#N/A	#N/A	#N/A	N	#N/A
BDH1	Rare	Marshall 2017	CNV genotyping	Resource PGC_41K_QC_del_minimum8cnv	genome-wide sig. FWER < 0.05	BDH1	chr3_198721051	6.38e-06	6.38e-06	#N/A	#N/A	#N/A	#N/A	#N/A	#N/A	#N/A	#N/A	#N/A	5.19518	Y	D-beta-hydroxybutyrate dehydrogenase, mitochondrial (EC 1.1.1.30) (3-hydroxybutyrate dehydrogenase) (BDH) (Short chain dehydrogenase/reductase family 9C member 1)	BDH	BDH1	BDH	SDR9C1	#N/A	#N/A	#N/A	#N/A	#N/A	Q02338	#N/A	#N/A	1	#N/A	#N/A	#N/A	#N/A	#N/A	#N/A	#N/A	#N/A	#N/A	#N/A	#N/A	#N/A	#N/A	N	#N/A
BDH2	Common	Li 2017	GWAS	NHGRI-EBI GWAS catalogue	3_prime_UTR_variant	BDH2	rs11722779	3e-08	3e-08	7.522878745	1.0515248	#N/A	#N/A	#N/A	#N/A	#N/A	#N/A	#N/A	7.52288	Y	3-hydroxybutyrate dehydrogenase type 2 (EC 1.1.1.-) (EC 1.1.1.30) (Dehydrogenase/reductase SDR family member 6) (Oxidoreductase UCPA) (R-beta-hydroxybutyrate dehydrogenase) (Short chain dehydrogenase/reductase family 15C member 1)	BDH2	BDH2	DHRS6	SDR15C1	UNQ6308/PRO20933	#N/A	#N/A	#N/A	#N/A	Q9BUT1	#N/A	#N/A	1	#N/A	#N/A	#N/A	#N/A	#N/A	#N/A	#N/A	#N/A	#N/A	#N/A	#N/A	#N/A	#N/A	N	#N/A
BMT2	Rare	Fromer 2014	Exome seq - de novo mutations	Ex. Data Table 2	Overlapped nonsynonymous mutations in 2 schizophrenia probands (nominal P value)	C7orf60	#N/A	#N/A	#N/A	#N/A	#N/A	#N/A	#N/A	#N/A	#N/A	#N/A	#N/A	#N/A	#N/A	N	S-adenosylmethionine sensor upstream of mTORC1 (Probable methyltransferase BMT2 homolog) (EC 2.1.1.-)	SAMTR	BMT2	C7orf60	SAMTOR	#N/A	#N/A	#N/A	#N/A	#N/A	Q1RMZ1	#N/A	#N/A	1	#N/A	#N/A	#N/A	#N/A	#N/A	#N/A	#N/A	#N/A	#N/A	#N/A	#N/A	#N/A	#N/A	N	#N/A
BNIP3L	Common	Li 2017	GWAS	NHGRI-EBI GWAS catalogue	intron_variant	BNIP3L	rs73219805	2e-11	2e-11	10.69897	1.078	#N/A	#N/A	#N/A	#N/A	#N/A	#N/A	#N/A	10.699	Y	BCL2/adenovirus E1B 19 kDa protein-interacting protein 3-like (Adenovirus E1B19K-binding protein B5) (BCL2/adenovirus E1B 19 kDa protein-interacting protein 3A) (NIP3-like protein X) (NIP3L)	BNI3L	BNIP3L	BNIP3A	BNIP3H	NIX	#N/A	#N/A	#N/A	#N/A	O60238	#N/A	#N/A	1	#N/A	#N/A	#N/A	#N/A	#N/A	#N/A	#N/A	#N/A	#N/A	#N/A	#N/A	#N/A	#N/A	N	#N/A
BOLL	Common	Ripke 2014	GWAS	NHGRI-EBI GWAS catalogue	upstream_gene_variant	BOLL	rs6434928	2e-11	2e-11	10.69897	1.0764263	#N/A	#N/A	#N/A	#N/A	#N/A	#N/A	#N/A	10.699	Y	Protein boule-like	BOLL	BOLL	BOULE	#N/A	#N/A	#N/A	#N/A	#N/A	#N/A	Q8N9W6	#N/A	#N/A	1	#N/A	#N/A	#N/A	#N/A	#N/A	#N/A	#N/A	#N/A	#N/A	#N/A	#N/A	#N/A	#N/A	N	#N/A
BORCS7	Expression	Jaffe 2018	Cortex RNA seq	Table 3	eQTL (1/2 gene locus)	BORCS7	rs11191419	#N/A	#N/A	#N/A	#N/A	#N/A	#N/A	#N/A	#N/A	#N/A	#N/A	#N/A	#N/A	N	BLOC-1-related complex subunit 7 (Diaskedin)	BORC7	BORCS7	C10orf32	#N/A	#N/A	#N/A	#N/A	#N/A	#N/A	Q96B45	#N/A	#N/A	1	#N/A	#N/A	#N/A	#N/A	#N/A	#N/A	#N/A	#N/A	#N/A	#N/A	#N/A	#N/A	#N/A	N	#N/A
BORCS7	Common	Ripke 2014 (Li 2017)	GWAS	NHGRI-EBI GWAS catalogue	intron_variant	C10orf32	rs11191419	6e-19	6e-19	18.22184875	1.1037527	#N/A	#N/A	#N/A	#N/A	#N/A	#N/A	#N/A	18.2218	Y	BLOC-1-related complex subunit 7 (Diaskedin)	BORC7	BORCS7	C10orf32	#N/A	#N/A	#N/A	#N/A	#N/A	#N/A	Q96B45	#N/A	#N/A	1	#N/A	#N/A	#N/A	#N/A	#N/A	#N/A	#N/A	#N/A	#N/A	#N/A	#N/A	#N/A	#N/A	N	#N/A
BORCS7	Expression	Gusev 2018	TWAS	Supp. Table 3	TWAS	C10orf32	rs11191419	#N/A	#N/A	#N/A	#N/A	METSIM	4.9	1e-06	rs11191419	9e-18	0	#N/A	6	Y	BLOC-1-related complex subunit 7 (Diaskedin)	BORC7	BORCS7	C10orf32	#N/A	#N/A	#N/A	#N/A	#N/A	#N/A	Q96B45	#N/A	#N/A	1	#N/A	#N/A	#N/A	#N/A	#N/A	#N/A	#N/A	#N/A	#N/A	#N/A	#N/A	#N/A	#N/A	N	#N/A
BRD2	Expression	Fromer 2016	Cortex RNA seq	Text	eQTL (MHC locus)	BRD2	#N/A	#N/A	#N/A	#N/A	#N/A	#N/A	#N/A	#N/A	#N/A	#N/A	#N/A	#N/A	#N/A	N	Bromodomain-containing protein 2 (O27.1.1) (Really interesting new gene 3 protein)	BRD2	BRD2	KIAA9001	RING3	#N/A	#N/A	#N/A	#N/A	#N/A	P25440	#N/A	#N/A	1	#N/A	#N/A	#N/A	#N/A	#N/A	Child:ÃƒÆ’Ã¢â‚¬Å¡Ãƒâ€šÃ‚Â	#N/A	#N/A	#N/A	#N/A	#N/A	#N/A	#N/A	N	#N/A
BRINP2	Expression	Jaffe 2018	Cortex RNA seq	Table 3	eQTL (1/2 gene locus)	BRINP2	rs6670165	#N/A	#N/A	#N/A	#N/A	#N/A	#N/A	#N/A	#N/A	#N/A	#N/A	#N/A	#N/A	N	BMP/retinoic acid-inducible neural-specific protein 2 (DBCCR1-like protein 2)	BRNP2	BRINP2	DBCCR1L2	FAM5B	KIAA1747	#N/A	#N/A	#N/A	#N/A	Q9C0B6	#N/A	#N/A	1	#N/A	#N/A	#N/A	#N/A	#N/A	#N/A	#N/A	#N/A	#N/A	#N/A	#N/A	#N/A	#N/A	N	#N/A
BRINP2	Common	Ripke 2014 (Li 2017)	GWAS	NHGRI-EBI GWAS catalogue	intergenic_variant	FAM5B	rs6670165	4e-08	4e-08	7.397940009	1.075	#N/A	#N/A	#N/A	#N/A	#N/A	#N/A	#N/A	7.39794	Y	BMP/retinoic acid-inducible neural-specific protein 2 (DBCCR1-like protein 2)	BRNP2	BRINP2	DBCCR1L2	FAM5B	KIAA1747	#N/A	#N/A	#N/A	#N/A	Q9C0B6	#N/A	#N/A	1	#N/A	#N/A	#N/A	#N/A	#N/A	#N/A	#N/A	#N/A	#N/A	#N/A	#N/A	#N/A	#N/A	N	#N/A
BTBD18	Common	Ripke 2014	GWAS	NHGRI-EBI GWAS catalogue	non_coding_transcript_exon_variant	BTBD18	rs9420	2e-09	2e-09	8.698970004	1.068	#N/A	#N/A	#N/A	#N/A	#N/A	#N/A	#N/A	8.69897	Y	BTB/POZ domain-containing protein 18	BTBDI	BTBD18	#N/A	#N/A	#N/A	#N/A	#N/A	#N/A	#N/A	B2RXH4	#N/A	#N/A	1	#N/A	#N/A	#N/A	#N/A	#N/A	#N/A	#N/A	#N/A	#N/A	#N/A	#N/A	#N/A	#N/A	N	#N/A
BTG1	Common	Li 2017	GWAS	NHGRI-EBI GWAS catalogue	regulatory_region_variant	BTG1	rs4240748	5e-08	5e-08	7.301029996	1.0548522	#N/A	#N/A	#N/A	#N/A	#N/A	#N/A	#N/A	7.30103	Y	Protein BTG1 (B-cell translocation gene 1 protein)	BTG1	BTG1	#N/A	#N/A	#N/A	#N/A	#N/A	#N/A	#N/A	P62324	#N/A	#N/A	1	#N/A	#N/A	#N/A	#N/A	#N/A	#N/A	#N/A	#N/A	#N/A	#N/A	#N/A	#N/A	#N/A	N	#N/A
C11orf87	Common	Ripke 2014 (Li 2017)	GWAS	NHGRI-EBI GWAS catalogue	intron_variant	C11orf87	rs12421382	4e-08	4e-08	7.397940009	1.0626993	#N/A	#N/A	#N/A	#N/A	#N/A	#N/A	#N/A	7.39794	Y	Uncharacterized protein C11orf87	CK087	C11orf87	#N/A	#N/A	#N/A	#N/A	#N/A	#N/A	#N/A	Q6NUJ2	#N/A	#N/A	1	#N/A	#N/A	#N/A	#N/A	#N/A	#N/A	#N/A	#N/A	#N/A	#N/A	#N/A	#N/A	#N/A	N	#N/A
C12orf42	Common	Ripke 2014	GWAS	NHGRI-EBI GWAS catalogue	intergenic_variant	C12orf42	rs10860964	5e-08	5e-08	7.301029996	1.06	#N/A	#N/A	#N/A	#N/A	#N/A	#N/A	#N/A	7.30103	Y	Uncharacterized protein C12orf42	CL042	C12orf42	#N/A	#N/A	#N/A	#N/A	#N/A	#N/A	#N/A	Q96LP6	#N/A	#N/A	1	#N/A	#N/A	#N/A	#N/A	#N/A	#N/A	#N/A	#N/A	#N/A	#N/A	#N/A	#N/A	#N/A	N	#N/A
C12orf65	Common	Ripke 2014	GWAS	NHGRI-EBI GWAS catalogue	intron_variant	C12orf65	rs2851447	2e-14	2e-14	13.69897	1.0928961	#N/A	#N/A	#N/A	#N/A	#N/A	#N/A	#N/A	13.699	Y	Probable peptide chain release factor C12orf65, mitochondrial	CL065	C12orf65	My030	#N/A	#N/A	#N/A	#N/A	#N/A	#N/A	Q9H3J6	#N/A	#N/A	1	#N/A	#N/A	#N/A	#N/A	#N/A	#N/A	#N/A	#N/A	#N/A	#N/A	#N/A	#N/A	#N/A	N	#N/A
C12orf65	Expression	Gusev 2018	TWAS	Supp. Table 3	TWAS	C12orf65	rs2851447	#N/A	#N/A	#N/A	#N/A	CMC-splicing	6.5	8e-11	rs2851447	2e-14	0.84	#N/A	10.0969	Y	Probable peptide chain release factor C12orf65, mitochondrial	CL065	C12orf65	My030	#N/A	#N/A	#N/A	#N/A	#N/A	#N/A	Q9H3J6	#N/A	#N/A	1	#N/A	#N/A	#N/A	#N/A	#N/A	#N/A	#N/A	#N/A	#N/A	#N/A	#N/A	#N/A	#N/A	N	#N/A
C12orf65	Expression	Gusev 2018	TWAS	Supp. Table 3	TWAS	C12orf65	rs2851447	#N/A	#N/A	#N/A	#N/A	CMC-splicing	6.4	2e-10	rs2851447	2e-14	0.96	#N/A	9.69897	Y	Probable peptide chain release factor C12orf65, mitochondrial	CL065	C12orf65	My030	#N/A	#N/A	#N/A	#N/A	#N/A	#N/A	Q9H3J6	#N/A	#N/A	1	#N/A	#N/A	#N/A	#N/A	#N/A	#N/A	#N/A	#N/A	#N/A	#N/A	#N/A	#N/A	#N/A	N	#N/A
C14orf2	Expression	Gusev 2018	TWAS	Supp. Table 3	TWAS	C14orf2	rs12887734	#N/A	#N/A	#N/A	#N/A	NTR	4.5	7e-06	rs12887734	1e-13	0.05	#N/A	5.1549	Y	6.8 kDa mitochondrial proteolipid	68MP	MP68	C14orf2	PRO1574	#N/A	#N/A	#N/A	#N/A	#N/A	P56378	#N/A	#N/A	1	#N/A	#N/A	#N/A	#N/A	#N/A	#N/A	#N/A	#N/A	#N/A	#N/A	#N/A	#N/A	#N/A	N	#N/A
C16orf54	Rare	Marshall 2017	CNV genotyping	Resource PGC_41K_QC_all_minimum12cnv	genome-wide sig. FWER < 0.05	C16orf54	chr16_29661287	2.75e-07	2.75e-07	#N/A	#N/A	#N/A	#N/A	#N/A	#N/A	#N/A	#N/A	#N/A	6.56067	Y	Transmembrane protein C16orf54	CP054	C16orf54	UNQ9389/PRO34280	#N/A	#N/A	#N/A	#N/A	#N/A	#N/A	Q6UWD8	#N/A	#N/A	1	#N/A	#N/A	#N/A	#N/A	#N/A	#N/A	#N/A	#N/A	#N/A	#N/A	#N/A	#N/A	#N/A	N	#N/A
C16orf86	Common	Ripke 2014	GWAS	NHGRI-EBI GWAS catalogue	intron_variant	C16orf86	rs8044995	2e-08	2e-08	7.698970004	1.081	#N/A	#N/A	#N/A	#N/A	#N/A	#N/A	#N/A	7.69897	Y	Uncharacterized protein C16orf86	CP086	C16orf86	#N/A	#N/A	#N/A	#N/A	#N/A	#N/A	#N/A	Q6ZW13	#N/A	#N/A	1	#N/A	#N/A	#N/A	#N/A	#N/A	#N/A	#N/A	#N/A	#N/A	#N/A	#N/A	#N/A	#N/A	N	#N/A
C16orf92	Common	Ripke 2014	GWAS	NHGRI-EBI GWAS catalogue	non_coding_transcript_exon_variant	C16orf92	rs12691307	5e-11	5e-11	10.30103	1.073	#N/A	#N/A	#N/A	#N/A	#N/A	#N/A	#N/A	10.301	Y	Uncharacterized protein C16orf92	CP092	C16orf92	#N/A	#N/A	#N/A	#N/A	#N/A	#N/A	#N/A	Q96LL3	#N/A	#N/A	1	#N/A	#N/A	#N/A	#N/A	#N/A	#N/A	#N/A	#N/A	#N/A	#N/A	#N/A	#N/A	#N/A	N	#N/A
C16orf92	Rare	Marshall 2017	CNV genotyping	Resource PGC_41K_QC_all_minimum12cnv	genome-wide sig. FWER < 0.05	C16orf92	chr16_29942156	7.24e-07	7.24e-07	#N/A	#N/A	#N/A	#N/A	#N/A	#N/A	#N/A	#N/A	#N/A	6.14026	Y	Uncharacterized protein C16orf92	CP092	C16orf92	#N/A	#N/A	#N/A	#N/A	#N/A	#N/A	#N/A	Q96LL3	#N/A	#N/A	1	#N/A	#N/A	#N/A	#N/A	#N/A	#N/A	#N/A	#N/A	#N/A	#N/A	#N/A	#N/A	#N/A	N	#N/A
C1orf54	Common	Ripke 2014	GWAS	NHGRI-EBI GWAS catalogue	downstream_gene_variant	C1orf54	rs140505938	4e-10	4e-10	9.397940009	1.0940919	#N/A	#N/A	#N/A	#N/A	#N/A	#N/A	#N/A	9.39794	Y	Uncharacterized protein C1orf54	CA054	C1orf54	#N/A	#N/A	#N/A	#N/A	#N/A	#N/A	#N/A	Q8WWF1	#N/A	#N/A	1	#N/A	#N/A	#N/A	#N/A	#N/A	#N/A	#N/A	#N/A	#N/A	#N/A	#N/A	#N/A	#N/A	N	#N/A
C22orf29	Rare	Marshall 2017	CNV genotyping	Resource PGC_41K_QC_all_minimum12cnv	genome-wide sig. FWER < 0.05	C22orf29	chr22_18213661	2.24696e-08	2.24696e-08	#N/A	#N/A	#N/A	#N/A	#N/A	#N/A	#N/A	#N/A	#N/A	7.6484	Y	Protein Bop (BH3-only protein) (Retrotransposon Gag-like protein 10)	BOP	RTL10	BOP	C22orf29	#N/A	#N/A	#N/A	#N/A	#N/A	Q7L3V2	#N/A	#N/A	1	#N/A	#N/A	#N/A	#N/A	#N/A	#N/A	#N/A	#N/A	#N/A	#N/A	#N/A	#N/A	#N/A	N	#N/A
C22orf39	Rare	Marshall 2017	CNV genotyping	Resource PGC_41K_QC_all_minimum12cnv	genome-wide sig. FWER < 0.05	C22orf39	chr22_17808410	2.5737e-08	2.5737e-08	#N/A	#N/A	#N/A	#N/A	#N/A	#N/A	#N/A	#N/A	#N/A	7.58944	Y	UPF0545 protein C22orf39	CV039	C22orf39	#N/A	#N/A	#N/A	#N/A	#N/A	#N/A	#N/A	Q6P5X5	#N/A	#N/A	1	#N/A	#N/A	#N/A	#N/A	#N/A	#N/A	#N/A	#N/A	#N/A	#N/A	#N/A	#N/A	#N/A	N	#N/A
C2orf69	Expression	Gusev 2018	TWAS	Supp. Table 3	TWAS	C2orf69	rs281768	#N/A	#N/A	#N/A	#N/A	METSIM	6.2	6e-10	rs281768	3e-14	0.96	H3K4ME3	9.22185	Y	UPF0565 protein C2orf69	CB069	C2orf69	#N/A	#N/A	#N/A	#N/A	#N/A	#N/A	#N/A	Q8N8R5	#N/A	#N/A	1	#N/A	#N/A	#N/A	#N/A	#N/A	#N/A	#N/A	#N/A	#N/A	#N/A	#N/A	#N/A	#N/A	N	#N/A
C2orf82	Expression	Jaffe 2018	Cortex RNA seq	Table 3	eQTL (1/2 gene locus)	C2orf82	rs6704768	#N/A	#N/A	#N/A	#N/A	#N/A	#N/A	#N/A	#N/A	#N/A	#N/A	#N/A	#N/A	N	Protein SNORC (Secondary ossification center-associated regulator of chondrocyte maturation protein)	SNORC	SNORC	C2orf82	UNQ830/PRO1757	#N/A	#N/A	#N/A	#N/A	#N/A	Q6UX34	#N/A	#N/A	1	#N/A	#N/A	#N/A	#N/A	#N/A	#N/A	#N/A	#N/A	#N/A	#N/A	#N/A	#N/A	#N/A	N	#N/A
C2orf82	Common	Ripke 2014 (Li 2017)	GWAS	NHGRI-EBI GWAS catalogue	intron_variant	C2orf82	rs6704768	2e-12	2e-12	11.69897	1.0752687	#N/A	#N/A	#N/A	#N/A	#N/A	#N/A	#N/A	11.699	Y	Protein SNORC (Secondary ossification center-associated regulator of chondrocyte maturation protein)	SNORC	SNORC	C2orf82	UNQ830/PRO1757	#N/A	#N/A	#N/A	#N/A	#N/A	Q6UX34	#N/A	#N/A	1	#N/A	#N/A	#N/A	#N/A	#N/A	#N/A	#N/A	#N/A	#N/A	#N/A	#N/A	#N/A	#N/A	N	#N/A
C3orf49	Common	Ripke 2014	GWAS	NHGRI-EBI GWAS catalogue	intron_variant	C3orf49	rs832187	1e-08	1e-08	8	1.0626993	#N/A	#N/A	#N/A	#N/A	#N/A	#N/A	#N/A	8	Y	Putative uncharacterized protein C3orf49	CC049	C3orf49	#N/A	#N/A	#N/A	#N/A	#N/A	#N/A	#N/A	Q96BT1	#N/A	#N/A	1	#N/A	#N/A	#N/A	#N/A	#N/A	#N/A	#N/A	#N/A	#N/A	#N/A	#N/A	#N/A	#N/A	N	#N/A
C4B	Expression	Fromer 2016	Cortex RNA seq	Text	eQTL (MHC locus)	C4A	#N/A	#N/A	#N/A	#N/A	#N/A	#N/A	#N/A	#N/A	#N/A	#N/A	#N/A	#N/A	#N/A	N	Complement C4-A (Acidic complement C4) (C3 and PZP-like alpha-2-macroglobulin domain-containing protein 2) [Cleaved into: Complement C4 beta chain; Complement C4-A alpha chain; C4a anaphylatoxin; C4b-A; C4d-A; Complement C4 gamma chain]	CO4A	C4A	CO4	CPAMD2	#N/A	#N/A	#N/A	#N/A	#N/A	P0C0L4	IMMUNOGLOBULIN	IMMUNOGLOBULIN	1	Complement C4-A binder	#N/A	Complement C4-A	Complement C4-A	Homo sapiens	enzyme modulatorÃƒÆ’Ã¢â‚¬Å¡Ãƒâ€šÃ‚Â protease inhibitorÃƒÆ’Ã¢â‚¬Å¡Ãƒâ€šÃ‚Â ÃƒÆ’Ã¢â‚¬Å¡Ãƒâ€šÃ‚Â serine protease inhibitor	Antibody	1981	J06BA02	chronic lymphocytic leukemia (CLL)	chronic lymphocytic leukemia (CLL); thrombocytopenia; chronic inflammatory demyelinating polyneuropathy (CIDP)	hematologic malignancy	hematologic malignancy; hematology; neurology/psychiatry	Y	IMMUNOGLOBULIN
C4B	Common	Sekar 2016	Characterization MHC locus	Text	CNV in strongest GWAS locus	C4A	#N/A	#N/A	#N/A	#N/A	#N/A	#N/A	#N/A	#N/A	#N/A	#N/A	#N/A	#N/A	#N/A	N	Complement C4-A (Acidic complement C4) (C3 and PZP-like alpha-2-macroglobulin domain-containing protein 2) [Cleaved into: Complement C4 beta chain; Complement C4-A alpha chain; C4a anaphylatoxin; C4b-A; C4d-A; Complement C4 gamma chain]	CO4A	C4A	CO4	CPAMD2	#N/A	#N/A	#N/A	#N/A	#N/A	P0C0L4	IMMUNOGLOBULIN	IMMUNOGLOBULIN	1	Complement C4-A binder	#N/A	Complement C4-A	Complement C4-A	Homo sapiens	enzyme modulatorÃƒÆ’Ã¢â‚¬Å¡Ãƒâ€šÃ‚Â protease inhibitorÃƒÆ’Ã¢â‚¬Å¡Ãƒâ€šÃ‚Â ÃƒÆ’Ã¢â‚¬Å¡Ãƒâ€šÃ‚Â serine protease inhibitor	Antibody	1981	J06BA02	chronic lymphocytic leukemia (CLL)	chronic lymphocytic leukemia (CLL); thrombocytopenia; chronic inflammatory demyelinating polyneuropathy (CIDP)	hematologic malignancy	hematologic malignancy; hematology; neurology/psychiatry	Y	IMMUNOGLOBULIN
C6orf118	Common	Li 2017	GWAS	NHGRI-EBI GWAS catalogue	intergenic_variant	C6orf118	rs4479915	5e-09	5e-09	8.301029996	1.1415524	#N/A	#N/A	#N/A	#N/A	#N/A	#N/A	#N/A	8.30103	Y	Uncharacterized protein C6orf118	C6orf118	#N/A	#N/A	#N/A	#N/A	#N/A	#N/A	#N/A	#N/A	Q5T5N4	#N/A	#N/A	1	#N/A	#N/A	#N/A	#N/A	#N/A	#N/A	#N/A	#N/A	#N/A	#N/A	#N/A	#N/A	#N/A	N	#N/A
CA14	Common	Ripke 2014	GWAS	NHGRI-EBI GWAS catalogue	downstream_gene_variant	CA14	rs140505938	4e-10	4e-10	9.397940009	1.0940919	#N/A	#N/A	#N/A	#N/A	#N/A	#N/A	#N/A	9.39794	Y	Carbonic anhydrase 14 (EC 4.2.1.1) (Carbonate dehydratase XIV) (Carbonic anhydrase XIV) (CA-XIV)	CAH14	CA14	UNQ690/PRO1335	#N/A	#N/A	#N/A	#N/A	#N/A	#N/A	Q9ULX7	ETHOXZOLAMIDE	ETHOXZOLAMIDE	1	Carbonic anhydrase inhibitor	CHEMBL2095180	Carbonic anhydrase	Carbonic anhydrase 14	Homo sapiens	enzyme lyase	Small molecule	1982	#N/A	glaucoma	glaucoma;duodenal ulcer disease	ophthalmology	ophthalmology;gastroenterology	N	#N/A
CA8	Common	Ripke 2014 (Li 2017)	GWAS	NHGRI-EBI GWAS catalogue	intergenic_variant	CA8	rs6984242	6e-09	6e-09	8.22184875	1.0626993	#N/A	#N/A	#N/A	#N/A	#N/A	#N/A	#N/A	8.22185	Y	Carbonic anhydrase-related protein (CARP) (Carbonic anhydrase VIII) (CA-VIII)	CAH8	CA8	CALS	#N/A	#N/A	#N/A	#N/A	#N/A	#N/A	P35219	#N/A	#N/A	1	#N/A	#N/A	#N/A	#N/A	#N/A	#N/A	#N/A	#N/A	#N/A	#N/A	#N/A	#N/A	#N/A	N	#N/A
CACNA1B	Rare	Purcell 2014	Exome seq - rare disruptive mutations	Ex. Data Table 2	large-effect alleles - CaV	CACNA1B	#N/A	#N/A	#N/A	#N/A	#N/A	#N/A	#N/A	#N/A	#N/A	#N/A	#N/A	#N/A	#N/A	N	Voltage-dependent N-type calcium channel subunit alpha-1B (Brain calcium channel III) (BIII) (Calcium channel, L type, alpha-1 polypeptide isoform 5) (Voltage-gated calcium channel subunit alpha Cav2.2)	CAC1B	CACNA1B	CACH5	CACNL1A5	#N/A	#N/A	#N/A	#N/A	#N/A	Q00975	BEPRIDIL	BEPRIDIL, LEVETIRACETAM, ZICONOTIDE ACETATE	3	Voltage-gated calcium channel blocker, Voltage-gated N-type calcium channel alpha-1B subunit blocker	CHEMBL2363032, CHEMBL4478	Voltage-gated calcium channel, Voltage-gated N-type calcium channel alpha-1B subunit	Voltage-dependent N-type calcium channel subunit alpha-1B	Homo sapiens	ion channel vgc vg ca	Small molecule, Protein	1990, 1999, 2004	C08EA02, N03AX14, N02BG08	angina pectoris	angina pectoris, seizures, #N/A	cardiology	cardiology, neurology/psychiatry, #N/A	Y	LEVETIRACETAM
CACNA1C	Rare	Purcell 2014	Exome seq - rare disruptive mutations	Ex. Data Table 2	large-effect alleles - CaV	CACNA1C	#N/A	#N/A	#N/A	#N/A	#N/A	#N/A	#N/A	#N/A	#N/A	#N/A	#N/A	#N/A	#N/A	N	Voltage-dependent L-type calcium channel subunit alpha-1C (Calcium channel, L type, alpha-1 polypeptide, isoform 1, cardiac muscle) (Voltage-gated calcium channel subunit alpha Cav1.2)	CAC1C	CACNA1C	CACH2	CACN2	CACNL1A1	CCHL1A1	#N/A	#N/A	#N/A	Q13936	NISOLDIPINE	NISOLDIPINE, DRONEDARONE, DILTIAZEM, CLEVIDIPINE, NICARDIPINE, AMLODIPINE, ISRADIPINE, NIMODIPINE, NIFEDIPINE, FELODIPINE, VERAPAMIL, BEPRIDIL	12	Voltage-gated L-type calcium channel blocker, Voltage-gated calcium channel blocker	CHEMBL2095229, CHEMBL2363032	Voltage-gated L-type calcium channel, Voltage-gated calcium channel	Voltage-dependent L-type calcium channel subunit alpha-1C	Homo sapiens	ion channel vgc vg ca	Small molecule	1995, 2009, 1982, 2008, 1988, 1992, 1990, 1981, 1991	C08CA07, C01BD07, C08DB01, C08CA16, C08CA04, C08CA01, C08CA03, C08CA06, C08CA55, C08CA02, C08DA01, C08CA05, C08DA51, C08EA02	hypertension	hypertension, atrial fibrillation (AF), hypertension;angina pectoris, #N/A, chronic stable angina;hypertension, hypertension;chronic stable angina;vasospastic angina;coronary artery disease (CAD), hemorrhage, vasospastic angina;chronic stable angina, angina pectoris	cardiology	cardiology, cardiology;cardiology, #N/A, cardiology;cardiology;cardiology;cardiology, hematology	Y	ISRADIPINE
CACNA1C	Common	Ripke 2014 (Li 2017)	GWAS	NHGRI-EBI GWAS catalogue	intron_variant	CACNA1C	rs2007044	3e-18	3e-18	17.52287875	1.0964912	#N/A	#N/A	#N/A	#N/A	#N/A	#N/A	#N/A	17.5229	Y	Voltage-dependent L-type calcium channel subunit alpha-1C (Calcium channel, L type, alpha-1 polypeptide, isoform 1, cardiac muscle) (Voltage-gated calcium channel subunit alpha Cav1.2)	CAC1C	CACNA1C	CACH2	CACN2	CACNL1A1	CCHL1A1	#N/A	#N/A	#N/A	Q13936	NIFEDIPINE	NIFEDIPINE, NISOLDIPINE, AMLODIPINE, ISRADIPINE, VERAPAMIL, DRONEDARONE, CLEVIDIPINE, FELODIPINE, BEPRIDIL, DILTIAZEM, NIMODIPINE, NICARDIPINE	12	Voltage-gated L-type calcium channel blocker, Voltage-gated calcium channel blocker	CHEMBL2095229, CHEMBL2363032	Voltage-gated L-type calcium channel, Voltage-gated calcium channel	Voltage-dependent L-type calcium channel subunit alpha-1C	Homo sapiens	ion channel vgc vg ca	Small molecule	1981, 1995, 1992, 1990, 2009, 2008, 1991, 1982, 1988	C08CA05, C08CA07, C08CA01, C08CA03, C08DA01, C01BD07, C08CA16, C08CA02, C08EA02, C08DB01, C08CA06, C08CA04, C08CA55, C08DA51	vasospastic angina	vasospastic angina;chronic stable angina, hypertension, hypertension;chronic stable angina;vasospastic angina;coronary artery disease (CAD), atrial fibrillation (AF), #N/A, angina pectoris, hypertension;angina pectoris, hemorrhage, chronic stable angina;hypertension	cardiology	cardiology;cardiology, cardiology, cardiology;cardiology;cardiology;cardiology, #N/A, hematology	Y	ISRADIPINE
CACNA1E	Expression	Fromer 2016	Cortex RNA seq	Figure 6	Top 50 hub genes M2c module (disease-dependent coexpression differences and enriched for SCZ genetic associations)	CACNA1E	#N/A	#N/A	#N/A	#N/A	#N/A	#N/A	#N/A	#N/A	#N/A	#N/A	#N/A	#N/A	#N/A	N	Voltage-dependent R-type calcium channel subunit alpha-1E (Brain calcium channel II) (BII) (Calcium channel, L type, alpha-1 polypeptide, isoform 6) (Voltage-gated calcium channel subunit alpha Cav2.3)	CAC1E	CACNA1E	CACH6	CACNL1A6	#N/A	#N/A	#N/A	#N/A	#N/A	Q15878	BEPRIDIL	BEPRIDIL	1	Voltage-gated calcium channel blocker	CHEMBL2363032	Voltage-gated calcium channel	Voltage-dependent R-type calcium channel subunit alpha-1E	Homo sapiens	ion channel vgc vg ca	Small molecule	1990	C08EA02	angina pectoris	angina pectoris	cardiology	cardiology	N	#N/A
CACNA1H	Rare	Purcell 2014	Exome seq - rare disruptive mutations	Ex. Data Table 2	large-effect alleles - CaV	CACNA1H	#N/A	#N/A	#N/A	#N/A	#N/A	#N/A	#N/A	#N/A	#N/A	#N/A	#N/A	#N/A	#N/A	N	Voltage-dependent T-type calcium channel subunit alpha-1H (Low-voltage-activated calcium channel alpha1 3.2 subunit) (Voltage-gated calcium channel subunit alpha Cav3.2)	CAC1H	CACNA1H	#N/A	#N/A	#N/A	#N/A	#N/A	#N/A	#N/A	O95180	PHENSUXIMIDE	PHENSUXIMIDE, BEPRIDIL, TRIMETHADIONE, VERAPAMIL, FLUNARIZINE, ETHOSUXIMIDE, METHSUXIMIDE, PARAMETHADIONE, MIBEFRADIL	9	Voltage-gated T-type calcium channel blocker, Voltage-gated calcium channel blocker, #N/A	CHEMBL2362995, CHEMBL2363032, #N/A	Voltage-gated T-type calcium channel, Voltage-gated calcium channel	Voltage-dependent T-type calcium channel subunit alpha-1H	Homo sapiens	ion channel vgc vg ca	Small molecule	1982, 1990, 1946, 1981, N/A, 1960, 1957, 1949, 1997	N03AD02, C08EA02, N03AC02, C08DA51, N07CA03ÃƒÆ’Ã†â€™Ãƒâ€ Ã¢â‚¬â„¢ÃƒÆ’Ã‚Â¢ÃƒÂ¢Ã¢â‚¬Å¡Ã‚Â¬Ãƒâ€¦Ã‚Â¡ÃƒÆ’Ã†â€™ÃƒÂ¢Ã¢â€šÂ¬Ã…Â¡ÃƒÆ’Ã¢â‚¬Å¡Ãƒâ€šÃ‚Â , C08DA01, N03AD51, N03AD03, N03AC01, C08CX01, N03AD01	seizures	seizures, angina pectoris, hypertension, migraine headache;vertigo;peripheral artery disease (PAD), epilepsy, #N/A	neurology/psychiatry	neurology/psychiatry, cardiology, neurology/psychiatry;neurology/psychiatry;cardiology, #N/A	Y	ISRADIPINE
CACNA1I	Common	Li 2017	GWAS	NHGRI-EBI GWAS catalogue	intron_variant	CACNA1I	rs5757730	2e-10	2e-10	9.698970004	1.0718113	#N/A	#N/A	#N/A	#N/A	#N/A	#N/A	#N/A	9.69897	Y	Voltage-dependent T-type calcium channel subunit alpha-1I (Voltage-gated calcium channel subunit alpha Cav3.3) (Ca(v)3.3)	CAC1I	CACNA1I	KIAA1120	#N/A	#N/A	#N/A	#N/A	#N/A	#N/A	Q9P0X4	BEPRIDIL	BEPRIDIL, FLUNARIZINE, TRIMETHADIONE, ETHOSUXIMIDE, MIBEFRADIL, METHSUXIMIDE, PARAMETHADIONE, PHENSUXIMIDE, VERAPAMIL	9	Voltage-gated calcium channel blocker, Voltage-gated T-type calcium channel blocker, #N/A	CHEMBL2363032, CHEMBL2362995, #N/A	Voltage-gated calcium channel, Voltage-gated T-type calcium channel	Voltage-dependent T-type calcium channel subunit alpha-1I	Homo sapiens	ion channel vgc vg ca	Small molecule	1990, N/A, 1946, 1960, 1997, 1957, 1949, 1982, 1981	C08EA02, N07CA03ÃƒÆ’Ã†â€™Ãƒâ€ Ã¢â‚¬â„¢ÃƒÆ’Ã‚Â¢ÃƒÂ¢Ã¢â‚¬Å¡Ã‚Â¬Ãƒâ€¦Ã‚Â¡ÃƒÆ’Ã†â€™ÃƒÂ¢Ã¢â€šÂ¬Ã…Â¡ÃƒÆ’Ã¢â‚¬Å¡Ãƒâ€šÃ‚Â , N03AC02, N03AD01, C08CX01, N03AD03, N03AC01, N03AD02, C08DA51, N03AD51, C08DA01	angina pectoris	angina pectoris, migraine headache;vertigo;peripheral artery disease (PAD), seizures, epilepsy, #N/A, hypertension	cardiology	cardiology, neurology/psychiatry;neurology/psychiatry;cardiology, neurology/psychiatry, #N/A	Y	FLUNARIZINE
CACNA1S	Rare	Purcell 2014	Exome seq - rare disruptive mutations	Ex. Data Table 6b, Ex. Data Table 2	Nominally sig. supported by Fromer 2014 , large-effect alleles - CaV	CACNA1S	#N/A	#N/A	#N/A	#N/A	#N/A	#N/A	#N/A	#N/A	#N/A	#N/A	#N/A	#N/A	#N/A	N	Voltage-dependent L-type calcium channel subunit alpha-1S (Calcium channel, L type, alpha-1 polypeptide, isoform 3, skeletal muscle) (Voltage-gated calcium channel subunit alpha Cav1.1)	CAC1S	CACNA1S	CACH1	CACN1	CACNL1A3	#N/A	#N/A	#N/A	#N/A	Q13698	DILTIAZEM	DILTIAZEM, ISRADIPINE, BEPRIDIL, FELODIPINE, VERAPAMIL, AMLODIPINE, DRONEDARONE, CLEVIDIPINE, NIMODIPINE, NIFEDIPINE, NICARDIPINE, NISOLDIPINE	12	Voltage-gated L-type calcium channel blocker, Voltage-gated calcium channel blocker	CHEMBL2095229, CHEMBL2363032	Voltage-gated L-type calcium channel, Voltage-gated calcium channel	Voltage-dependent L-type calcium channel subunit alpha-1S	Homo sapiens	ion channel vgc vg ca	Small molecule	1982, 1990, 1991, 1981, 1992, 2009, 2008, 1988, 1995	C08DB01, C08CA03, C08EA02, C08CA02, C08DA01, C08CA01, C01BD07, C08CA16, C08CA06, C08CA05, C08CA55, C08CA04, C08CA07, C08DA51	hypertension	hypertension;angina pectoris, hypertension, angina pectoris, hypertension;chronic stable angina;vasospastic angina;coronary artery disease (CAD), atrial fibrillation (AF), #N/A, hemorrhage, vasospastic angina;chronic stable angina, chronic stable angina;hypertension	cardiology	cardiology;cardiology, cardiology, cardiology;cardiology;cardiology;cardiology, #N/A, hematology	Y	ISRADIPINE
CACNA2D1	Rare	Purcell 2014	Exome seq - rare disruptive mutations	Ex. Data Table 2	large-effect alleles - CaV	CACNA2D1	#N/A	#N/A	#N/A	#N/A	#N/A	#N/A	#N/A	#N/A	#N/A	#N/A	#N/A	#N/A	#N/A	N	Voltage-dependent calcium channel subunit alpha-2/delta-1 (Voltage-gated calcium channel subunit alpha-2/delta-1) [Cleaved into: Voltage-dependent calcium channel subunit alpha-2-1; Voltage-dependent calcium channel subunit delta-1]	CA2D1	CACNA2D1	CACNL2A	CCHL2A	MHS3	#N/A	#N/A	#N/A	#N/A	P54289	GABAPENTIN	GABAPENTIN, PREGABALIN, GABAPENTIN ENACARBIL, BEPRIDIL	4	Voltage-gated calcium channel modulator, Voltage-gated calcium channel blocker	CHEMBL2363032	Voltage-gated calcium channel	Voltage-dependent calcium channel subunit alpha-2/delta-1	Homo sapiens	auxiliary transport protein ca alpha2delta	Small molecule	1993, 2004, 2011, 1990	N03AX12, N03AX16, C08EA02	virus herpes simplex (HSV)	virus herpes simplex (HSV);shingles;seizures;restless leg syndrome, peripheral neuropathy;seizures;fibromyalgia;postherpetic neuralgia, #N/A, angina pectoris	infectious disease	infectious disease;infectious disease;neurology/psychiatry;neurology/psychiatry, neurology/psychiatry;neurology/psychiatry;rheumatology;neurology/psychiatry, #N/A, cardiology	Y	GABAPENTIN, PREGABALIN
CACNA2D2	Rare	Purcell 2014	Exome seq - rare disruptive mutations	Ex. Data Table 2	large-effect alleles - CaV	CACNA2D2	#N/A	#N/A	#N/A	#N/A	#N/A	#N/A	#N/A	#N/A	#N/A	#N/A	#N/A	#N/A	#N/A	N	Voltage-dependent calcium channel subunit alpha-2/delta-2 (Voltage-gated calcium channel subunit alpha-2/delta-2) [Cleaved into: Voltage-dependent calcium channel subunit alpha-2-2; Voltage-dependent calcium channel subunit delta-2]	CA2D2	CACNA2D2	KIAA0558	#N/A	#N/A	#N/A	#N/A	#N/A	#N/A	Q9NY47	BEPRIDIL	BEPRIDIL	1	Voltage-gated calcium channel blocker	CHEMBL2363032	Voltage-gated calcium channel	Voltage-dependent calcium channel subunit alpha-2/delta-2	Homo sapiens	auxiliary transport protein ca alpha2delta	Small molecule	1990	C08EA02	angina pectoris	angina pectoris	cardiology	cardiology	N	#N/A
CACNA2D3	Rare	Purcell 2014	Exome seq - rare disruptive mutations	Ex. Data Table 2	large-effect alleles - CaV	CACNA2D3	#N/A	#N/A	#N/A	#N/A	#N/A	#N/A	#N/A	#N/A	#N/A	#N/A	#N/A	#N/A	#N/A	N	Voltage-dependent calcium channel subunit alpha-2/delta-3 (Voltage-gated calcium channel subunit alpha-2/delta-3) [Cleaved into: Voltage-dependent calcium channel subunit alpha-2-3; Voltage-dependent calcium channel subunit delta-3]	CA2D3	CACNA2D3	#N/A	#N/A	#N/A	#N/A	#N/A	#N/A	#N/A	Q8IZS8	BEPRIDIL	BEPRIDIL	1	Voltage-gated calcium channel blocker	CHEMBL2363032	Voltage-gated calcium channel	Voltage-dependent calcium channel subunit alpha-2/delta-3	Homo sapiens	auxiliary transport protein ca alpha2delta	Small molecule	1990	C08EA02	angina pectoris	angina pectoris	cardiology	cardiology	N	#N/A
CACNA2D4	Rare	Purcell 2014	Exome seq - rare disruptive mutations	Ex. Data Table 2	large-effect alleles - CaV	CACNA2D4	#N/A	#N/A	#N/A	#N/A	#N/A	#N/A	#N/A	#N/A	#N/A	#N/A	#N/A	#N/A	#N/A	N	Voltage-dependent calcium channel subunit alpha-2/delta-4 (Voltage-gated calcium channel subunit alpha-2/delta-4) [Cleaved into: Voltage-dependent calcium channel subunit alpha-2-4; Voltage-dependent calcium channel subunit delta-4]	CA2D4	CACNA2D4	#N/A	#N/A	#N/A	#N/A	#N/A	#N/A	#N/A	Q7Z3S7	BEPRIDIL	BEPRIDIL	1	Voltage-gated calcium channel blocker	CHEMBL2363032	Voltage-gated calcium channel	Voltage-dependent calcium channel subunit alpha-2/delta-4	Homo sapiens	auxiliary transport protein ca alpha2delta	Small molecule	1990	C08EA02	angina pectoris	angina pectoris	cardiology	cardiology	N	#N/A
CACNB2	Common	Moosavinasab 2016	PheWAS	REfine Drugs db	#N/A	CACNB2	#N/A	0.0058	0.0058	#N/A	1.198	#N/A	#N/A	#N/A	#N/A	#N/A	#N/A	#N/A	#N/A	N	Voltage-dependent L-type calcium channel subunit beta-2 (CAB2) (Calcium channel voltage-dependent subunit beta 2) (Lambert-Eaton myasthenic syndrome antigen B) (MYSB)	CACB2	CACNB2	CACNLB2	MYSB	#N/A	#N/A	#N/A	#N/A	#N/A	Q08289	BEPRIDIL	BEPRIDIL	1	Voltage-gated calcium channel blocker	CHEMBL2363032	Voltage-gated calcium channel	Voltage-dependent L-type calcium channel subunit beta-2	Homo sapiens	auxiliary transport protein ca beta	Small molecule	1990	C08EA02	angina pectoris	angina pectoris	cardiology	cardiology	N	#N/A
CACNB2	Rare	Purcell 2014	Exome seq - rare disruptive mutations	Ex. Data Table 2	large-effect alleles - CaV	CACNB2	#N/A	#N/A	#N/A	#N/A	#N/A	#N/A	#N/A	#N/A	#N/A	#N/A	#N/A	#N/A	#N/A	N	Voltage-dependent L-type calcium channel subunit beta-2 (CAB2) (Calcium channel voltage-dependent subunit beta 2) (Lambert-Eaton myasthenic syndrome antigen B) (MYSB)	CACB2	CACNB2	CACNLB2	MYSB	#N/A	#N/A	#N/A	#N/A	#N/A	Q08289	BEPRIDIL	BEPRIDIL	1	Voltage-gated calcium channel blocker	CHEMBL2363032	Voltage-gated calcium channel	Voltage-dependent L-type calcium channel subunit beta-2	Homo sapiens	auxiliary transport protein ca beta	Small molecule	1990	C08EA02	angina pectoris	angina pectoris	cardiology	cardiology	N	#N/A
CACNB2	Common	Ripke 2014 (Li 2017)	GWAS	NHGRI-EBI GWAS catalogue	intron_variant	CACNB2	rs7893279	2e-12	2e-12	11.69897	1.125	#N/A	#N/A	#N/A	#N/A	#N/A	#N/A	#N/A	11.699	Y	Voltage-dependent L-type calcium channel subunit beta-2 (CAB2) (Calcium channel voltage-dependent subunit beta 2) (Lambert-Eaton myasthenic syndrome antigen B) (MYSB)	CACB2	CACNB2	CACNLB2	MYSB	#N/A	#N/A	#N/A	#N/A	#N/A	Q08289	BEPRIDIL	BEPRIDIL	1	Voltage-gated calcium channel blocker	CHEMBL2363032	Voltage-gated calcium channel	Voltage-dependent L-type calcium channel subunit beta-2	Homo sapiens	auxiliary transport protein ca beta	Small molecule	1990	C08EA02	angina pectoris	angina pectoris	cardiology	cardiology	N	#N/A
CACNB4	Rare	Purcell 2014	Exome seq - rare disruptive mutations	Ex. Data Table 2	large-effect alleles - CaV	CACNB4	#N/A	#N/A	#N/A	#N/A	#N/A	#N/A	#N/A	#N/A	#N/A	#N/A	#N/A	#N/A	#N/A	N	Voltage-dependent L-type calcium channel subunit beta-4 (CAB4) (Calcium channel voltage-dependent subunit beta 4)	CACB4	CACNB4	CACNLB4	#N/A	#N/A	#N/A	#N/A	#N/A	#N/A	O00305	BEPRIDIL	BEPRIDIL	1	Voltage-gated calcium channel blocker	CHEMBL2363032	Voltage-gated calcium channel	Voltage-dependent L-type calcium channel subunit beta-4	Homo sapiens	auxiliary transport protein ca beta	Small molecule	1990	C08EA02	angina pectoris	angina pectoris	cardiology	cardiology	N	#N/A
CALN1	Common	Li 2017	GWAS	NHGRI-EBI GWAS catalogue	intron_variant	CALN1	rs2944823	3e-08	3e-08	7.522878745	1.059	#N/A	#N/A	#N/A	#N/A	#N/A	#N/A	#N/A	7.52288	Y	Calcium-binding protein 8 (CaBP8) (Calneuron I) (Calneuron-1)	CABP8	CALN1	CABP8	#N/A	#N/A	#N/A	#N/A	#N/A	#N/A	Q9BXU9	#N/A	#N/A	1	#N/A	#N/A	#N/A	#N/A	#N/A	#N/A	#N/A	#N/A	#N/A	#N/A	#N/A	#N/A	#N/A	N	#N/A
CAMK2A	Rare	Purcell 2014	Exome seq - rare disruptive mutations	Ex. Data Table 2	large-effect alleles - PSD-95, large-effect alleles - ARC/PSD	CAMK2A	#N/A	#N/A	#N/A	#N/A	#N/A	#N/A	#N/A	#N/A	#N/A	#N/A	#N/A	#N/A	#N/A	N	Calcium/calmodulin-dependent protein kinase type II subunit alpha (CaM kinase II subunit alpha) (CaMK-II subunit alpha) (EC 2.7.11.17)	KCC2A	CAMK2A	CAMKA	KIAA0968	#N/A	#N/A	#N/A	#N/A	#N/A	Q9UQM7	#N/A	#N/A	1	#N/A	#N/A	#N/A	#N/A	#N/A	#N/A	#N/A	#N/A	#N/A	#N/A	#N/A	#N/A	#N/A	N	#N/A
CAMK2B	Rare	Purcell 2014	Exome seq - rare disruptive mutations	Ex. Data Table 2	large-effect alleles - PSD-95	CAMK2B	#N/A	#N/A	#N/A	#N/A	#N/A	#N/A	#N/A	#N/A	#N/A	#N/A	#N/A	#N/A	#N/A	N	Calcium/calmodulin-dependent protein kinase type II subunit beta (CaM kinase II subunit beta) (CaMK-II subunit beta) (EC 2.7.11.17)	KCC2B	CAMK2B	CAM2	CAMK2	CAMKB	#N/A	#N/A	#N/A	#N/A	Q13554	#N/A	#N/A	1	#N/A	#N/A	#N/A	#N/A	#N/A	#N/A	#N/A	#N/A	#N/A	#N/A	#N/A	#N/A	#N/A	N	#N/A
CBR3	Expression	Gusev 2018	TWAS	Supp. Table 3	TWAS	CBR3	rs8127118	#N/A	#N/A	#N/A	#N/A	NTR	-4.8	2e-06	rs8127118	6e-06	0.94	dhs,H3K4ME1	5.69897	Y	Carbonyl reductase [NADPH] 3 (EC 1.1.1.184) (NADPH-dependent carbonyl reductase 3) (Short chain dehydrogenase/reductase family 21C member 2)	CBR3	CBR3	#N/A	#N/A	#N/A	#N/A	#N/A	#N/A	#N/A	O75828	#N/A	#N/A	1	#N/A	#N/A	#N/A	#N/A	#N/A	#N/A	#N/A	#N/A	#N/A	#N/A	#N/A	#N/A	#N/A	N	#N/A
CCDC144CP	Common	Li 2017	GWAS	NHGRI-EBI GWAS catalogue	intron_variant	CCDC144CP	rs72843506	4e-08	4e-08	7.397940009	1.07	#N/A	#N/A	#N/A	#N/A	#N/A	#N/A	#N/A	7.39794	Y	Putative coiled-coil domain-containing protein 144C (Coiled-coil domain-containing protein 144C pseudogene)	C144C	CCDC144CP	CCDC144C	#N/A	#N/A	#N/A	#N/A	#N/A	#N/A	Q8IYA2	#N/A	#N/A	1	#N/A	#N/A	#N/A	#N/A	#N/A	#N/A	#N/A	#N/A	#N/A	#N/A	#N/A	#N/A	#N/A	N	#N/A
CCDC39	Common	Ripke 2014	GWAS	NHGRI-EBI GWAS catalogue	intron_variant	CCDC39	rs9841616	2e-08	2e-08	7.698970004	1.081081	#N/A	#N/A	#N/A	#N/A	#N/A	#N/A	#N/A	7.69897	Y	Coiled-coil domain-containing protein 39	CCD39	CCDC39	#N/A	#N/A	#N/A	#N/A	#N/A	#N/A	#N/A	Q9UFE4	#N/A	#N/A	1	#N/A	#N/A	#N/A	#N/A	#N/A	#N/A	#N/A	#N/A	#N/A	#N/A	#N/A	#N/A	#N/A	N	#N/A
CCDC90B	Expression	Gusev 2018	TWAS	Supp. Table 3	TWAS	CCDC90B	rs75308284	#N/A	#N/A	#N/A	#N/A	CMC-splicing	-5.1	3e-07	rs75308284	1e-07	0.53	H3K27AC	6.52288	Y	Coiled-coil domain-containing protein 90B, mitochondrial	CC90B	CCDC90B	CUA003	MDS011	MDS025	#N/A	#N/A	#N/A	#N/A	Q9GZT6	#N/A	#N/A	1	#N/A	#N/A	#N/A	#N/A	#N/A	#N/A	#N/A	#N/A	#N/A	#N/A	#N/A	#N/A	#N/A	N	#N/A
CCDC90B	Expression	Gusev 2018	TWAS	Supp. Table 3	TWAS	CCDC90B	rs75308284	#N/A	#N/A	#N/A	#N/A	CMC-splicing	4.6	4e-06	rs75308284	1e-07	0.62	H3K27AC,H3K4ME1	5.39794	Y	Coiled-coil domain-containing protein 90B, mitochondrial	CC90B	CCDC90B	CUA003	MDS011	MDS025	#N/A	#N/A	#N/A	#N/A	Q9GZT6	#N/A	#N/A	1	#N/A	#N/A	#N/A	#N/A	#N/A	#N/A	#N/A	#N/A	#N/A	#N/A	#N/A	#N/A	#N/A	N	#N/A
CCT7	Expression	Gusev 2018	TWAS	Supp. Table 3	TWAS	CCT7	rs56145559	#N/A	#N/A	#N/A	#N/A	METSIM	-6.4	2e-10	rs56145559	8e-08	0.44	#N/A	9.69897	Y	T-complex protein 1 subunit eta (TCP-1-eta) (CCT-eta) (HIV-1 Nef-interacting protein) [Cleaved into: T-complex protein 1 subunit eta, N-terminally processed]	TCPH	CCT7	CCTH	NIP7-1	#N/A	#N/A	#N/A	#N/A	#N/A	Q99832	#N/A	#N/A	1	#N/A	#N/A	#N/A	#N/A	#N/A	#N/A	#N/A	#N/A	#N/A	#N/A	#N/A	#N/A	#N/A	N	#N/A
CD14	Rare	Fromer 2014	Exome seq - de novo mutations	Ex. Data Table 2	Overlapped nonsynonymous mutations in 2 schizophrenia probands (nominal P value)	CD14	#N/A	#N/A	#N/A	#N/A	#N/A	#N/A	#N/A	#N/A	#N/A	#N/A	#N/A	#N/A	#N/A	N	Monocyte differentiation antigen CD14 (Myeloid cell-specific leucine-rich glycoprotein) (CD antigen CD14) [Cleaved into: Monocyte differentiation antigen CD14, urinary form; Monocyte differentiation antigen CD14, membrane-bound form]	CD14	CD14	#N/A	#N/A	#N/A	#N/A	#N/A	#N/A	#N/A	P08571	#N/A	#N/A	1	#N/A	#N/A	#N/A	#N/A	#N/A	#N/A	#N/A	#N/A	#N/A	#N/A	#N/A	#N/A	#N/A	N	#N/A
CD19	Rare	Marshall 2017	CNV genotyping	Resource PGC_41K_QC_del_minimum8cnv	genome-wide sig. FWER < 0.05	CD19	chr16_28850761	6.4e-05	6.4e-05	#N/A	#N/A	#N/A	#N/A	#N/A	#N/A	#N/A	#N/A	#N/A	4.19382	Y	B-lymphocyte antigen CD19 (B-lymphocyte surface antigen B4) (Differentiation antigen CD19) (T-cell surface antigen Leu-12) (CD antigen CD19)	CD19	CD19	#N/A	#N/A	#N/A	#N/A	#N/A	#N/A	#N/A	P15391	BLINATUMOMAB	BLINATUMOMAB	1	B-lymphocyte antigen CD19 cross-linking agent	CHEMBL3390821	B-lymphocyte antigen CD19	#N/A	Homo sapiens	surface antigen	Antibody	2014	L01XC19	#N/A	#N/A	#N/A	#N/A	N	#N/A
CD46	Expression	Jaffe 2018	Cortex RNA seq	Table 3	eQTL (1/2 gene locus)	CD46	rs7523273	#N/A	#N/A	#N/A	#N/A	#N/A	#N/A	#N/A	#N/A	#N/A	#N/A	#N/A	#N/A	N	Membrane cofactor protein (TLX) (Trophoblast leukocyte common antigen) (CD antigen CD46)	MCP	CD46	MCP	MIC10	#N/A	#N/A	#N/A	#N/A	#N/A	P15529	#N/A	#N/A	1	#N/A	#N/A	#N/A	#N/A	#N/A	#N/A	#N/A	#N/A	#N/A	#N/A	#N/A	#N/A	#N/A	N	#N/A
CD46	Common	Ripke 2014	GWAS	NHGRI-EBI GWAS catalogue	non_coding_transcript_exon_variant	CD46	rs7523273	4e-08	4e-08	7.397940009	1.063	#N/A	#N/A	#N/A	#N/A	#N/A	#N/A	#N/A	7.39794	Y	Membrane cofactor protein (TLX) (Trophoblast leukocyte common antigen) (CD antigen CD46)	MCP	CD46	MCP	MIC10	#N/A	#N/A	#N/A	#N/A	#N/A	P15529	#N/A	#N/A	1	#N/A	#N/A	#N/A	#N/A	#N/A	#N/A	#N/A	#N/A	#N/A	#N/A	#N/A	#N/A	#N/A	N	#N/A
CDC25C	Common	Ripke 2014	GWAS	NHGRI-EBI GWAS catalogue	intron_variant	CDC25C	rs3849046	5e-09	5e-09	8.301029996	1.063	#N/A	#N/A	#N/A	#N/A	#N/A	#N/A	#N/A	8.30103	Y	M-phase inducer phosphatase 3 (EC 3.1.3.48) (Dual specificity phosphatase Cdc25C)	MPIP3	CDC25C	#N/A	#N/A	#N/A	#N/A	#N/A	#N/A	#N/A	P30307	#N/A	#N/A	1	#N/A	#N/A	#N/A	#N/A	#N/A	#N/A	#N/A	#N/A	#N/A	#N/A	#N/A	#N/A	#N/A	N	#N/A
CDC45	Rare	Marshall 2017	CNV genotyping	Resource PGC_41K_QC_all_minimum12cnv	genome-wide sig. FWER < 0.05	CDC45	chr22_17847414	2.5737e-08	2.5737e-08	#N/A	#N/A	#N/A	#N/A	#N/A	#N/A	#N/A	#N/A	#N/A	7.58944	Y	Cell division control protein 45 homolog (PORC-PI-1)	CDC45	CDC45	CDC45L	CDC45L2	UNQ374/PRO710	#N/A	#N/A	#N/A	#N/A	O75419	#N/A	#N/A	1	#N/A	#N/A	#N/A	#N/A	#N/A	#N/A	#N/A	#N/A	#N/A	#N/A	#N/A	#N/A	#N/A	N	#N/A
CDH11	Common	Li 2017	GWAS	NHGRI-EBI GWAS catalogue	intron_variant	CDH11	rs8058130	5e-08	5e-08	7.301029996	1.0548522	#N/A	#N/A	#N/A	#N/A	#N/A	#N/A	#N/A	7.30103	Y	Cadherin-11 (OSF-4) (Osteoblast cadherin) (OB-cadherin)	CAD11	CDH11	#N/A	#N/A	#N/A	#N/A	#N/A	#N/A	#N/A	P55287	#N/A	#N/A	1	#N/A	#N/A	#N/A	#N/A	#N/A	#N/A	#N/A	#N/A	#N/A	#N/A	#N/A	#N/A	#N/A	N	#N/A
CDIP1	Common	Li 2017	GWAS	NHGRI-EBI GWAS catalogue	intron_variant	CDIP1	rs6500596	5e-09	5e-09	8.301029996	1.0649627	#N/A	#N/A	#N/A	#N/A	#N/A	#N/A	#N/A	8.30103	Y	Cell death-inducing p53-target protein 1 (Cell death involved p53-target) (Cell death-inducing protein) (LITAF-like protein) (Lipopolysaccharide-induced tumor necrosis factor-alpha-like protein) (Transmembrane protein I1)	CDIP1	CDIP1	C16orf5	CDIP	LITAFL	#N/A	#N/A	#N/A	#N/A	Q9H305	#N/A	#N/A	1	#N/A	#N/A	#N/A	#N/A	#N/A	#N/A	#N/A	#N/A	#N/A	#N/A	#N/A	#N/A	#N/A	N	#N/A
CDIPT	Rare	Marshall 2017	CNV genotyping	Resource PGC_41K_QC_all_minimum12cnv	genome-wide sig. FWER < 0.05	CDIPT	chr16_29777179	7.28e-08	7.28e-08	#N/A	#N/A	#N/A	#N/A	#N/A	#N/A	#N/A	#N/A	#N/A	7.13787	Y	CDP-diacylglycerol--inositol 3-phosphatidyltransferase (EC 2.7.8.11) (Phosphatidylinositol synthase) (PI synthase) (PtdIns synthase)	CDIPT	CDIPT	PIS	PIS1	#N/A	#N/A	#N/A	#N/A	#N/A	O14735	#N/A	#N/A	1	#N/A	#N/A	#N/A	#N/A	#N/A	#N/A	#N/A	#N/A	#N/A	#N/A	#N/A	#N/A	#N/A	N	#N/A
CDK2AP1	Common	Ripke 2014	GWAS	NHGRI-EBI GWAS catalogue	intron_variant	CDK2AP1	rs2851447	2e-14	2e-14	13.69897	1.0928961	#N/A	#N/A	#N/A	#N/A	#N/A	#N/A	#N/A	13.699	Y	Cyclin-dependent kinase 2-associated protein 1 (CDK2-associated protein 1) (Deleted in oral cancer 1) (DOC-1) (Putative oral cancer suppressor)	CDKA1	CDK2AP1	CDKAP1	DOC1	#N/A	#N/A	#N/A	#N/A	#N/A	O14519	#N/A	#N/A	1	#N/A	#N/A	#N/A	#N/A	#N/A	#N/A	#N/A	#N/A	#N/A	#N/A	#N/A	#N/A	#N/A	N	#N/A
CDK2AP1	Expression	Gusev 2018	TWAS	Supp. Table 3	TWAS	CDK2AP1	rs2851447	#N/A	#N/A	#N/A	#N/A	NTR	5.3	1e-07	rs2851447	2e-14	0	#N/A	7	Y	Cyclin-dependent kinase 2-associated protein 1 (CDK2-associated protein 1) (Deleted in oral cancer 1) (DOC-1) (Putative oral cancer suppressor)	CDKA1	CDK2AP1	CDKAP1	DOC1	#N/A	#N/A	#N/A	#N/A	#N/A	O14519	#N/A	#N/A	1	#N/A	#N/A	#N/A	#N/A	#N/A	#N/A	#N/A	#N/A	#N/A	#N/A	#N/A	#N/A	#N/A	N	#N/A
CDSN	Common	Li 2017	GWAS	NHGRI-EBI GWAS catalogue	upstream_gene_variant	CDSN	rs111782145	2e-08	2e-08	7.698970004	1.2300123	#N/A	#N/A	#N/A	#N/A	#N/A	#N/A	#N/A	7.69897	Y	Corneodesmosin (S protein)	CDSN	CDSN	#N/A	#N/A	#N/A	#N/A	#N/A	#N/A	#N/A	Q15517	#N/A	#N/A	1	#N/A	#N/A	#N/A	#N/A	#N/A	#N/A	#N/A	#N/A	#N/A	#N/A	#N/A	#N/A	#N/A	N	#N/A
CENPE	Common	Li 2017	GWAS	NHGRI-EBI GWAS catalogue	3_prime_UTR_variant	CENPE	rs11722779	3e-08	3e-08	7.522878745	1.0515248	#N/A	#N/A	#N/A	#N/A	#N/A	#N/A	#N/A	7.52288	Y	Centromere-associated protein E (Centromere protein E) (CENP-E) (Kinesin-7) (Kinesin-related protein CENPE)	CENPE	CENPE	#N/A	#N/A	#N/A	#N/A	#N/A	#N/A	#N/A	Q02224	#N/A	#N/A	1	#N/A	#N/A	#N/A	#N/A	#N/A	#N/A	#N/A	#N/A	#N/A	#N/A	#N/A	#N/A	#N/A	N	#N/A
CENPM	Common	Ripke 2014	GWAS	NHGRI-EBI GWAS catalogue	intron_variant	CENPM	rs6002655	2e-09	2e-09	8.698970004	1.066	#N/A	#N/A	#N/A	#N/A	#N/A	#N/A	#N/A	8.69897	Y	Centromere protein M (CENP-M) (Interphase centromere complex protein 39) (Proliferation-associated nuclear element protein 1)	CENPM	CENPM	C22orf18	ICEN39	PANE1	#N/A	#N/A	#N/A	#N/A	Q9NSP4	#N/A	#N/A	1	#N/A	#N/A	#N/A	#N/A	#N/A	#N/A	#N/A	#N/A	#N/A	#N/A	#N/A	#N/A	#N/A	N	#N/A
CENPT	Common	Ripke 2014	GWAS	NHGRI-EBI GWAS catalogue	intron_variant	CENPT	rs8044995	2e-08	2e-08	7.698970004	1.081	#N/A	#N/A	#N/A	#N/A	#N/A	#N/A	#N/A	7.69897	Y	Centromere protein T (CENP-T) (Interphase centromere complex protein 22)	CENPT	CENPT	C16orf56	ICEN22	#N/A	#N/A	#N/A	#N/A	#N/A	Q96BT3	#N/A	#N/A	1	#N/A	#N/A	#N/A	#N/A	#N/A	#N/A	#N/A	#N/A	#N/A	#N/A	#N/A	#N/A	#N/A	N	#N/A
CEP170	Expression	Gusev 2018	TWAS	Supp. Table 3	TWAS	CEP170	rs77149735	#N/A	#N/A	#N/A	#N/A	CMC	6.1	1e-09	rs77149735	4e-09	0.38	#N/A	9	Y	Centrosomal protein of 170 kDa (Cep170) (KARP-1-binding protein) (KARP1-binding protein)	CE170	CEP170	FAM68A	KAB	KIAA0470	#N/A	#N/A	#N/A	#N/A	Q5SW79	#N/A	#N/A	1	#N/A	#N/A	#N/A	#N/A	#N/A	#N/A	#N/A	#N/A	#N/A	#N/A	#N/A	#N/A	#N/A	N	#N/A
CEP19	Rare	Purcell 2014	Exome seq - rare disruptive mutations	Ex. Data Table 4	enrichment - 3q29 CNV region	CEP19	#N/A	#N/A	#N/A	#N/A	#N/A	#N/A	#N/A	#N/A	#N/A	#N/A	#N/A	#N/A	#N/A	N	Centrosomal protein of 19 kDa (Cep19)	CEP19	CEP19	C3orf34	HSD5	#N/A	#N/A	#N/A	#N/A	#N/A	Q96LK0	#N/A	#N/A	1	#N/A	#N/A	#N/A	#N/A	#N/A	#N/A	#N/A	#N/A	#N/A	#N/A	#N/A	#N/A	#N/A	N	#N/A
CEP19	Rare	Marshall 2017	CNV genotyping	Resource PGC_41K_QC_del_minimum8cnv	genome-wide sig. FWER < 0.05	CEP19	chr3_197917545	3.5e-06	3.5e-06	#N/A	#N/A	#N/A	#N/A	#N/A	#N/A	#N/A	#N/A	#N/A	5.45593	Y	Centrosomal protein of 19 kDa (Cep19)	CEP19	CEP19	C3orf34	HSD5	#N/A	#N/A	#N/A	#N/A	#N/A	Q96LK0	#N/A	#N/A	1	#N/A	#N/A	#N/A	#N/A	#N/A	#N/A	#N/A	#N/A	#N/A	#N/A	#N/A	#N/A	#N/A	N	#N/A
CHADL	Common	Ripke 2014	GWAS	NHGRI-EBI GWAS catalogue	intron_variant	CHADL	rs9607782	2e-11	2e-11	10.69897	1.087	#N/A	#N/A	#N/A	#N/A	#N/A	#N/A	#N/A	10.699	Y	Chondroadherin-like protein	CHADL	CHADL	SLRR4B	#N/A	#N/A	#N/A	#N/A	#N/A	#N/A	Q6NUI6	#N/A	#N/A	1	#N/A	#N/A	#N/A	#N/A	#N/A	#N/A	#N/A	#N/A	#N/A	#N/A	#N/A	#N/A	#N/A	N	#N/A
CHD1L	Rare	Marshall 2017	CNV genotyping	Resource PGC_41K_QC_all_minimum12cnv	genome-wide sig. FWER < 0.05	CHD1L	chr1_145180915	2.35128e-05	2.35128e-05	#N/A	#N/A	#N/A	#N/A	#N/A	#N/A	#N/A	#N/A	#N/A	4.6287	Y	Chromodomain-helicase-DNA-binding protein 1-like (EC 3.6.4.12) (Amplified in liver cancer protein 1)	CHD1L	CHD1L	ALC1	#N/A	#N/A	#N/A	#N/A	#N/A	#N/A	Q86WJ1	#N/A	#N/A	1	#N/A	#N/A	#N/A	#N/A	#N/A	#N/A	#N/A	#N/A	#N/A	#N/A	#N/A	#N/A	#N/A	N	#N/A
CHRFAM7A	Rare	Marshall 2017	CNV genotyping	Figure 3 (red/yellow discs Freq.SZ>)	GeneMANIA network - synaptic/ARC-complex genes with rare loss >4 cases or controls	CHRFAM7A	#N/A	#N/A	#N/A	#N/A	#N/A	#N/A	#N/A	#N/A	#N/A	#N/A	#N/A	#N/A	#N/A	N	CHRNA7-FAM7A fusion protein (CHRNA7-DR1) (D-10)	CRFM7	CHRFAM7A	#N/A	#N/A	#N/A	#N/A	#N/A	#N/A	#N/A	Q494W8	#N/A	#N/A	1	#N/A	#N/A	#N/A	#N/A	#N/A	#N/A	#N/A	#N/A	#N/A	#N/A	#N/A	#N/A	#N/A	N	#N/A
CHRM4	Common	Li 2017	GWAS	NHGRI-EBI GWAS catalogue	intron_variant	CHRM4	rs61882743	7e-12	7e-12	11.15490196	1.0940919	#N/A	#N/A	#N/A	#N/A	#N/A	#N/A	#N/A	11.1549	Y	Muscarinic acetylcholine receptor M4	ACM4	CHRM4	#N/A	#N/A	#N/A	#N/A	#N/A	#N/A	#N/A	P08173	CYPROHEPTADINE	CYPROHEPTADINE, BENZTROPINE, GLYCOPYRROLATE, BETHANECHOL, ATROPINE, DICYCLOMINE	6	#N/A	#N/A	Muscarinic acetylcholine receptor M4	Muscarinic acetylcholine receptor M4	Homo sapiens	membrane receptor 7tm1 smallmol monoamine receptor acetylcholine receptor	Small molecule	1961, 1954, 1948, 1960, 1950	R06AX02, N04AC01, R03BB06, N07AB02, S01FA01, A03AB02, A03BA01, A03AA07	allergic rhinitis	allergic rhinitis;vasomotor rhinitis;conjunctivitis;urticaria;dermatographism, #N/A, peptic ulcer disease (PUD), urinary retention, cycloplegia;mydriasis;amblyopia	allergy	allergy;otolaryngology;ophthalmology;allergy;dermatology, #N/A, gastroenterology, urology, ophthalmology;ophthalmology;ophthalmology	N	#N/A
CHRNA3	Common	Ripke 2014 (Li 2017)	GWAS	NHGRI-EBI GWAS catalogue	intron_variant	CHRNA3	rs8042374	2e-13	2e-13	12.69897	1.093	#N/A	#N/A	#N/A	#N/A	#N/A	#N/A	#N/A	12.699	Y	Neuronal acetylcholine receptor subunit alpha-3	ACHA3	CHRNA3	NACHRA3	#N/A	#N/A	#N/A	#N/A	#N/A	#N/A	P32297	TRIMETHAPHAN	TRIMETHAPHAN, MECAMYLAMINE, DEXTROMETHORPHAN, PENTOLINIUM	4	Neuronal acetylcholine receptor; alpha3/beta4 antagonist, Neuronal acetylcholine receptor; alpha3/beta4 negative allosteric modulator, #N/A	CHEMBL1907594, #N/A	Neuronal acetylcholine receptor; alpha3/beta4, Neuronal acetylcholine receptor; alpha3/beta2	Neuronal acetylcholine receptor subunit alpha-3	Homo sapiens	ion channel lgic ach chrn alpha	Small molecule	1982, 1956	C02BA01, C02BB01, R05DA09, N07XX59, #N/A	#N/A	#N/A, hypertension, cough suppressant	#N/A	#N/A, cardiology, pulmonary	Y	MECAMYLAMINE, DEXTROMETHORPHAN
CHRNA5	Common	Ripke 2014	GWAS	NHGRI-EBI GWAS catalogue	intron_variant	CHRNA5	rs8042374	2e-13	2e-13	12.69897	1.093	#N/A	#N/A	#N/A	#N/A	#N/A	#N/A	#N/A	12.699	Y	Neuronal acetylcholine receptor subunit alpha-5	ACHA5	CHRNA5	NACHRA5	#N/A	#N/A	#N/A	#N/A	#N/A	#N/A	P30532	#N/A	#N/A	1	#N/A	#N/A	#N/A	#N/A	#N/A	#N/A	#N/A	#N/A	#N/A	#N/A	#N/A	#N/A	#N/A	N	#N/A
CHRNA7	Rare	Marshall 2017	CNV genotyping	Resource PGC_41K_QC_del_minimum8cnv, Figure 3 (red/yellow discs Freq.SZ>)	GeneMANIA network - synaptic/ARC-complex genes with rare loss >4 cases or controls, genome-wide sig. FWER < 0.05	CHRNA7	#N/A, chr15_30109978	2.44832e-07	2.44832e-07	#N/A	#N/A	#N/A	#N/A	#N/A	#N/A	#N/A	#N/A	#N/A	6.61113	Y	Neuronal acetylcholine receptor subunit alpha-7	ACHA7	CHRNA7	NACHRA7	#N/A	#N/A	#N/A	#N/A	#N/A	#N/A	P36544	#N/A	#N/A	1	#N/A	#N/A	#N/A	#N/A	#N/A	#N/A	#N/A	#N/A	#N/A	#N/A	#N/A	#N/A	#N/A	N	#N/A
CHRNB4	Common	Ripke 2014	GWAS	NHGRI-EBI GWAS catalogue	intron_variant	CHRNB4	rs8042374	2e-13	2e-13	12.69897	1.093	#N/A	#N/A	#N/A	#N/A	#N/A	#N/A	#N/A	12.699	Y	Neuronal acetylcholine receptor subunit beta-4	ACHB4	CHRNB4	#N/A	#N/A	#N/A	#N/A	#N/A	#N/A	#N/A	P30926	TRIMETHAPHAN	TRIMETHAPHAN, PENTOLINIUM, MECAMYLAMINE, CARBAMAZEPINE	4	Neuronal acetylcholine receptor; alpha3/beta4 antagonist, Neuronal acetylcholine receptor; alpha3/beta4 negative allosteric modulator, #N/A	CHEMBL1907594, #N/A	Neuronal acetylcholine receptor; alpha3/beta4, Neuronal acetylcholine receptor; alpha2/beta4	Neuronal acetylcholine receptor subunit beta-4	Homo sapiens	ion channel lgic ach chrn beta	Small molecule	1982, 1956, 1968	C02BA01, #N/A, C02BB01, N03AF01	#N/A	#N/A, hypertension, seizures	#N/A	#N/A, cardiology, neurology/psychiatry	Y	MECAMYLAMINE
CHST8	Expression	Gusev 2018	TWAS	Supp. Table 3	TWAS	CHST8	rs10425465	#N/A	#N/A	#N/A	#N/A	METSIM	-4.7	3e-06	rs10425465	8e-08	0.21	#N/A	5.52288	Y	Carbohydrate sulfotransferase 8 (EC 2.8.2.-) (GalNAc-4-O-sulfotransferase 1) (GalNAc-4-ST1) (GalNAc4ST-1) (N-acetylgalactosamine-4-O-sulfotransferase 1)	CHST8	CHST8	#N/A	#N/A	#N/A	#N/A	#N/A	#N/A	#N/A	Q9H2A9	#N/A	#N/A	1	#N/A	#N/A	#N/A	#N/A	#N/A	#N/A	#N/A	#N/A	#N/A	#N/A	#N/A	#N/A	#N/A	N	#N/A
CIART	Common	Ripke 2014	GWAS	NHGRI-EBI GWAS catalogue	downstream_gene_variant	C1orf51	rs140505938	4e-10	4e-10	9.397940009	1.0940919	#N/A	#N/A	#N/A	#N/A	#N/A	#N/A	#N/A	9.39794	Y	Circadian-associated transcriptional repressor (ChIP-derived repressor of network oscillator) (Chrono) (Computationally highlighted repressor of the network oscillator)	CIART	CIART	C1orf51	#N/A	#N/A	#N/A	#N/A	#N/A	#N/A	Q8N365	#N/A	#N/A	1	#N/A	#N/A	#N/A	#N/A	#N/A	#N/A	#N/A	#N/A	#N/A	#N/A	#N/A	#N/A	#N/A	N	#N/A
CILP2	Common	Ripke 2014	GWAS	NHGRI-EBI GWAS catalogue	regulatory_region_variant	CILP2	rs2905426	4e-10	4e-10	9.397940009	1.0706638	#N/A	#N/A	#N/A	#N/A	#N/A	#N/A	#N/A	9.39794	Y	Cartilage intermediate layer protein 2 (CILP-2) [Cleaved into: Cartilage intermediate layer protein 2 C1; Cartilage intermediate layer protein 2 C2]	CILP2	CILP2	#N/A	#N/A	#N/A	#N/A	#N/A	#N/A	#N/A	Q8IUL8	#N/A	#N/A	1	#N/A	#N/A	#N/A	#N/A	#N/A	#N/A	#N/A	#N/A	#N/A	#N/A	#N/A	#N/A	#N/A	N	#N/A
CILP2	Expression	Gusev 2018	TWAS	Supp. Table 3	TWAS	CILP2	rs2905426	#N/A	#N/A	#N/A	#N/A	METSIM	4.5	6e-06	rs2905426	7e-09	0.96	#N/A	5.22185	Y	Cartilage intermediate layer protein 2 (CILP-2) [Cleaved into: Cartilage intermediate layer protein 2 C1; Cartilage intermediate layer protein 2 C2]	CILP2	CILP2	#N/A	#N/A	#N/A	#N/A	#N/A	#N/A	#N/A	Q8IUL8	#N/A	#N/A	1	#N/A	#N/A	#N/A	#N/A	#N/A	#N/A	#N/A	#N/A	#N/A	#N/A	#N/A	#N/A	#N/A	N	#N/A
CISD2	Common	Li 2017	GWAS	NHGRI-EBI GWAS catalogue	3_prime_UTR_variant	CISD2	rs11722779	3e-08	3e-08	7.522878745	1.0515248	#N/A	#N/A	#N/A	#N/A	#N/A	#N/A	#N/A	7.52288	Y	CDGSH iron-sulfur domain-containing protein 2 (Endoplasmic reticulum intermembrane small protein) (MitoNEET-related 1 protein) (Miner1) (Nutrient-deprivation autophagy factor-1) (NAF-1)	CISD2	CISD2	CDGSH2	ERIS	ZCD2	#N/A	#N/A	#N/A	#N/A	Q8N5K1	#N/A	#N/A	1	#N/A	#N/A	#N/A	#N/A	#N/A	#N/A	#N/A	#N/A	#N/A	#N/A	#N/A	#N/A	#N/A	N	#N/A
CKB	Common	Ripke 2014	GWAS	NHGRI-EBI GWAS catalogue	intron_variant	CKB	rs12887734	1e-13	1e-13	13	1.088	#N/A	#N/A	#N/A	#N/A	#N/A	#N/A	#N/A	13	Y	Creatine kinase B-type (EC 2.7.3.2) (Brain creatine kinase) (B-CK) (Creatine kinase B chain) (Creatine phosphokinase B-type) (CPK-B)	KCRB	CKB	CKBB	#N/A	#N/A	#N/A	#N/A	#N/A	#N/A	P12277	#N/A	#N/A	1	#N/A	#N/A	#N/A	#N/A	#N/A	#N/A	#N/A	#N/A	#N/A	#N/A	#N/A	#N/A	#N/A	N	#N/A
CKB	Expression	Gusev 2018	TWAS	Supp. Table 3	TWAS	CKB	rs12887734	#N/A	#N/A	#N/A	#N/A	YFS	5.5	5e-08	rs12887734	1e-13	0.15	#N/A	7.30103	Y	Creatine kinase B-type (EC 2.7.3.2) (Brain creatine kinase) (B-CK) (Creatine kinase B chain) (Creatine phosphokinase B-type) (CPK-B)	KCRB	CKB	CKBB	#N/A	#N/A	#N/A	#N/A	#N/A	#N/A	P12277	#N/A	#N/A	1	#N/A	#N/A	#N/A	#N/A	#N/A	#N/A	#N/A	#N/A	#N/A	#N/A	#N/A	#N/A	#N/A	N	#N/A
CLASP1	Expression	Fromer 2016	Cortex RNA seq	Figure 6	Top 50 hub genes M2c module (disease-dependent coexpression differences and enriched for SCZ genetic associations)	CLASP1	#N/A	#N/A	#N/A	#N/A	#N/A	#N/A	#N/A	#N/A	#N/A	#N/A	#N/A	#N/A	#N/A	N	CLIP-associating protein 1 (Cytoplasmic linker-associated protein 1) (Multiple asters homolog 1) (Protein Orbit homolog 1) (hOrbit1)	CLAP1	CLASP1	KIAA0622	MAST1	#N/A	#N/A	#N/A	#N/A	#N/A	Q7Z460	#N/A	#N/A	1	#N/A	#N/A	#N/A	#N/A	#N/A	#N/A	#N/A	#N/A	#N/A	#N/A	#N/A	#N/A	#N/A	N	#N/A
CLCN3	Expression	Fromer 2016	Cortex RNA seq	Text	eQTL (single gene locus)	CLCN3	#N/A	#N/A	#N/A	#N/A	#N/A	#N/A	#N/A	#N/A	#N/A	#N/A	#N/A	#N/A	#N/A	N	H(+)/Cl(-) exchange transporter 3 (Chloride channel protein 3) (ClC-3) (Chloride transporter ClC-3)	CLCN3	CLCN3	#N/A	#N/A	#N/A	#N/A	#N/A	#N/A	#N/A	P51790	#N/A	#N/A	1	#N/A	#N/A	#N/A	#N/A	#N/A	#N/A	#N/A	#N/A	#N/A	#N/A	#N/A	#N/A	#N/A	N	#N/A
CLCN3	Expression	Jaffe 2018	Cortex RNA seq	Table 3	eQTL (1/2 gene locus)	CLCN3	rs10520163	#N/A	#N/A	#N/A	#N/A	#N/A	#N/A	#N/A	#N/A	#N/A	#N/A	#N/A	#N/A	N	H(+)/Cl(-) exchange transporter 3 (Chloride channel protein 3) (ClC-3) (Chloride transporter ClC-3)	CLCN3	CLCN3	#N/A	#N/A	#N/A	#N/A	#N/A	#N/A	#N/A	P51790	#N/A	#N/A	1	#N/A	#N/A	#N/A	#N/A	#N/A	#N/A	#N/A	#N/A	#N/A	#N/A	#N/A	#N/A	#N/A	N	#N/A
CLCN3	Common	Ripke 2014 (Li 2017)	GWAS	NHGRI-EBI GWAS catalogue	intron_variant	CLCN3	rs10520163	1e-09	1e-09	9	1.065	#N/A	#N/A	#N/A	#N/A	#N/A	#N/A	#N/A	9	Y	H(+)/Cl(-) exchange transporter 3 (Chloride channel protein 3) (ClC-3) (Chloride transporter ClC-3)	CLCN3	CLCN3	#N/A	#N/A	#N/A	#N/A	#N/A	#N/A	#N/A	P51790	#N/A	#N/A	1	#N/A	#N/A	#N/A	#N/A	#N/A	#N/A	#N/A	#N/A	#N/A	#N/A	#N/A	#N/A	#N/A	N	#N/A
CLDN5	Rare	Marshall 2017	CNV genotyping	Resource PGC_41K_QC_all_minimum12cnv	genome-wide sig. FWER < 0.05	CLDN5	chr22_17890547	2.5737e-08	2.5737e-08	#N/A	#N/A	#N/A	#N/A	#N/A	#N/A	#N/A	#N/A	#N/A	7.58944	Y	Claudin-5 (Transmembrane protein deleted in VCFS) (TMDVCF)	CLD5	CLDN5	AWAL	TMVCF	#N/A	#N/A	#N/A	#N/A	#N/A	O00501	#N/A	#N/A	1	#N/A	#N/A	#N/A	#N/A	#N/A	#N/A	#N/A	#N/A	#N/A	#N/A	#N/A	#N/A	#N/A	N	#N/A
CLP1	Common	Ripke 2014	GWAS	NHGRI-EBI GWAS catalogue	non_coding_transcript_exon_variant	CLP1	rs9420	2e-09	2e-09	8.698970004	1.068	#N/A	#N/A	#N/A	#N/A	#N/A	#N/A	#N/A	8.69897	Y	Polyribonucleotide 5'-hydroxyl-kinase Clp1 (EC 2.7.1.78) (Polyadenylation factor Clp1) (Polynucleotide kinase Clp1) (Pre-mRNA cleavage complex II protein Clp1)	CLP1	CLP1	HEAB	#N/A	#N/A	#N/A	#N/A	#N/A	#N/A	Q92989	#N/A	#N/A	1	#N/A	#N/A	#N/A	#N/A	#N/A	#N/A	#N/A	#N/A	#N/A	#N/A	#N/A	#N/A	#N/A	N	#N/A
CLTCL1	Rare	Marshall 2017	CNV genotyping	Resource PGC_41K_QC_all_minimum12cnv	genome-wide sig. FWER < 0.05	CLTCL1	chr22_17546987	2.64418e-08	2.64418e-08	#N/A	#N/A	#N/A	#N/A	#N/A	#N/A	#N/A	#N/A	#N/A	7.57771	Y	Clathrin heavy chain 2 (Clathrin heavy chain on chromosome 22) (CLH-22)	CLH2	CLTCL1	CLH22	CLTCL	CLTD	#N/A	#N/A	#N/A	#N/A	P53675	#N/A	#N/A	1	#N/A	#N/A	#N/A	#N/A	#N/A	#N/A	#N/A	#N/A	#N/A	#N/A	#N/A	#N/A	#N/A	N	#N/A
CLU	Common	Ripke 2014	GWAS	NHGRI-EBI GWAS catalogue	intron_variant	CLU	rs73229090	2e-08	2e-08	7.698970004	1.1013216	#N/A	#N/A	#N/A	#N/A	#N/A	#N/A	#N/A	7.69897	Y	Clusterin (Aging-associated gene 4 protein) (Apolipoprotein J) (Apo-J) (Complement cytolysis inhibitor) (CLI) (Complement-associated protein SP-40,40) (Ku70-binding protein 1) (NA1/NA2) (Testosterone-repressed prostate message 2) (TRPM-2) [Cleaved into: Clusterin beta chain (ApoJalpha) (Complement cytolysis inhibitor a chain); Clusterin alpha chain (ApoJbeta) (Complement cytolysis inhibitor b cha…	CLUS	CLU	APOJ	CLI	KUB1	AAG4	#N/A	#N/A	#N/A	P10909	#N/A	#N/A	1	#N/A	#N/A	#N/A	#N/A	#N/A	#N/A	#N/A	#N/A	#N/A	#N/A	#N/A	#N/A	#N/A	N	#N/A
CNKSR2	Common	Ripke 2014	GWAS	NHGRI-EBI GWAS catalogue	intron_variant	CNKSR2	rs1378559	2e-12	2e-12	11.69897	1.09	#N/A	#N/A	#N/A	#N/A	#N/A	#N/A	#N/A	11.699	Y	Connector enhancer of kinase suppressor of ras 2 (Connector enhancer of KSR 2) (CNK homolog protein 2) (CNK2)	CNKR2	CNKSR2	CNK2	KIAA0902	KSR2	#N/A	#N/A	#N/A	#N/A	Q8WXI2	#N/A	#N/A	1	#N/A	#N/A	#N/A	#N/A	#N/A	#N/A	#N/A	#N/A	#N/A	#N/A	#N/A	#N/A	#N/A	N	#N/A
CNNM2	Common	Ripke 2014 (Li 2017)	GWAS	NHGRI-EBI GWAS catalogue	intron_variant	CNNM2	rs11191419	6e-19	6e-19	18.22184875	1.1037527	#N/A	#N/A	#N/A	#N/A	#N/A	#N/A	#N/A	18.2218	Y	Metal transporter CNNM2 (Ancient conserved domain-containing protein 2) (Cyclin-M2)	CNNM2	CNNM2	ACDP2	#N/A	#N/A	#N/A	#N/A	#N/A	#N/A	Q9H8M5	#N/A	#N/A	1	#N/A	#N/A	#N/A	#N/A	#N/A	#N/A	#N/A	#N/A	#N/A	#N/A	#N/A	#N/A	#N/A	N	#N/A
CNOT1	Common	Ripke 2014	GWAS	NHGRI-EBI GWAS catalogue	intergenic_variant	CNOT1	rs12325245	2e-08	2e-08	7.698970004	1.0869565	#N/A	#N/A	#N/A	#N/A	#N/A	#N/A	#N/A	7.69897	Y	CCR4-NOT transcription complex subunit 1 (CCR4-associated factor 1) (Negative regulator of transcription subunit 1 homolog) (NOT1H) (hNOT1)	CNOT1	CNOT1	CDC39	KIAA1007	NOT1	AD-005	#N/A	#N/A	#N/A	A5YKK6	#N/A	#N/A	1	#N/A	#N/A	#N/A	#N/A	#N/A	#N/A	#N/A	#N/A	#N/A	#N/A	#N/A	#N/A	#N/A	N	#N/A
CNTN4	Expression	Fromer 2016	Cortex RNA seq	Text	eQTL (single gene locus)	CNTN4	#N/A	#N/A	#N/A	#N/A	#N/A	#N/A	#N/A	#N/A	#N/A	#N/A	#N/A	#N/A	#N/A	N	Contactin-4 (Brain-derived immunoglobulin superfamily protein 2) (BIG-2)	CNTN4	CNTN4	#N/A	#N/A	#N/A	#N/A	#N/A	#N/A	#N/A	Q8IWV2	#N/A	#N/A	1	#N/A	#N/A	#N/A	#N/A	#N/A	#N/A	#N/A	#N/A	#N/A	#N/A	#N/A	#N/A	#N/A	N	#N/A
CNTN4	Common	Ripke 2014 (Li 2017)	GWAS	NHGRI-EBI GWAS catalogue	intron_variant	CNTN4	rs17194490	3e-11	3e-11	10.52287875	1.101	#N/A	#N/A	#N/A	#N/A	#N/A	#N/A	#N/A	10.5229	Y	Contactin-4 (Brain-derived immunoglobulin superfamily protein 2) (BIG-2)	CNTN4	CNTN4	#N/A	#N/A	#N/A	#N/A	#N/A	#N/A	#N/A	Q8IWV2	#N/A	#N/A	1	#N/A	#N/A	#N/A	#N/A	#N/A	#N/A	#N/A	#N/A	#N/A	#N/A	#N/A	#N/A	#N/A	N	#N/A
COMT	Rare	Marshall 2017	CNV genotyping	Resource PGC_41K_QC_all_minimum12cnv	genome-wide sig. FWER < 0.05	COMT	chr22_18309263	2.03838e-08	2.03838e-08	#N/A	#N/A	#N/A	#N/A	#N/A	#N/A	#N/A	#N/A	#N/A	7.69071	Y	Catechol O-methyltransferase (EC 2.1.1.6)	COMT	COMT	#N/A	#N/A	#N/A	#N/A	#N/A	#N/A	#N/A	P21964	TOLCAPONE	TOLCAPONE, ENTACAPONE	2	Catechol O-methyltransferase inhibitor	CHEMBL2023	Catechol O-methyltransferase	Catechol O-methyltransferase	Homo sapiens	enzyme transferase	Small molecule	1998, 1999	N04BX01, N04BX02	Parkinson's Disease	Parkinson's Disease	neurology/psychiatry	neurology/psychiatry	Y	TOLCAPONE
COQ10B	Common	Ripke 2014	GWAS	NHGRI-EBI GWAS catalogue	upstream_gene_variant	COQ10B	rs6434928	2e-11	2e-11	10.69897	1.0764263	#N/A	#N/A	#N/A	#N/A	#N/A	#N/A	#N/A	10.699	Y	Coenzyme Q-binding protein COQ10 homolog B, mitochondrial	CQ10B	COQ10B	#N/A	#N/A	#N/A	#N/A	#N/A	#N/A	#N/A	Q9H8M1	#N/A	#N/A	1	#N/A	#N/A	#N/A	#N/A	#N/A	#N/A	#N/A	#N/A	#N/A	#N/A	#N/A	#N/A	#N/A	N	#N/A
CORO7	Common	Li 2017	GWAS	NHGRI-EBI GWAS catalogue	intron_variant	CORO7	rs6500596	5e-09	5e-09	8.301029996	1.0649627	#N/A	#N/A	#N/A	#N/A	#N/A	#N/A	#N/A	8.30103	Y	Coronin-7 (Crn7) (70 kDa WD repeat tumor rejection antigen homolog)	CORO7	CORO7	#N/A	#N/A	#N/A	#N/A	#N/A	#N/A	#N/A	P57737	#N/A	#N/A	1	#N/A	#N/A	#N/A	#N/A	#N/A	#N/A	#N/A	#N/A	#N/A	#N/A	#N/A	#N/A	#N/A	N	#N/A
CORO7	Expression	Gusev 2018	TWAS	Supp. Table 3	TWAS	CORO7	rs6500602	#N/A	#N/A	#N/A	#N/A	CMC	-5.3	1e-07	rs6500602	3e-07	0.94	#N/A	7	Y	Coronin-7 (Crn7) (70 kDa WD repeat tumor rejection antigen homolog)	CORO7	CORO7	#N/A	#N/A	#N/A	#N/A	#N/A	#N/A	#N/A	P57737	#N/A	#N/A	1	#N/A	#N/A	#N/A	#N/A	#N/A	#N/A	#N/A	#N/A	#N/A	#N/A	#N/A	#N/A	#N/A	N	#N/A
CPEB1	Common	Li 2017	GWAS	NHGRI-EBI GWAS catalogue	intron_variant	CPEB1	rs783540	3e-08	3e-08	7.522878745	1.0526316	#N/A	#N/A	#N/A	#N/A	#N/A	#N/A	#N/A	7.52288	Y	Cytoplasmic polyadenylation element-binding protein 1 (CPE-BP1) (CPE-binding protein 1) (h-CPEB) (hCPEB-1)	CPEB1	CPEB1	CPEB	#N/A	#N/A	#N/A	#N/A	#N/A	#N/A	Q9BZB8	#N/A	#N/A	1	#N/A	#N/A	#N/A	#N/A	#N/A	#N/A	#N/A	#N/A	#N/A	#N/A	#N/A	#N/A	#N/A	N	#N/A
CPNE7	Expression	Gusev 2018	TWAS	Supp. Table 3	TWAS	CPNE7	rs34753377	#N/A	#N/A	#N/A	#N/A	CMC	-5.9	4e-09	rs34753377	1e-07	0.61	#N/A	8.39794	Y	Copine-7 (Copine VII)	CPNE7	CPNE7	#N/A	#N/A	#N/A	#N/A	#N/A	#N/A	#N/A	Q9UBL6	#N/A	#N/A	1	#N/A	#N/A	#N/A	#N/A	#N/A	#N/A	#N/A	#N/A	#N/A	#N/A	#N/A	#N/A	#N/A	N	#N/A
CR1L	Common	Ripke 2014	GWAS	NHGRI-EBI GWAS catalogue	non_coding_transcript_exon_variant	CR1L	rs7523273	4e-08	4e-08	7.397940009	1.063	#N/A	#N/A	#N/A	#N/A	#N/A	#N/A	#N/A	7.39794	Y	Complement component receptor 1-like protein (Complement C4b-binding protein CR-1-like protein)	CR1L	CR1L	#N/A	#N/A	#N/A	#N/A	#N/A	#N/A	#N/A	Q2VPA4	#N/A	#N/A	1	#N/A	#N/A	#N/A	#N/A	#N/A	#N/A	#N/A	#N/A	#N/A	#N/A	#N/A	#N/A	#N/A	N	#N/A
CRIPT	Rare	Marshall 2017	CNV genotyping	Figure 3 (blue discs Freq.CT>)	GeneMANIA network - synaptic/ARC-complex genes with rare loss >4 cases or controls	CRIPT	#N/A	#N/A	#N/A	#N/A	#N/A	#N/A	#N/A	#N/A	#N/A	#N/A	#N/A	#N/A	#N/A	N	Cysteine-rich PDZ-binding protein (Cysteine-rich interactor of PDZ three) (Cysteine-rich interactor of PDZ3)	CRIPT	CRIPT	HSPC139	#N/A	#N/A	#N/A	#N/A	#N/A	#N/A	Q9P021	#N/A	#N/A	1	#N/A	#N/A	#N/A	#N/A	#N/A	#N/A	#N/A	#N/A	#N/A	#N/A	#N/A	#N/A	#N/A	N	#N/A
CRKL	Rare	Marshall 2017	CNV genotyping	Resource PGC_41K_QC_all_minimum12cnv	genome-wide sig. FWER < 0.05	CRKL	chr22_19601714	4.6347e-05	4.6347e-05	#N/A	#N/A	#N/A	#N/A	#N/A	#N/A	#N/A	#N/A	#N/A	4.33398	Y	Crk-like protein	CRKL	CRKL	#N/A	#N/A	#N/A	#N/A	#N/A	#N/A	#N/A	P46109	#N/A	#N/A	1	#N/A	#N/A	#N/A	#N/A	#N/A	#N/A	#N/A	#N/A	#N/A	#N/A	#N/A	#N/A	#N/A	N	#N/A
CSDC2	Common	Li 2017	GWAS	NHGRI-EBI GWAS catalogue	intron_variant	CSDC2	rs9607782	1e-12	1e-12	12	1.09	#N/A	#N/A	#N/A	#N/A	#N/A	#N/A	#N/A	12	Y	Cold shock domain-containing protein C2 (RNA-binding protein PIPPin)	CSDC2	CSDC2	PIPPIN	#N/A	#N/A	#N/A	#N/A	#N/A	#N/A	Q9Y534	#N/A	#N/A	1	#N/A	#N/A	#N/A	#N/A	#N/A	#N/A	#N/A	#N/A	#N/A	#N/A	#N/A	#N/A	#N/A	N	#N/A
CSMD1	Common	Ripke 2014 (Li 2017)	GWAS	NHGRI-EBI GWAS catalogue	intron_variant	CSMD1	rs10503253	1e-08	1e-08	8	1.073	#N/A	#N/A	#N/A	#N/A	#N/A	#N/A	#N/A	8	Y	CUB and sushi domain-containing protein 1 (CUB and sushi multiple domains protein 1)	CSMD1	CSMD1	KIAA1890	UNQ5952/PRO19863	#N/A	#N/A	#N/A	#N/A	#N/A	Q96PZ7	#N/A	#N/A	1	#N/A	#N/A	#N/A	#N/A	#N/A	#N/A	#N/A	#N/A	#N/A	#N/A	#N/A	#N/A	#N/A	N	#N/A
CTNNA1	Expression	Jaffe 2018	Cortex RNA seq	Table 3	eQTL (1/2 gene locus)	CTNNA1	rs3849046	#N/A	#N/A	#N/A	#N/A	#N/A	#N/A	#N/A	#N/A	#N/A	#N/A	#N/A	#N/A	N	Catenin alpha-1 (Alpha E-catenin) (Cadherin-associated protein) (Renal carcinoma antigen NY-REN-13)	CTNA1	CTNNA1	#N/A	#N/A	#N/A	#N/A	#N/A	#N/A	#N/A	P35221	#N/A	#N/A	1	#N/A	#N/A	#N/A	#N/A	#N/A	#N/A	#N/A	#N/A	#N/A	#N/A	#N/A	#N/A	#N/A	N	#N/A
CTNNA1	Common	Ripke 2014	GWAS	NHGRI-EBI GWAS catalogue	intron_variant	CTNNA1	rs3849046	5e-09	5e-09	8.301029996	1.063	#N/A	#N/A	#N/A	#N/A	#N/A	#N/A	#N/A	8.30103	Y	Catenin alpha-1 (Alpha E-catenin) (Cadherin-associated protein) (Renal carcinoma antigen NY-REN-13)	CTNA1	CTNNA1	#N/A	#N/A	#N/A	#N/A	#N/A	#N/A	#N/A	P35221	#N/A	#N/A	1	#N/A	#N/A	#N/A	#N/A	#N/A	#N/A	#N/A	#N/A	#N/A	#N/A	#N/A	#N/A	#N/A	N	#N/A
CTNND1	Common	Ripke 2014	GWAS	NHGRI-EBI GWAS catalogue	non_coding_transcript_exon_variant	CTNND1	rs9420	2e-09	2e-09	8.698970004	1.068	#N/A	#N/A	#N/A	#N/A	#N/A	#N/A	#N/A	8.69897	Y	Catenin delta-1 (Cadherin-associated Src substrate) (CAS) (p120 catenin) (p120(ctn)) (p120(cas))	CTND1	CTNND1	KIAA0384	#N/A	#N/A	#N/A	#N/A	#N/A	#N/A	O60716	#N/A	#N/A	1	#N/A	#N/A	#N/A	#N/A	#N/A	#N/A	#N/A	#N/A	#N/A	#N/A	#N/A	#N/A	#N/A	N	#N/A
CTNND2	Rare	Marshall 2017	CNV genotyping	Figure 3 (red/yellow discs Freq.SZ>)	GeneMANIA network - synaptic/ARC-complex genes with rare loss >4 cases or controls	CTNND2	#N/A	#N/A	#N/A	#N/A	#N/A	#N/A	#N/A	#N/A	#N/A	#N/A	#N/A	#N/A	#N/A	N	Catenin delta-2 (Delta-catenin) (GT24) (Neural plakophilin-related ARM-repeat protein) (NPRAP) (Neurojungin)	CTND2	CTNND2	NPRAP	#N/A	#N/A	#N/A	#N/A	#N/A	#N/A	Q9UQB3	#N/A	#N/A	1	#N/A	#N/A	#N/A	#N/A	#N/A	#N/A	#N/A	#N/A	#N/A	#N/A	#N/A	#N/A	#N/A	N	#N/A
CTRL	Common	Ripke 2014	GWAS	NHGRI-EBI GWAS catalogue	intron_variant	CTRL	rs8044995	2e-08	2e-08	7.698970004	1.081	#N/A	#N/A	#N/A	#N/A	#N/A	#N/A	#N/A	7.69897	Y	Chymotrypsin-like protease CTRL-1 (EC 3.4.21.-)	CTRL	CTRL	CTRL1	#N/A	#N/A	#N/A	#N/A	#N/A	#N/A	P40313	#N/A	#N/A	1	#N/A	#N/A	#N/A	#N/A	#N/A	#N/A	#N/A	#N/A	#N/A	#N/A	#N/A	#N/A	#N/A	N	#N/A
CUBN	Common	Moosavinasab 2016	PheWAS	REfine Drugs db	#N/A	CUBN	#N/A	0.01106	0.01106	#N/A	0.6347	#N/A	#N/A	#N/A	#N/A	#N/A	#N/A	#N/A	#N/A	N	Cubilin (460 kDa receptor) (Intestinal intrinsic factor receptor) (Intrinsic factor-cobalamin receptor) (Intrinsic factor-vitamin B12 receptor)	CUBN	CUBN	IFCR	#N/A	#N/A	#N/A	#N/A	#N/A	#N/A	O60494	#N/A	#N/A	1	#N/A	#N/A	#N/A	#N/A	#N/A	#N/A	#N/A	#N/A	#N/A	#N/A	#N/A	#N/A	#N/A	N	#N/A
CUL3	Common	Ripke 2014 (Li 2017)	GWAS	NHGRI-EBI GWAS catalogue	intron_variant	CUL3	rs11685299	1e-08	1e-08	8	1.0649627	#N/A	#N/A	#N/A	#N/A	#N/A	#N/A	#N/A	8	Y	Cullin-3 (CUL-3)	CUL3	CUL3	KIAA0617	#N/A	#N/A	#N/A	#N/A	#N/A	#N/A	Q13618	#N/A	#N/A	1	#N/A	#N/A	#N/A	#N/A	#N/A	#N/A	#N/A	#N/A	#N/A	#N/A	#N/A	#N/A	#N/A	N	#N/A
CXXC5	Expression	Gusev 2018	TWAS	Supp. Table 3	TWAS	CXXC5	rs10059371	#N/A	#N/A	#N/A	#N/A	CMC-splicing	5.1	3e-07	rs10059371	2e-06	0.14	#N/A	6.52288	Y	CXXC-type zinc finger protein 5 (CF5) (Putative MAPK-activating protein PM08) (Putative NF-kappa-B-activating protein 102) (Retinoid-inducible nuclear factor) (RINF)	CXXC5	CXXC5	HSPC195	TCCCIA00297	#N/A	#N/A	#N/A	#N/A	#N/A	Q7LFL8	#N/A	#N/A	1	#N/A	#N/A	#N/A	#N/A	#N/A	#N/A	#N/A	#N/A	#N/A	#N/A	#N/A	#N/A	#N/A	N	#N/A
CYFIP1	Rare	Marshall 2017	CNV genotyping	Figure 3 (red/yellow discs Freq.SZ>)	GeneMANIA network - synaptic/ARC-complex genes with rare loss >4 cases or controls	CYFIP1	#N/A	#N/A	#N/A	#N/A	#N/A	#N/A	#N/A	#N/A	#N/A	#N/A	#N/A	#N/A	#N/A	N	Cytoplasmic FMR1-interacting protein 1 (Specifically Rac1-associated protein 1) (Sra-1) (p140sra-1)	CYFP1	CYFIP1	KIAA0068	#N/A	#N/A	#N/A	#N/A	#N/A	#N/A	Q7L576	#N/A	#N/A	1	#N/A	#N/A	#N/A	#N/A	#N/A	#N/A	#N/A	#N/A	#N/A	#N/A	#N/A	#N/A	#N/A	N	#N/A
CYFIP1	Rare	Purcell 2014	Exome seq - rare disruptive mutations	Ex. Data Table 2	large-effect alleles - ARC/PSD	CYFIP1	#N/A	#N/A	#N/A	#N/A	#N/A	#N/A	#N/A	#N/A	#N/A	#N/A	#N/A	#N/A	#N/A	N	Cytoplasmic FMR1-interacting protein 1 (Specifically Rac1-associated protein 1) (Sra-1) (p140sra-1)	CYFP1	CYFIP1	KIAA0068	#N/A	#N/A	#N/A	#N/A	#N/A	#N/A	Q7L576	#N/A	#N/A	1	#N/A	#N/A	#N/A	#N/A	#N/A	#N/A	#N/A	#N/A	#N/A	#N/A	#N/A	#N/A	#N/A	N	#N/A
CYFIP2	Expression	Fromer 2016	Cortex RNA seq	Figure 6	Top 50 hub genes M2c module (disease-dependent coexpression differences and enriched for SCZ genetic associations)	CYFIP2	#N/A	#N/A	#N/A	#N/A	#N/A	#N/A	#N/A	#N/A	#N/A	#N/A	#N/A	#N/A	#N/A	N	Cytoplasmic FMR1-interacting protein 2 (p53-inducible protein 121)	CYFP2	CYFIP2	KIAA1168	PIR121	#N/A	#N/A	#N/A	#N/A	#N/A	Q96F07	#N/A	#N/A	1	#N/A	#N/A	#N/A	#N/A	#N/A	#N/A	#N/A	#N/A	#N/A	#N/A	#N/A	#N/A	#N/A	N	#N/A
CYP17A1	Common	Ripke 2014	GWAS	NHGRI-EBI GWAS catalogue	intron_variant	CYP17A1	rs11191419	6e-19	6e-19	18.22184875	1.1037527	#N/A	#N/A	#N/A	#N/A	#N/A	#N/A	#N/A	18.2218	Y	Steroid 17-alpha-hydroxylase/17,20 lyase (EC 1.14.14.19) (17-alpha-hydroxyprogesterone aldolase) (EC 1.14.14.32) (CYPXVII) (Cytochrome P450 17A1) (Cytochrome P450-C17) (Cytochrome P450c17) (Steroid 17-alpha-monooxygenase)	CP17A	CYP17A1	CYP17	S17AH	#N/A	#N/A	#N/A	#N/A	#N/A	P05093	ABIRATERONE ACETATE	ABIRATERONE ACETATE, KETOCONAZOLE	2	Cytochrome P450 17A1 inhibitor, #N/A	CHEMBL3522, #N/A	Cytochrome P450 17A1, Steroid 17-alpha-hydroxylase/17,20 lyase	Steroid 17-alpha-hydroxylase/17,20 lyase	Homo sapiens	enzyme cytochrome p450 cyp_17 cyp_17a cyp_17a1	Small molecule	2011, 1981	L02BX03, D01AC08, G01AF11, J02AB02	#N/A	#N/A, seborrheic dermatitis	#N/A	#N/A, dermatology	N	#N/A
CYP26B1	Common	Ripke 2014	GWAS	NHGRI-EBI GWAS catalogue	intron_variant	CYP26B1	rs3768644	7e-09	7e-09	8.15490196	1.1061947	#N/A	#N/A	#N/A	#N/A	#N/A	#N/A	#N/A	8.1549	Y	Cytochrome P450 26B1 (EC 1.14.13.-) (Cytochrome P450 26A2) (Cytochrome P450 retinoic acid-inactivating 2) (Cytochrome P450RAI-2) (Retinoic acid-metabolizing cytochrome)	CP26B	CYP26B1	CYP26A2	P450RAI2	#N/A	#N/A	#N/A	#N/A	#N/A	Q9NR63	#N/A	#N/A	1	#N/A	#N/A	#N/A	#N/A	#N/A	#N/A	#N/A	#N/A	#N/A	#N/A	#N/A	#N/A	#N/A	N	#N/A
CYP2D6	Common	Ripke 2014	GWAS	NHGRI-EBI GWAS catalogue	intron_variant	CYP2D6	rs6002655	2e-09	2e-09	8.698970004	1.066	#N/A	#N/A	#N/A	#N/A	#N/A	#N/A	#N/A	8.69897	Y	Cytochrome P450 2D6 (EC 1.14.14.1) (CYPIID6) (Cholesterol 25-hydroxylase) (Cytochrome P450-DB1) (Debrisoquine 4-hydroxylase)	CP2D6	CYP2D6	CYP2DL1	#N/A	#N/A	#N/A	#N/A	#N/A	#N/A	P10635	QUINIDINE	QUINIDINE	1	#N/A	#N/A	Cytochrome P450 2D6	Cytochrome P450 2D6	Homo sapiens	enzyme cytochrome p450 cyp_2 cyp_2d cyp_2d6	Small molecule	1950	C01BA01, C01BA71, C01BA51	malaria	malaria;atrial fibrillation (AF);ventricular arrhythmias	infectious disease	infectious disease;cardiology;cardiology	N	#N/A
CYP2D6	Expression	Gusev 2018	TWAS	Supp. Table 3	TWAS	CYP2D6	rs6002655	#N/A	#N/A	#N/A	#N/A	YFS	-4.6	4e-06	rs6002655	1e-09	0.29	#N/A	5.39794	Y	Cytochrome P450 2D6 (EC 1.14.14.1) (CYPIID6) (Cholesterol 25-hydroxylase) (Cytochrome P450-DB1) (Debrisoquine 4-hydroxylase)	CP2D6	CYP2D6	CYP2DL1	#N/A	#N/A	#N/A	#N/A	#N/A	#N/A	P10635	QUINIDINE	QUINIDINE	1	#N/A	#N/A	Cytochrome P450 2D6	Cytochrome P450 2D6	Homo sapiens	enzyme cytochrome p450 cyp_2 cyp_2d cyp_2d6	Small molecule	1950	C01BA51, C01BA71, C01BA01	malaria	malaria;atrial fibrillation (AF);ventricular arrhythmias	infectious disease	infectious disease;cardiology;cardiology	N	#N/A
DCLK3	Common	Li 2017	GWAS	NHGRI-EBI GWAS catalogue	intron_variant	DCLK3	rs3732386	3e-11	3e-11	10.52287875	1.075	#N/A	#N/A	#N/A	#N/A	#N/A	#N/A	#N/A	10.5229	Y	Serine/threonine-protein kinase DCLK3 (EC 2.7.11.1) (Doublecortin domain-containing protein 3C) (Doublecortin-like and CAM kinase-like 3) (Doublecortin-like kinase 3)	DCLK3	DCLK3	DCAMKL3	DCDC3C	KIAA1765	#N/A	#N/A	#N/A	#N/A	Q9C098	#N/A	#N/A	1	#N/A	#N/A	#N/A	#N/A	#N/A	#N/A	#N/A	#N/A	#N/A	#N/A	#N/A	#N/A	#N/A	N	#N/A
DDHD2	Common	Li 2017	GWAS	NHGRI-EBI GWAS catalogue	intron_variant	DDHD2	rs112537273	1e-11	1e-11	11	1.077	#N/A	#N/A	#N/A	#N/A	#N/A	#N/A	#N/A	11	Y	Phospholipase DDHD2 (EC 3.1.1.-) (DDHD domain-containing protein 2) (KIAA0725p) (SAM, WWE and DDHD domain-containing protein 1)	DDHD2	DDHD2	KIAA0725	SAMWD1	#N/A	#N/A	#N/A	#N/A	#N/A	O94830	#N/A	#N/A	1	#N/A	#N/A	#N/A	#N/A	#N/A	#N/A	#N/A	#N/A	#N/A	#N/A	#N/A	#N/A	#N/A	N	#N/A
DDX28	Common	Ripke 2014	GWAS	NHGRI-EBI GWAS catalogue	intron_variant	DDX28	rs8044995	2e-08	2e-08	7.698970004	1.081	#N/A	#N/A	#N/A	#N/A	#N/A	#N/A	#N/A	7.69897	Y	Probable ATP-dependent RNA helicase DDX28 (EC 3.6.4.13) (Mitochondrial DEAD box protein 28)	DDX28	DDX28	MDDX28	#N/A	#N/A	#N/A	#N/A	#N/A	#N/A	Q9NUL7	#N/A	#N/A	1	#N/A	#N/A	#N/A	#N/A	#N/A	#N/A	#N/A	#N/A	#N/A	#N/A	#N/A	#N/A	#N/A	N	#N/A
DFNA5	Expression	Jaffe 2018	Cortex RNA seq	Table 3	eQTL (1/2 gene locus)	DFNA5	rs149009306	#N/A	#N/A	#N/A	#N/A	#N/A	#N/A	#N/A	#N/A	#N/A	#N/A	#N/A	#N/A	N	Gasdermin-E (Inversely correlated with estrogen receptor expression 1) (ICERE-1) (Non-syndromic hearing impairment protein 5) [Cleaved into: Gasdermin-E, N-terminal (GSDME-NT); Gasdermin-E, C-terminal (GSDME-CT)]	GSDME	GSDME	DFNA5	ICERE1	#N/A	#N/A	#N/A	#N/A	#N/A	O60443	#N/A	#N/A	1	#N/A	#N/A	#N/A	#N/A	#N/A	#N/A	#N/A	#N/A	#N/A	#N/A	#N/A	#N/A	#N/A	N	#N/A
DFNA5	Common	Li 2017	GWAS	NHGRI-EBI GWAS catalogue	downstream_gene_variant	DFNA5	rs112509803	5e-08	5e-08	7.301029996	1.09	#N/A	#N/A	#N/A	#N/A	#N/A	#N/A	#N/A	7.30103	Y	Gasdermin-E (Inversely correlated with estrogen receptor expression 1) (ICERE-1) (Non-syndromic hearing impairment protein 5) [Cleaved into: Gasdermin-E, N-terminal (GSDME-NT); Gasdermin-E, C-terminal (GSDME-CT)]	GSDME	GSDME	DFNA5	ICERE1	#N/A	#N/A	#N/A	#N/A	#N/A	O60443	#N/A	#N/A	1	#N/A	#N/A	#N/A	#N/A	#N/A	#N/A	#N/A	#N/A	#N/A	#N/A	#N/A	#N/A	#N/A	N	#N/A
DGCR14	Rare	Marshall 2017	CNV genotyping	Resource PGC_41K_QC_all_minimum12cnv	genome-wide sig. FWER < 0.05	DGCR14	chr22_17497792	3.41554e-08	3.41554e-08	#N/A	#N/A	#N/A	#N/A	#N/A	#N/A	#N/A	#N/A	#N/A	7.46654	Y	Splicing factor ESS-2 homolog (DiGeorge syndrome critical region 13) (DiGeorge syndrome critical region 14) (DiGeorge syndrome protein H) (DGS-H) (Protein ES2)	ESS2	ESS2	DGCR13	DGCR14	DGSH	DGSI	ES2	#N/A	#N/A	Q96DF8	#N/A	#N/A	1	#N/A	#N/A	#N/A	#N/A	#N/A	#N/A	#N/A	#N/A	#N/A	#N/A	#N/A	#N/A	#N/A	N	#N/A
DGCR2	Rare	Marshall 2017	CNV genotyping	Resource PGC_41K_QC_all_minimum12cnv	genome-wide sig. FWER < 0.05	DGCR2	chr22_17403795	3.41554e-08	3.41554e-08	#N/A	#N/A	#N/A	#N/A	#N/A	#N/A	#N/A	#N/A	#N/A	7.46654	Y	Integral membrane protein DGCR2/IDD	IDD	DGCR2	IDD	KIAA0163	#N/A	#N/A	#N/A	#N/A	#N/A	P98153	#N/A	#N/A	1	#N/A	#N/A	#N/A	#N/A	#N/A	#N/A	#N/A	#N/A	#N/A	#N/A	#N/A	#N/A	#N/A	N	#N/A
DGCR6L	Rare	Marshall 2017	CNV genotyping	Resource PGC_41K_QC_all_minimum12cnv	genome-wide sig. FWER < 0.05	DGCR6L	chr22_18681761	1.68387e-08	1.68387e-08	#N/A	#N/A	#N/A	#N/A	#N/A	#N/A	#N/A	#N/A	#N/A	7.77369	Y	Protein DGCR6L (DiGeorge syndrome critical region 6-like protein)	DGC6L	DGCR6L	#N/A	#N/A	#N/A	#N/A	#N/A	#N/A	#N/A	Q9BY27	#N/A	#N/A	1	#N/A	#N/A	#N/A	#N/A	#N/A	#N/A	#N/A	#N/A	#N/A	#N/A	#N/A	#N/A	#N/A	N	#N/A
DGCR8	Rare	Marshall 2017	CNV genotyping	Resource PGC_41K_QC_all_minimum12cnv	genome-wide sig. FWER < 0.05	DGCR8	chr22_18447755	1.4052e-08	1.4052e-08	#N/A	#N/A	#N/A	#N/A	#N/A	#N/A	#N/A	#N/A	#N/A	7.85226	Y	Microprocessor complex subunit DGCR8 (DiGeorge syndrome critical region 8)	DGCR8	DGCR8	C22orf12	DGCRK6	LP4941	#N/A	#N/A	#N/A	#N/A	Q8WYQ5	#N/A	#N/A	1	#N/A	#N/A	#N/A	#N/A	#N/A	#N/A	#N/A	#N/A	#N/A	#N/A	#N/A	#N/A	#N/A	N	#N/A
DGKI	Common	Ripke 2014 (Li 2017)	GWAS	NHGRI-EBI GWAS catalogue	3_prime_UTR_variant	DGKI	rs3735025	3e-09	3e-09	8.522878745	1.066	#N/A	#N/A	#N/A	#N/A	#N/A	#N/A	#N/A	8.52288	Y	Diacylglycerol kinase iota (DAG kinase iota) (EC 2.7.1.107) (Diglyceride kinase iota) (DGK-iota)	DGKI	DGKI	#N/A	#N/A	#N/A	#N/A	#N/A	#N/A	#N/A	O75912	#N/A	#N/A	1	#N/A	#N/A	#N/A	#N/A	#N/A	#N/A	#N/A	#N/A	#N/A	#N/A	#N/A	#N/A	#N/A	N	#N/A
DGKZ	Common	Li 2017	GWAS	NHGRI-EBI GWAS catalogue	intron_variant	DGKZ	rs61882743	7e-12	7e-12	11.15490196	1.0940919	#N/A	#N/A	#N/A	#N/A	#N/A	#N/A	#N/A	11.1549	Y	Diacylglycerol kinase zeta (DAG kinase zeta) (EC 2.7.1.107) (Diglyceride kinase zeta) (DGK-zeta)	DGKZ	DGKZ	DAGK6	#N/A	#N/A	#N/A	#N/A	#N/A	#N/A	Q13574	#N/A	#N/A	1	#N/A	#N/A	#N/A	#N/A	#N/A	#N/A	#N/A	#N/A	#N/A	#N/A	#N/A	#N/A	#N/A	N	#N/A
DGKZ	Expression	Gusev 2018	TWAS	Supp. Table 3	TWAS	DGKZ	rs7951870	#N/A	#N/A	#N/A	#N/A	CMC-splicing	-5.2	2e-07	rs7951870	8e-11	0.98	#N/A	6.69897	Y	Diacylglycerol kinase zeta (DAG kinase zeta) (EC 2.7.1.107) (Diglyceride kinase zeta) (DGK-zeta)	DGKZ	DGKZ	DAGK6	#N/A	#N/A	#N/A	#N/A	#N/A	#N/A	Q13574	#N/A	#N/A	1	#N/A	#N/A	#N/A	#N/A	#N/A	#N/A	#N/A	#N/A	#N/A	#N/A	#N/A	#N/A	#N/A	N	#N/A
DHX35	Expression	Gusev 2018	TWAS	Supp. Table 3	TWAS	DHX35	rs6065094	#N/A	#N/A	#N/A	#N/A	CMC-splicing	-4.6	4e-06	rs6065094	6e-11	0.27	#N/A	5.39794	Y	Probable ATP-dependent RNA helicase DHX35 (EC 3.6.4.13) (DEAH box protein 35)	DHX35	DHX35	C20orf15	DDX35	#N/A	#N/A	#N/A	#N/A	#N/A	Q9H5Z1	#N/A	#N/A	1	#N/A	#N/A	#N/A	#N/A	#N/A	#N/A	#N/A	#N/A	#N/A	#N/A	#N/A	#N/A	#N/A	N	#N/A
DHX35	Expression	Gusev 2018	TWAS	Supp. Table 3	TWAS	DHX35	rs6065094	#N/A	#N/A	#N/A	#N/A	NTR	4.4	9e-06	rs6065094	6e-11	0.02	#N/A	5.04576	Y	Probable ATP-dependent RNA helicase DHX35 (EC 3.6.4.13) (DEAH box protein 35)	DHX35	DHX35	C20orf15	DDX35	#N/A	#N/A	#N/A	#N/A	#N/A	Q9H5Z1	#N/A	#N/A	1	#N/A	#N/A	#N/A	#N/A	#N/A	#N/A	#N/A	#N/A	#N/A	#N/A	#N/A	#N/A	#N/A	N	#N/A
DLG1	Rare	Fromer 2014	Exome seq - de novo mutations	Ex. Data Table 4a	enrichment - ARC complex, enrichment - NMDAR complex	DLG1	#N/A	#N/A	#N/A	#N/A	#N/A	#N/A	#N/A	#N/A	#N/A	#N/A	#N/A	#N/A	#N/A	N	Disks large homolog 1 (Synapse-associated protein 97) (SAP-97) (SAP97) (hDlg)	DLG1	DLG1	#N/A	#N/A	#N/A	#N/A	#N/A	#N/A	#N/A	Q12959	#N/A	#N/A	1	#N/A	#N/A	#N/A	#N/A	#N/A	#N/A	#N/A	#N/A	#N/A	#N/A	#N/A	#N/A	#N/A	N	#N/A
DLG1	Rare	Purcell 2014	Exome seq - rare disruptive mutations	Ex. Data Table 2, Ex. Data Table 4, Ex. Data Table 6b	large-effect alleles - PSD-95, enrichment - 3q29 CNV region, Nominally sig. supported by Fromer 2014 , large-effect alleles - ARC/PSD	DLG1	#N/A	#N/A	#N/A	#N/A	#N/A	#N/A	#N/A	#N/A	#N/A	#N/A	#N/A	#N/A	#N/A	N	Disks large homolog 1 (Synapse-associated protein 97) (SAP-97) (SAP97) (hDlg)	DLG1	DLG1	#N/A	#N/A	#N/A	#N/A	#N/A	#N/A	#N/A	Q12959	#N/A	#N/A	1	#N/A	#N/A	#N/A	#N/A	#N/A	#N/A	#N/A	#N/A	#N/A	#N/A	#N/A	#N/A	#N/A	N	#N/A
DLG1	Rare	Marshall 2017	CNV genotyping	Resource PGC_41K_QC_del_minimum8cnv, Figure 3 (red/yellow discs Freq.SZ>)	GeneMANIA network - synaptic/ARC-complex genes with rare loss >4 cases or controls, genome-wide sig. FWER < 0.05	DLG1	#N/A, chr3_198253828	4.71236e-06	4.71236e-06	#N/A	#N/A	#N/A	#N/A	#N/A	#N/A	#N/A	#N/A	#N/A	5.32676	Y	Disks large homolog 1 (Synapse-associated protein 97) (SAP-97) (SAP97) (hDlg)	DLG1	DLG1	#N/A	#N/A	#N/A	#N/A	#N/A	#N/A	#N/A	Q12959	#N/A	#N/A	1	#N/A	#N/A	#N/A	#N/A	#N/A	#N/A	#N/A	#N/A	#N/A	#N/A	#N/A	#N/A	#N/A	N	#N/A
DLG2	Rare	Fromer 2014	Exome seq - de novo mutations	Ex. Data Table 4a	enrichment - NMDAR complex, enrichment - ARC complex	DLG2	#N/A	#N/A	#N/A	#N/A	#N/A	#N/A	#N/A	#N/A	#N/A	#N/A	#N/A	#N/A	#N/A	N	Disks large homolog 2 (Channel-associated protein of synapse-110) (Chapsyn-110) (Postsynaptic density protein PSD-93)	DLG2	DLG2	#N/A	#N/A	#N/A	#N/A	#N/A	#N/A	#N/A	Q15700	#N/A	#N/A	1	#N/A	#N/A	#N/A	#N/A	#N/A	#N/A	#N/A	#N/A	#N/A	#N/A	#N/A	#N/A	#N/A	N	#N/A
DLG2	Rare	Marshall 2017	CNV genotyping	Figure 3 (red/yellow discs Freq.SZ>)	GeneMANIA network - synaptic/ARC-complex genes with rare loss >4 cases or controls	DLG2	#N/A	#N/A	#N/A	#N/A	#N/A	#N/A	#N/A	#N/A	#N/A	#N/A	#N/A	#N/A	#N/A	N	Disks large homolog 2 (Channel-associated protein of synapse-110) (Chapsyn-110) (Postsynaptic density protein PSD-93)	DLG2	DLG2	#N/A	#N/A	#N/A	#N/A	#N/A	#N/A	#N/A	Q15700	#N/A	#N/A	1	#N/A	#N/A	#N/A	#N/A	#N/A	#N/A	#N/A	#N/A	#N/A	#N/A	#N/A	#N/A	#N/A	N	#N/A
DLGAP1	Expression	Fromer 2016	Cortex RNA seq	Figure 6	Top 50 hub genes M2c module (disease-dependent coexpression differences and enriched for SCZ genetic associations)	DLGAP1	#N/A	#N/A	#N/A	#N/A	#N/A	#N/A	#N/A	#N/A	#N/A	#N/A	#N/A	#N/A	#N/A	N	Disks large-associated protein 1 (DAP-1) (Guanylate kinase-associated protein) (hGKAP) (PSD-95/SAP90-binding protein 1) (SAP90/PSD-95-associated protein 1) (SAPAP1)	DLGP1	DLGAP1	DAP1	GKAP	#N/A	#N/A	#N/A	#N/A	#N/A	O14490	#N/A	#N/A	1	#N/A	#N/A	#N/A	#N/A	#N/A	#N/A	#N/A	#N/A	#N/A	#N/A	#N/A	#N/A	#N/A	N	#N/A
DLGAP1	Rare	Marshall 2017	CNV genotyping	Figure 3 (red/yellow discs Freq.SZ>)	GeneMANIA network - synaptic/ARC-complex genes with rare loss >4 cases or controls	DLGAP1	#N/A	#N/A	#N/A	#N/A	#N/A	#N/A	#N/A	#N/A	#N/A	#N/A	#N/A	#N/A	#N/A	N	Disks large-associated protein 1 (DAP-1) (Guanylate kinase-associated protein) (hGKAP) (PSD-95/SAP90-binding protein 1) (SAP90/PSD-95-associated protein 1) (SAPAP1)	DLGP1	DLGAP1	DAP1	GKAP	#N/A	#N/A	#N/A	#N/A	#N/A	O14490	#N/A	#N/A	1	#N/A	#N/A	#N/A	#N/A	#N/A	#N/A	#N/A	#N/A	#N/A	#N/A	#N/A	#N/A	#N/A	N	#N/A
DLGAP2	Rare	Marshall 2017	CNV genotyping	Figure 3 (blue discs Freq.CT>)	GeneMANIA network - synaptic/ARC-complex genes with rare loss >4 cases or controls	DLGAP2	#N/A	#N/A	#N/A	#N/A	#N/A	#N/A	#N/A	#N/A	#N/A	#N/A	#N/A	#N/A	#N/A	N	Disks large-associated protein 2 (DAP-2) (PSD-95/SAP90-binding protein 2) (SAP90/PSD-95-associated protein 2) (SAPAP2)	DLGP2	DLGAP2	C8orf68	DAP2	ERICH1-AS1	#N/A	#N/A	#N/A	#N/A	Q9P1A6	#N/A	#N/A	1	#N/A	#N/A	#N/A	#N/A	#N/A	#N/A	#N/A	#N/A	#N/A	#N/A	#N/A	#N/A	#N/A	N	#N/A
DMD	Rare	Marshall 2017	CNV genotyping	Figure 3 (red/yellow discs Freq.SZ>)	GeneMANIA network - synaptic/ARC-complex genes with rare loss >4 cases or controls	DMD	#N/A	#N/A	#N/A	#N/A	#N/A	#N/A	#N/A	#N/A	#N/A	#N/A	#N/A	#N/A	#N/A	N	Dystrophin	DMD	DMD	#N/A	#N/A	#N/A	#N/A	#N/A	#N/A	#N/A	P11532	#N/A	#N/A	1	#N/A	#N/A	#N/A	#N/A	#N/A	#N/A	#N/A	#N/A	#N/A	#N/A	#N/A	#N/A	#N/A	N	#N/A
DMTF1	Common	Li 2017	GWAS	NHGRI-EBI GWAS catalogue	intron_variant	DMTF1	rs12704290	3e-10	3e-10	9.522878745	1.1013216	#N/A	#N/A	#N/A	#N/A	#N/A	#N/A	#N/A	9.52288	Y	Cyclin-D-binding Myb-like transcription factor 1 (hDMTF1) (Cyclin-D-interacting Myb-like protein 1) (hDMP1)	DMTF1	DMTF1	DMP1	#N/A	#N/A	#N/A	#N/A	#N/A	#N/A	Q9Y222	#N/A	#N/A	1	#N/A	#N/A	#N/A	#N/A	#N/A	#N/A	#N/A	#N/A	#N/A	#N/A	#N/A	#N/A	#N/A	N	#N/A
DNAJA3	Common	Li 2017	GWAS	NHGRI-EBI GWAS catalogue	intron_variant	DNAJA3	rs6500596	5e-09	5e-09	8.301029996	1.0649627	#N/A	#N/A	#N/A	#N/A	#N/A	#N/A	#N/A	8.30103	Y	DnaJ homolog subfamily A member 3, mitochondrial (DnaJ protein Tid-1) (hTid-1) (Hepatocellular carcinoma-associated antigen 57) (Tumorous imaginal discs protein Tid56 homolog)	DNJA3	DNAJA3	HCA57	TID1	#N/A	#N/A	#N/A	#N/A	#N/A	Q96EY1	#N/A	#N/A	1	#N/A	#N/A	#N/A	#N/A	#N/A	#N/A	#N/A	#N/A	#N/A	#N/A	#N/A	#N/A	#N/A	N	#N/A
DNAJC19	Common	Ripke 2014 (Li 2017)	GWAS	NHGRI-EBI GWAS catalogue	intron_variant	DNAJC19	rs9841616	2e-08	2e-08	7.698970004	1.081081	#N/A	#N/A	#N/A	#N/A	#N/A	#N/A	#N/A	7.69897	Y	Mitochondrial import inner membrane translocase subunit TIM14 (DnaJ homolog subfamily C member 19)	TIM14	DNAJC19	TIM14	TIMM14	#N/A	#N/A	#N/A	#N/A	#N/A	Q96DA6	#N/A	#N/A	1	#N/A	#N/A	#N/A	#N/A	#N/A	#N/A	#N/A	#N/A	#N/A	#N/A	#N/A	#N/A	#N/A	N	#N/A
DND1	Expression	Gusev 2018	TWAS	Supp. Table 3	TWAS	DND1	rs13168670	#N/A	#N/A	#N/A	#N/A	METSIM	-4.9	8e-07	rs13168670	4e-07	0.87	H3K27AC,H3K4ME3	6.09691	Y	Dead end protein homolog 1 (RNA-binding motif, single-stranded-interacting protein 4)	DND1	DND1	RBMS4	#N/A	#N/A	#N/A	#N/A	#N/A	#N/A	Q8IYX4	#N/A	#N/A	1	#N/A	#N/A	#N/A	#N/A	#N/A	#N/A	#N/A	#N/A	#N/A	#N/A	#N/A	#N/A	#N/A	N	#N/A
DOC2A	Common	Ripke 2014 (Li 2017)	GWAS	NHGRI-EBI GWAS catalogue	non_coding_transcript_exon_variant	DOC2A	rs12691307	5e-11	5e-11	10.30103	1.073	#N/A	#N/A	#N/A	#N/A	#N/A	#N/A	#N/A	10.301	Y	Double C2-like domain-containing protein alpha (Doc2) (Doc2-alpha)	DOC2A	DOC2A	#N/A	#N/A	#N/A	#N/A	#N/A	#N/A	#N/A	Q14183	#N/A	#N/A	1	#N/A	#N/A	#N/A	#N/A	#N/A	#N/A	#N/A	#N/A	#N/A	#N/A	#N/A	#N/A	#N/A	N	#N/A
DOC2A	Expression	Gusev 2018	TWAS	Supp. Table 3	TWAS	DOC2A	rs12691307	#N/A	#N/A	#N/A	#N/A	CMC	5.2	2e-07	rs12691307	1e-10	0.9	#N/A	6.69897	Y	Double C2-like domain-containing protein alpha (Doc2) (Doc2-alpha)	DOC2A	DOC2A	#N/A	#N/A	#N/A	#N/A	#N/A	#N/A	#N/A	Q14183	#N/A	#N/A	1	#N/A	#N/A	#N/A	#N/A	#N/A	#N/A	#N/A	#N/A	#N/A	#N/A	#N/A	#N/A	#N/A	N	#N/A
DOC2A	Expression	Gusev 2018	TWAS	Supp. Table 3	TWAS	DOC2A	rs12691307	#N/A	#N/A	#N/A	#N/A	CMC-splicing	-5.1	4e-07	rs12691307	1e-10	0.98	#N/A	6.39794	Y	Double C2-like domain-containing protein alpha (Doc2) (Doc2-alpha)	DOC2A	DOC2A	#N/A	#N/A	#N/A	#N/A	#N/A	#N/A	#N/A	Q14183	#N/A	#N/A	1	#N/A	#N/A	#N/A	#N/A	#N/A	#N/A	#N/A	#N/A	#N/A	#N/A	#N/A	#N/A	#N/A	N	#N/A
DOC2A	Rare	Marshall 2017	CNV genotyping	Resource PGC_41K_QC_all_minimum12cnv	genome-wide sig. FWER < 0.05	DOC2A	chr16_29924336	6.47e-07	6.47e-07	#N/A	#N/A	#N/A	#N/A	#N/A	#N/A	#N/A	#N/A	#N/A	6.1891	Y	Double C2-like domain-containing protein alpha (Doc2) (Doc2-alpha)	DOC2A	DOC2A	#N/A	#N/A	#N/A	#N/A	#N/A	#N/A	#N/A	Q14183	#N/A	#N/A	1	#N/A	#N/A	#N/A	#N/A	#N/A	#N/A	#N/A	#N/A	#N/A	#N/A	#N/A	#N/A	#N/A	N	#N/A
DOCK3	Expression	Fromer 2016	Cortex RNA seq	Figure 6	Top 50 hub genes M2c module (disease-dependent coexpression differences and enriched for SCZ genetic associations)	DOCK3	#N/A	#N/A	#N/A	#N/A	#N/A	#N/A	#N/A	#N/A	#N/A	#N/A	#N/A	#N/A	#N/A	N	Dedicator of cytokinesis protein 3 (Modifier of cell adhesion) (Presenilin-binding protein) (PBP)	DOCK3	DOCK3	KIAA0299	MOCA	#N/A	#N/A	#N/A	#N/A	#N/A	Q8IZD9	#N/A	#N/A	1	#N/A	#N/A	#N/A	#N/A	#N/A	#N/A	#N/A	#N/A	#N/A	#N/A	#N/A	#N/A	#N/A	N	#N/A
DPCR1	Common	Li 2017	GWAS	NHGRI-EBI GWAS catalogue	upstream_gene_variant	DPCR1	rs111782145	2e-08	2e-08	7.698970004	1.2300123	#N/A	#N/A	#N/A	#N/A	#N/A	#N/A	#N/A	7.69897	Y	Diffuse panbronchiolitis critical region protein 1	DPCR1	DPCR1	C6orf37	PBLT	#N/A	#N/A	#N/A	#N/A	#N/A	Q3MIW9	#N/A	#N/A	1	#N/A	#N/A	#N/A	#N/A	#N/A	#N/A	#N/A	#N/A	#N/A	#N/A	#N/A	#N/A	#N/A	N	#N/A
DPEP2	Common	Ripke 2014	GWAS	NHGRI-EBI GWAS catalogue	intron_variant	DPEP2	rs8044995	2e-08	2e-08	7.698970004	1.081	#N/A	#N/A	#N/A	#N/A	#N/A	#N/A	#N/A	7.69897	Y	Dipeptidase 2 (EC 3.4.13.19)	DPEP2	DPEP2	UNQ284/PRO323	#N/A	#N/A	#N/A	#N/A	#N/A	#N/A	Q9H4A9	#N/A	#N/A	1	#N/A	#N/A	#N/A	#N/A	#N/A	#N/A	#N/A	#N/A	#N/A	#N/A	#N/A	#N/A	#N/A	N	#N/A
DPEP3	Common	Ripke 2014	GWAS	NHGRI-EBI GWAS catalogue	intron_variant	DPEP3	rs8044995	2e-08	2e-08	7.698970004	1.081	#N/A	#N/A	#N/A	#N/A	#N/A	#N/A	#N/A	7.69897	Y	Dipeptidase 3 (EC 3.4.13.19)	DPEP3	DPEP3	UNQ834/PRO1772	#N/A	#N/A	#N/A	#N/A	#N/A	#N/A	Q9H4B8	#N/A	#N/A	1	#N/A	#N/A	#N/A	#N/A	#N/A	#N/A	#N/A	#N/A	#N/A	#N/A	#N/A	#N/A	#N/A	N	#N/A
DPH1	Expression	Gusev 2018	TWAS	Supp. Table 3	TWAS	DPH1	rs4523957	#N/A	#N/A	#N/A	#N/A	CMC-splicing	-4.6	5e-06	rs4523957	1e-09	0.03	#N/A	5.30103	Y	2-(3-amino-3-carboxypropyl)histidine synthase subunit 1 (EC 2.5.1.108) (Diphthamide biosynthesis protein 1) (Diphtheria toxin resistance protein 1) (Ovarian cancer-associated gene 1 protein) (S-adenosyl-L-methionine:L-histidine 3-amino-3-carboxypropyltransferase 1)	DPH1	DPH1	DPH2L	DPH2L1	OVCA1	#N/A	#N/A	#N/A	#N/A	Q9BZG8	#N/A	#N/A	1	#N/A	#N/A	#N/A	#N/A	#N/A	#N/A	#N/A	#N/A	#N/A	#N/A	#N/A	#N/A	#N/A	N	#N/A
DPP4	Common	Ripke 2014	GWAS	NHGRI-EBI GWAS catalogue	downstream_gene_variant	DPP4	rs2909457	5e-08	5e-08	7.301029996	1.059322	#N/A	#N/A	#N/A	#N/A	#N/A	#N/A	#N/A	7.30103	Y	Dipeptidyl peptidase 4 (EC 3.4.14.5) (ADABP) (Adenosine deaminase complexing protein 2) (ADCP-2) (Dipeptidyl peptidase IV) (DPP IV) (T-cell activation antigen CD26) (TP103) (CD antigen CD26) [Cleaved into: Dipeptidyl peptidase 4 membrane form (Dipeptidyl peptidase IV membrane form); Dipeptidyl peptidase 4 soluble form (Dipeptidyl peptidase IV soluble form)]	DPP4	DPP4	ADCP2	CD26	#N/A	#N/A	#N/A	#N/A	#N/A	P27487	ALOGLIPTIN	ALOGLIPTIN, SAXAGLIPTIN, LINAGLIPTIN, SITAGLIPTIN	4	Dipeptidyl peptidase IV inhibitor	CHEMBL284	Dipeptidyl peptidase IV	Dipeptidyl peptidase 4	Homo sapiens	enzyme protease serine sc s9b	Small molecule	2013, 2009, 2011, 2006	A10BH04, A10BH03, A10BH05, A10BH01	diabetes mellitus	diabetes mellitus	endocrinology	endocrinology	Y	LINAGLIPTIN
DPYD	Common	Ripke 2014	GWAS	NHGRI-EBI GWAS catalogue	intron_variant	DPYD	rs1702294	3e-19	3e-19	18.52287875	1.1273957	#N/A	#N/A	#N/A	#N/A	#N/A	#N/A	#N/A	18.5229	Y	Dihydropyrimidine dehydrogenase [NADP(+)] (DHPDHase) (DPD) (EC 1.3.1.2) (Dihydrothymine dehydrogenase) (Dihydrouracil dehydrogenase)	DPYD	DPYD	#N/A	#N/A	#N/A	#N/A	#N/A	#N/A	#N/A	Q12882	#N/A	#N/A	1	#N/A	#N/A	#N/A	#N/A	#N/A	#N/A	#N/A	#N/A	#N/A	#N/A	#N/A	#N/A	#N/A	N	#N/A
DPYD	Expression	Gusev 2018	TWAS	Supp. Table 3	TWAS	DPYD	rs1702294	#N/A	#N/A	#N/A	#N/A	CMC-splicing	5.4	8e-08	rs1702294	3e-17	0	#N/A	7.09691	Y	Dihydropyrimidine dehydrogenase [NADP(+)] (DHPDHase) (DPD) (EC 1.3.1.2) (Dihydrothymine dehydrogenase) (Dihydrouracil dehydrogenase)	DPYD	DPYD	#N/A	#N/A	#N/A	#N/A	#N/A	#N/A	#N/A	Q12882	#N/A	#N/A	1	#N/A	#N/A	#N/A	#N/A	#N/A	#N/A	#N/A	#N/A	#N/A	#N/A	#N/A	#N/A	#N/A	N	#N/A
DPYD	Expression	Gusev 2018	TWAS	Supp. Table 3	TWAS	DPYD	rs1702294	#N/A	#N/A	#N/A	#N/A	METSIM	-5.3	1e-07	rs1702294	3e-17	0.08	#N/A	7	Y	Dihydropyrimidine dehydrogenase [NADP(+)] (DHPDHase) (DPD) (EC 1.3.1.2) (Dihydrothymine dehydrogenase) (Dihydrouracil dehydrogenase)	DPYD	DPYD	#N/A	#N/A	#N/A	#N/A	#N/A	#N/A	#N/A	Q12882	#N/A	#N/A	1	#N/A	#N/A	#N/A	#N/A	#N/A	#N/A	#N/A	#N/A	#N/A	#N/A	#N/A	#N/A	#N/A	N	#N/A
DRC3	Common	Ripke 2014 (Li 2017)	GWAS	NHGRI-EBI GWAS catalogue	intron_variant	LRRC48	rs8082590	2e-08	2e-08	7.698970004	1.0649627	#N/A	#N/A	#N/A	#N/A	#N/A	#N/A	#N/A	7.69897	Y	Dynein regulatory complex subunit 3 (Leucine-rich repeat-containing protein 48)	DRC3	DRC3	LRRC48	#N/A	#N/A	#N/A	#N/A	#N/A	#N/A	Q9H069	#N/A	#N/A	1	#N/A	#N/A	#N/A	#N/A	#N/A	#N/A	#N/A	#N/A	#N/A	#N/A	#N/A	#N/A	#N/A	N	#N/A
DRD2	Common	Ripke 2014 (Li 2017)	GWAS	NHGRI-EBI GWAS catalogue	intergenic_variant	DRD2	rs2514218	3e-11	3e-11	10.52287875	1.0787487	#N/A	#N/A	#N/A	#N/A	#N/A	#N/A	#N/A	10.5229	Y	D(2) dopamine receptor (Dopamine D2 receptor)	DRD2	DRD2	#N/A	#N/A	#N/A	#N/A	#N/A	#N/A	#N/A	P14416	THIORIDAZINE	THIORIDAZINE, THIOTHIXENE, BUSPIRONE, MOLINDONE, TRIFLUPROMAZINE, DOPAMINE, RISPERIDONE, BENZQUINAMIDE, PERPHENAZINE, BROMOCRIPTINE, CHLORPROMAZINE, TRIMIPRAMINE, ERGOLOID, CLOZAPINE, FLUPHENAZINE, PERGOLIDE, METOCLOPRAMIDE, LOXAPINE, FLUPHENAZINE DECANOATE, PROCHLORPERAZINE, QUETIAPINE, ASENAPINE, ACETOPHENAZINE, PROMAZINE, MESORIDAZINE, LURASIDONE, PIMOZIDE, TRIFLUOPERAZINE, ROPINIROLE, CARPHEN…	48	D2-like dopamine receptor antagonist, Dopamine D2 receptor antagonist, #N/A, Dopamine D2 receptor modulator, D2-like dopamine receptor agonist, Dopamine receptor agonist, Dopamine receptor antagonist, D2-like dopamine receptor inverse agonist, Dopamine D2 receptor partial agonist, Dopamine D2 receptor agonist	CHEMBL2331075, CHEMBL217, #N/A, CHEMBL2096905	D2-like dopamine receptor, Dopamine D2 receptor, D(2) dopamine receptor, Dopamine receptor	D(2) dopamine receptor	Homo sapiens	membrane receptor 7tm1 smallmol monoamine receptor dopamine receptor	Small molecule	1962, 1967, 1986, 1974, 1957, 1993, 1978, 1979, 1953, 1989, 1959, 1988, 1975, 1972, 1956, 1997, #N/A, 1961, 1970, 2010, 1984, 1982, 2004, 1980, 2001, 2007, 2015, 1996, 2009, 2002, 2006	N05AC02, N05AF04, N05BE01, N05AE02, N05AA05, C01CA04, N05AX08, #N/A, N05AB03, G02CB01, N05AA01, N06AA06, C04AE51, N05AH02, N05AB02, N04BC02, N04BC01, A03FA01, N05AH01, N05AB04, N05AH04, N05AH05, N05AB07, N05AA03, N05AC03, N05AE05, C04AE01, N05AG02, N05AB06, N04BC04, N05AD01, G04BE07, N05AF03, N06AA17, N05AE04, N04BC09, R06AD03, N04BC07, N05AH03, N05AX14, N05AX12, N04BC06, N05AX13, N05AA02, N05AD0…	#N/A	#N/A, schizophrenia, generalized anxiety disorder (GAD), psychosis;nausea;vomiting, ventricular arrhythmias;depression;headache;tremors, schizophrenia;bipolar disorder;irritability, schizophrenia;nausea;vomiting, hyperprolactinemia;Parkinson's Disease;acromegaly, schizophrenia;nausea;vomiting;acute intermittent porphyria (AIP);tetanus, depression, Parkinson's Disease, gastroparesis;nausea;vomitin…	#N/A	#N/A, neurology/psychiatry, neurology/psychiatry;gastroenterology;gastroenterology, cardiology;neurology/psychiatry;neurology/psychiatry;neurology/psychiatry, neurology/psychiatry;neurology/psychiatry;neurology/psychiatry, endocrinology;neurology/psychiatry;endocrinology, neurology/psychiatry;gastroenterology;gastroenterology;hematology;infectious disease, gastroenterology;gastroenterology;gastro…	Y	PERGOLIDE, PRAMIPEXOLE
DRG2	Expression	Jaffe 2018	Cortex RNA seq	Table 3	eQTL (1/2 gene locus)	DRG2	rs8082590	#N/A	#N/A	#N/A	#N/A	#N/A	#N/A	#N/A	#N/A	#N/A	#N/A	#N/A	#N/A	N	Developmentally-regulated GTP-binding protein 2 (DRG-2)	DRG2	DRG2	#N/A	#N/A	#N/A	#N/A	#N/A	#N/A	#N/A	P55039	#N/A	#N/A	1	#N/A	#N/A	#N/A	#N/A	#N/A	#N/A	#N/A	#N/A	#N/A	#N/A	#N/A	#N/A	#N/A	N	#N/A
DRG2	Common	Ripke 2014 (Li 2017)	GWAS	NHGRI-EBI GWAS catalogue	intron_variant	DRG2	rs8082590	2e-08	2e-08	7.698970004	1.0649627	#N/A	#N/A	#N/A	#N/A	#N/A	#N/A	#N/A	7.69897	Y	Developmentally-regulated GTP-binding protein 2 (DRG-2)	DRG2	DRG2	#N/A	#N/A	#N/A	#N/A	#N/A	#N/A	#N/A	P55039	#N/A	#N/A	1	#N/A	#N/A	#N/A	#N/A	#N/A	#N/A	#N/A	#N/A	#N/A	#N/A	#N/A	#N/A	#N/A	N	#N/A
DRG2	Expression	Gusev 2018	TWAS	Supp. Table 3	TWAS	DRG2	rs8082590	#N/A	#N/A	#N/A	#N/A	CMC	5.4	6e-08	rs8082590	7e-09	0.91	#N/A	7.22185	Y	Developmentally-regulated GTP-binding protein 2 (DRG-2)	DRG2	DRG2	#N/A	#N/A	#N/A	#N/A	#N/A	#N/A	#N/A	P55039	#N/A	#N/A	1	#N/A	#N/A	#N/A	#N/A	#N/A	#N/A	#N/A	#N/A	#N/A	#N/A	#N/A	#N/A	#N/A	N	#N/A
DTNB	Rare	Marshall 2017	CNV genotyping	Figure 3 (red/yellow discs Freq.SZ>)	GeneMANIA network - synaptic/ARC-complex genes with rare loss >4 cases or controls	DTNB	#N/A	#N/A	#N/A	#N/A	#N/A	#N/A	#N/A	#N/A	#N/A	#N/A	#N/A	#N/A	#N/A	N	Dystrobrevin beta (DTN-B) (Beta-dystrobrevin)	DTNB	DTNB	#N/A	#N/A	#N/A	#N/A	#N/A	#N/A	#N/A	O60941	#N/A	#N/A	1	#N/A	#N/A	#N/A	#N/A	#N/A	#N/A	#N/A	#N/A	#N/A	#N/A	#N/A	#N/A	#N/A	N	#N/A
DUS2	Common	Ripke 2014	GWAS	NHGRI-EBI GWAS catalogue	intron_variant	DUS2L	rs8044995	2e-08	2e-08	7.698970004	1.081	#N/A	#N/A	#N/A	#N/A	#N/A	#N/A	#N/A	7.69897	Y	tRNA-dihydrouridine(20) synthase [NAD(P)+]-like (EC 1.3.1.-) (Dihydrouridine synthase 2) (Up-regulated in lung cancer protein 8) (URLC8) (tRNA-dihydrouridine synthase 2-like) (hDUS2)	DUS2L	DUS2	DUS2L	#N/A	#N/A	#N/A	#N/A	#N/A	#N/A	Q9NX74	#N/A	#N/A	1	#N/A	#N/A	#N/A	#N/A	#N/A	#N/A	#N/A	#N/A	#N/A	#N/A	#N/A	#N/A	#N/A	N	#N/A
DUS2	Expression	Gusev 2018	TWAS	Supp. Table 3	TWAS	DUS2L	rs8044995	#N/A	#N/A	#N/A	#N/A	YFS	4.9	1e-06	rs8044995	3e-08	0.75	H3K4ME3	6	Y	tRNA-dihydrouridine(20) synthase [NAD(P)+]-like (EC 1.3.1.-) (Dihydrouridine synthase 2) (Up-regulated in lung cancer protein 8) (URLC8) (tRNA-dihydrouridine synthase 2-like) (hDUS2)	DUS2L	DUS2	DUS2L	#N/A	#N/A	#N/A	#N/A	#N/A	#N/A	Q9NX74	#N/A	#N/A	1	#N/A	#N/A	#N/A	#N/A	#N/A	#N/A	#N/A	#N/A	#N/A	#N/A	#N/A	#N/A	#N/A	N	#N/A
DUS2	Expression	Gusev 2018	TWAS	Supp. Table 3	TWAS	DUS2L	rs8044995	#N/A	#N/A	#N/A	#N/A	NTR	4.7	3e-06	rs8044995	3e-08	0.81	H3K4ME3	5.52288	Y	tRNA-dihydrouridine(20) synthase [NAD(P)+]-like (EC 1.3.1.-) (Dihydrouridine synthase 2) (Up-regulated in lung cancer protein 8) (URLC8) (tRNA-dihydrouridine synthase 2-like) (hDUS2)	DUS2L	DUS2	DUS2L	#N/A	#N/A	#N/A	#N/A	#N/A	#N/A	Q9NX74	#N/A	#N/A	1	#N/A	#N/A	#N/A	#N/A	#N/A	#N/A	#N/A	#N/A	#N/A	#N/A	#N/A	#N/A	#N/A	N	#N/A
DVL1	Rare	Marshall 2017	CNV genotyping	Figure 3 (red/yellow discs Freq.SZ>)	GeneMANIA network - synaptic/ARC-complex genes with rare loss >4 cases or controls	DVL1	#N/A	#N/A	#N/A	#N/A	#N/A	#N/A	#N/A	#N/A	#N/A	#N/A	#N/A	#N/A	#N/A	N	Segment polarity protein dishevelled homolog DVL-1 (Dishevelled-1) (DSH homolog 1)	DVL1	DVL1	#N/A	#N/A	#N/A	#N/A	#N/A	#N/A	#N/A	O14640	#N/A	#N/A	1	#N/A	#N/A	#N/A	#N/A	#N/A	#N/A	#N/A	#N/A	#N/A	#N/A	#N/A	#N/A	#N/A	N	#N/A
ECM1	Common	Li 2017	GWAS	NHGRI-EBI GWAS catalogue	downstream_gene_variant	ECM1	rs12129037	5e-09	5e-09	8.301029996	1.096	#N/A	#N/A	#N/A	#N/A	#N/A	#N/A	#N/A	8.30103	Y	Extracellular matrix protein 1 (Secretory component p85)	ECM1	ECM1	#N/A	#N/A	#N/A	#N/A	#N/A	#N/A	#N/A	Q16610	#N/A	#N/A	1	#N/A	#N/A	#N/A	#N/A	#N/A	#N/A	#N/A	#N/A	#N/A	#N/A	#N/A	#N/A	#N/A	N	#N/A
EDC4	Common	Ripke 2014	GWAS	NHGRI-EBI GWAS catalogue	intron_variant	EDC4	rs8044995	2e-08	2e-08	7.698970004	1.081	#N/A	#N/A	#N/A	#N/A	#N/A	#N/A	#N/A	7.69897	Y	Enhancer of mRNA-decapping protein 4 (Autoantigen Ge-1) (Autoantigen RCD-8) (Human enhancer of decapping large subunit) (Hedls)	EDC4	EDC4	HEDLS	#N/A	#N/A	#N/A	#N/A	#N/A	#N/A	Q6P2E9	#N/A	#N/A	1	#N/A	#N/A	#N/A	#N/A	#N/A	#N/A	#N/A	#N/A	#N/A	#N/A	#N/A	#N/A	#N/A	N	#N/A
EFHD1	Common	Ripke 2014	GWAS	NHGRI-EBI GWAS catalogue	intron_variant	EFHD1	rs6704768	2e-12	2e-12	11.69897	1.0752687	#N/A	#N/A	#N/A	#N/A	#N/A	#N/A	#N/A	11.699	Y	EF-hand domain-containing protein D1 (EF-hand domain-containing protein 1) (Swiprosin-2)	EFHD1	EFHD1	SWS2	PP3051	#N/A	#N/A	#N/A	#N/A	#N/A	Q9BUP0	#N/A	#N/A	1	#N/A	#N/A	#N/A	#N/A	#N/A	#N/A	#N/A	#N/A	#N/A	#N/A	#N/A	#N/A	#N/A	N	#N/A
EGR1	Common	Ripke 2014 (Li 2017)	GWAS	NHGRI-EBI GWAS catalogue	intron_variant	EGR1	rs3849046	5e-09	5e-09	8.301029996	1.063	#N/A	#N/A	#N/A	#N/A	#N/A	#N/A	#N/A	8.30103	Y	Early growth response protein 1 (EGR-1) (AT225) (Nerve growth factor-induced protein A) (NGFI-A) (Transcription factor ETR103) (Transcription factor Zif268) (Zinc finger protein 225) (Zinc finger protein Krox-24)	EGR1	EGR1	KROX24	ZNF225	#N/A	#N/A	#N/A	#N/A	#N/A	P18146	#N/A	#N/A	1	#N/A	#N/A	#N/A	#N/A	#N/A	#N/A	#N/A	#N/A	#N/A	#N/A	#N/A	#N/A	#N/A	N	#N/A
EHHADH	Common	Moosavinasab 2016	PheWAS	REfine Drugs db	#N/A	EHHADH	#N/A	0.03505	0.03505	#N/A	1.216	#N/A	#N/A	#N/A	#N/A	#N/A	#N/A	#N/A	#N/A	N	Peroxisomal bifunctional enzyme (PBE) (PBFE) [Includes: Enoyl-CoA hydratase/3,2-trans-enoyl-CoA isomerase (EC 4.2.1.17) (EC 5.3.3.8); 3-hydroxyacyl-CoA dehydrogenase (EC 1.1.1.35)]	ECHP	EHHADH	ECHD	#N/A	#N/A	#N/A	#N/A	#N/A	#N/A	Q08426	#N/A	#N/A	1	#N/A	#N/A	#N/A	#N/A	#N/A	#N/A	#N/A	#N/A	#N/A	#N/A	#N/A	#N/A	#N/A	N	#N/A
ELOVL7	Expression	Gusev 2018	TWAS	Supp. Table 3	TWAS	ELOVL7	rs4391122	#N/A	#N/A	#N/A	#N/A	CMC	4.9	8e-07	rs4391122	2e-13	0.48	#N/A	6.09691	Y	Elongation of very long chain fatty acids protein 7 (EC 2.3.1.199) (3-keto acyl-CoA synthase ELOVL7) (ELOVL fatty acid elongase 7) (ELOVL FA elongase 7) (Very long chain 3-ketoacyl-CoA synthase 7) (Very long chain 3-oxoacyl-CoA synthase 7)	ELOV7	ELOVL7	#N/A	#N/A	#N/A	#N/A	#N/A	#N/A	#N/A	A1L3X0	#N/A	#N/A	1	#N/A	#N/A	#N/A	#N/A	#N/A	#N/A	#N/A	#N/A	#N/A	#N/A	#N/A	#N/A	#N/A	N	#N/A
EMB	Common	Li 2017	GWAS	NHGRI-EBI GWAS catalogue	intergenic_variant	EMB	rs10940346	1e-08	1e-08	8	1.0537407	#N/A	#N/A	#N/A	#N/A	#N/A	#N/A	#N/A	8	Y	Embigin	EMB	EMB	#N/A	#N/A	#N/A	#N/A	#N/A	#N/A	#N/A	Q6PCB8	#N/A	#N/A	1	#N/A	#N/A	#N/A	#N/A	#N/A	#N/A	#N/A	#N/A	#N/A	#N/A	#N/A	#N/A	#N/A	N	#N/A
EMB	Expression	Gusev 2018	TWAS	Supp. Table 3	TWAS	EMB	rs76329678	#N/A	#N/A	#N/A	#N/A	CMC	5	7e-07	rs76329678	6e-07	0.62	#N/A	6.1549	Y	Embigin	EMB	EMB	#N/A	#N/A	#N/A	#N/A	#N/A	#N/A	#N/A	Q6PCB8	#N/A	#N/A	1	#N/A	#N/A	#N/A	#N/A	#N/A	#N/A	#N/A	#N/A	#N/A	#N/A	#N/A	#N/A	#N/A	N	#N/A
EMX1	Common	Li 2017	GWAS	NHGRI-EBI GWAS catalogue	intron_variant	EMX1	rs999494	2e-10	2e-10	9.698970004	1.0822511	#N/A	#N/A	#N/A	#N/A	#N/A	#N/A	#N/A	9.69897	Y	Homeobox protein EMX1 (Empty spiracles homolog 1) (Empty spiracles-like protein 1)	EMX1	EMX1	#N/A	#N/A	#N/A	#N/A	#N/A	#N/A	#N/A	Q04741	#N/A	#N/A	1	#N/A	#N/A	#N/A	#N/A	#N/A	#N/A	#N/A	#N/A	#N/A	#N/A	#N/A	#N/A	#N/A	N	#N/A
ENDOG	Expression	Gusev 2018	TWAS	Supp. Table 3	TWAS	ENDOG	rs2805099	#N/A	#N/A	#N/A	#N/A	YFS	4.8	2e-06	rs2805099	2e-06	0.96	#N/A	5.69897	Y	Endonuclease G, mitochondrial (Endo G) (EC 3.1.30.-)	NUCG	ENDOG	#N/A	#N/A	#N/A	#N/A	#N/A	#N/A	#N/A	Q14249	#N/A	#N/A	1	#N/A	#N/A	#N/A	#N/A	#N/A	#N/A	#N/A	#N/A	#N/A	#N/A	#N/A	#N/A	#N/A	N	#N/A
ENKD1	Common	Ripke 2014	GWAS	NHGRI-EBI GWAS catalogue	intron_variant	ENKD1	rs8044995	2e-08	2e-08	7.698970004	1.081	#N/A	#N/A	#N/A	#N/A	#N/A	#N/A	#N/A	7.69897	Y	Enkurin domain-containing protein 1	ENKD1	ENKD1	C16orf48	UNQ6410/PRO21183	#N/A	#N/A	#N/A	#N/A	#N/A	Q9H0I2	#N/A	#N/A	1	#N/A	#N/A	#N/A	#N/A	#N/A	#N/A	#N/A	#N/A	#N/A	#N/A	#N/A	#N/A	#N/A	N	#N/A
EP300	Common	Ripke 2014 (Li 2017)	GWAS	NHGRI-EBI GWAS catalogue	intron_variant	EP300	rs9607782	2e-11	2e-11	10.69897	1.087	#N/A	#N/A	#N/A	#N/A	#N/A	#N/A	#N/A	10.699	Y	Histone acetyltransferase p300 (p300 HAT) (EC 2.3.1.48) (E1A-associated protein p300) (Histone butyryltransferase p300) (EC 2.3.1.-) (Histone crotonyltransferase p300) (EC 2.3.1.-) (Protein propionyltransferase p300) (EC 2.3.1.-)	EP300	EP300	P300	#N/A	#N/A	#N/A	#N/A	#N/A	#N/A	Q09472	#N/A	#N/A	1	#N/A	#N/A	#N/A	#N/A	#N/A	#N/A	#N/A	#N/A	#N/A	#N/A	#N/A	#N/A	#N/A	N	#N/A
EPHX2	Common	Ripke 2014	GWAS	NHGRI-EBI GWAS catalogue	intron_variant	EPHX2	rs73229090	2e-08	2e-08	7.698970004	1.1013216	#N/A	#N/A	#N/A	#N/A	#N/A	#N/A	#N/A	7.69897	Y	Bifunctional epoxide hydrolase 2 [Includes: Cytosolic epoxide hydrolase 2 (CEH) (EC 3.3.2.10) (Epoxide hydratase) (Soluble epoxide hydrolase) (SEH); Lipid-phosphate phosphatase (EC 3.1.3.76)]	HYES	EPHX2	#N/A	#N/A	#N/A	#N/A	#N/A	#N/A	#N/A	P34913	#N/A	#N/A	1	#N/A	#N/A	#N/A	#N/A	#N/A	#N/A	#N/A	#N/A	#N/A	#N/A	#N/A	#N/A	#N/A	N	#N/A
EPS8	Rare	Marshall 2017	CNV genotyping	Figure 3 (red/yellow discs Freq.SZ>)	GeneMANIA network - synaptic/ARC-complex genes with rare loss >4 cases or controls	EPS8	#N/A	#N/A	#N/A	#N/A	#N/A	#N/A	#N/A	#N/A	#N/A	#N/A	#N/A	#N/A	#N/A	N	Epidermal growth factor receptor kinase substrate 8	EPS8	EPS8	#N/A	#N/A	#N/A	#N/A	#N/A	#N/A	#N/A	Q12929	#N/A	#N/A	1	#N/A	#N/A	#N/A	#N/A	#N/A	#N/A	#N/A	#N/A	#N/A	#N/A	#N/A	#N/A	#N/A	N	#N/A
ERCC4	Common	Ripke 2014 (Li 2017)	GWAS	NHGRI-EBI GWAS catalogue	intergenic_variant	ERCC4	rs7405404	1e-09	1e-09	9	1.077	#N/A	#N/A	#N/A	#N/A	#N/A	#N/A	#N/A	9	Y	DNA repair endonuclease XPF (EC 3.1.-.-) (DNA excision repair protein ERCC-4) (DNA repair protein complementing XP-F cells) (Xeroderma pigmentosum group F-complementing protein)	XPF	ERCC4	ERCC11	XPF	#N/A	#N/A	#N/A	#N/A	#N/A	Q92889	#N/A	#N/A	1	#N/A	#N/A	#N/A	#N/A	#N/A	#N/A	#N/A	#N/A	#N/A	#N/A	#N/A	#N/A	#N/A	N	#N/A
ERCC8	Expression	Gusev 2018	TWAS	Supp. Table 3	TWAS	ERCC8	rs4391122	#N/A	#N/A	#N/A	#N/A	METSIM	6.3	2e-10	rs4391122	2e-13	0.95	#N/A	9.69897	Y	DNA excision repair protein ERCC-8 (Cockayne syndrome WD repeat protein CSA)	ERCC8	ERCC8	CKN1	CSA	#N/A	#N/A	#N/A	#N/A	#N/A	Q13216	#N/A	#N/A	1	#N/A	#N/A	#N/A	#N/A	#N/A	#N/A	#N/A	#N/A	#N/A	#N/A	#N/A	#N/A	#N/A	N	#N/A
ERGIC3	Common	Li 2017	GWAS	NHGRI-EBI GWAS catalogue	upstream_gene_variant	ERGIC3	rs796364	2e-16	2e-16	15.69897	1.0964912	#N/A	#N/A	#N/A	#N/A	#N/A	#N/A	#N/A	15.699	Y	Endoplasmic reticulum-Golgi intermediate compartment protein 3 (Serologically defined breast cancer antigen NY-BR-84)	ERGI3	ERGIC3	C20orf47	ERV46	SDBCAG84	CGI-54	PRO0989	#N/A	#N/A	Q9Y282	#N/A	#N/A	1	#N/A	#N/A	#N/A	#N/A	#N/A	#N/A	#N/A	#N/A	#N/A	#N/A	#N/A	#N/A	#N/A	N	#N/A
ERI1	Common	Li 2017	GWAS	NHGRI-EBI GWAS catalogue	non_coding_transcript_exon_variant	ERI1	rs2980436	2e-08	2e-08	7.698970004	1.057	#N/A	#N/A	#N/A	#N/A	#N/A	#N/A	#N/A	7.69897	Y	3'-5' exoribonuclease 1 (EC 3.1.-.-) (3'-5' exonuclease ERI1) (Eri-1 homolog) (Histone mRNA 3'-end-specific exoribonuclease) (Histone mRNA 3'-exonuclease 1) (Protein 3'hExo) (HEXO)	ERI1	ERI1	3'EXO	THEX1	#N/A	#N/A	#N/A	#N/A	#N/A	Q8IV48	#N/A	#N/A	1	#N/A	#N/A	#N/A	#N/A	#N/A	#N/A	#N/A	#N/A	#N/A	#N/A	#N/A	#N/A	#N/A	N	#N/A
ESAM	Common	Ripke 2014	GWAS	NHGRI-EBI GWAS catalogue	intron_variant	ESAM	rs55661361	3e-12	3e-12	11.52287875	1.0799136	#N/A	#N/A	#N/A	#N/A	#N/A	#N/A	#N/A	11.5229	Y	Endothelial cell-selective adhesion molecule	ESAM	ESAM	UNQ220/PRO246	#N/A	#N/A	#N/A	#N/A	#N/A	#N/A	Q96AP7	#N/A	#N/A	1	#N/A	#N/A	#N/A	#N/A	#N/A	#N/A	#N/A	#N/A	#N/A	#N/A	#N/A	#N/A	#N/A	N	#N/A
ESR1	Common	Moosavinasab 2016	PheWAS	REfine Drugs db	#N/A	ESR1	#N/A	0.02086	0.02086	#N/A	1.16	#N/A	#N/A	#N/A	#N/A	#N/A	#N/A	#N/A	#N/A	N	Estrogen receptor (ER) (ER-alpha) (Estradiol receptor) (Nuclear receptor subfamily 3 group A member 1)	ESR1	ESR1	ESR	NR3A1	#N/A	#N/A	#N/A	#N/A	#N/A	P03372	ESTRADIOL	ESTRADIOL, MESTRANOL, ESTRADIOL VALERATE, ESTRADIOL CYPIONATE, ESTROGENS, CONJUGATED SYNTHETIC A, OSPEMIFENE, BAZEDOXIFENE, RALOXIFENE, QUINESTROL, FULVESTRANT, ESTROGENS, CONJUGATED, ETHINYL ESTRADIOL, POLYESTRADIOL PHOSPHATE, DIETHYLSTILBESTROL DIPHOSPHATE, SYNTHETIC CONJUGATED ESTROGENS, B, ENCLOMIPHENE, ESTRONE SULFURIC ACID, ESTRONE, TOREMIFENE, ESTRADIOL ACETATE, DIETHYLSTILBESTROL, TAMOXIF…	28	Estrogen receptor alpha agonist, Estrogen receptor agonist, Estrogen receptor modulator, #N/A, Estrogen receptor antagonist, Estrogen receptor alpha modulator	CHEMBL206, CHEMBL2093866, #N/A	Estrogen receptor alpha, Estrogen receptor	Estrogen receptor	Homo sapiens	transcription factor nuclear receptor nr3 nr3a nr3a1	Small molecule	1975, 1961, 2010, 1979, 1999, 2013, 2009, 1997, 1982, 2002, 1942, 2001, 1957, 2004, 1967, 1977, 2003, 1973, 1947	G03CA03, L02AA03, G03CA53, #N/A, G03XC05, G03XC02, G03CA01, G03XC01, L02BA03, G03CA57, L02AA02, L02AA01, L02AA04, G03GB02, G03CA07, G03CC05, L02BA02, G03CB02, L02BA01, G03CC04, G03CB01, G03CC02	contraceptive	contraceptive, #N/A, vaginal atrophy;dyspareunia;menopause, osteoporosis;menopause, osteoporosis;breast cancer, menopause, breast cancer	endocrinology	endocrinology, #N/A, obstetrics/gynecology;obstetrics/gynecology;endocrinology, orthopedics;endocrinology, orthopedics;oncology, oncology	Y	ESTRADIOL, RALOXIFENE
ESRP2	Common	Ripke 2014	GWAS	NHGRI-EBI GWAS catalogue	intron_variant	ESRP2	rs8044995	2e-08	2e-08	7.698970004	1.081	#N/A	#N/A	#N/A	#N/A	#N/A	#N/A	#N/A	7.69897	Y	Epithelial splicing regulatory protein 2 (RNA-binding motif protein 35B) (RNA-binding protein 35B)	ESRP2	ESRP2	RBM35B	PP7059	#N/A	#N/A	#N/A	#N/A	#N/A	Q9H6T0	#N/A	#N/A	1	#N/A	#N/A	#N/A	#N/A	#N/A	#N/A	#N/A	#N/A	#N/A	#N/A	#N/A	#N/A	#N/A	N	#N/A
ETF1	Common	Ripke 2014 (Li 2017)	GWAS	NHGRI-EBI GWAS catalogue	intron_variant	ETF1	rs3849046	5e-09	5e-09	8.301029996	1.063	#N/A	#N/A	#N/A	#N/A	#N/A	#N/A	#N/A	8.30103	Y	Eukaryotic peptide chain release factor subunit 1 (Eukaryotic release factor 1) (eRF1) (Protein Cl1) (TB3-1)	ERF1	ETF1	ERF1	RF1	SUP45L1	#N/A	#N/A	#N/A	#N/A	P62495	#N/A	#N/A	1	#N/A	#N/A	#N/A	#N/A	#N/A	#N/A	#N/A	#N/A	#N/A	#N/A	#N/A	#N/A	#N/A	N	#N/A
EYS	Common	Li 2017	GWAS	NHGRI-EBI GWAS catalogue	intron_variant	EYS	rs6903570	3e-08	3e-08	7.522878745	1.0559661	#N/A	#N/A	#N/A	#N/A	#N/A	#N/A	#N/A	7.52288	Y	Protein eyes shut homolog (Epidermal growth factor-like protein 10) (EGF-like protein 10) (Epidermal growth factor-like protein 11) (EGF-like protein 11) (Protein spacemaker homolog)	EYS	EYS	C6orf178	C6orf179	C6orf180	EGFL10	EGFL11	SPAM	UNQ9424/PRO34591	Q5T1H1	#N/A	#N/A	1	#N/A	#N/A	#N/A	#N/A	#N/A	#N/A	#N/A	#N/A	#N/A	#N/A	#N/A	#N/A	#N/A	N	#N/A
F2R	Rare	Marshall 2017	CNV genotyping	Figure 3 (red/yellow discs Freq.SZ>)	GeneMANIA network - synaptic/ARC-complex genes with rare loss >4 cases or controls	F2R	#N/A	#N/A	#N/A	#N/A	#N/A	#N/A	#N/A	#N/A	#N/A	#N/A	#N/A	#N/A	#N/A	N	Proteinase-activated receptor 1 (PAR-1) (Coagulation factor II receptor) (Thrombin receptor)	PAR1	F2R	CF2R	PAR1	TR	#N/A	#N/A	#N/A	#N/A	P25116	VORAPAXAR	VORAPAXAR	1	Proteinase-activated receptor 1 antagonist	CHEMBL3974	Proteinase-activated receptor 1	Proteinase-activated receptor 1	Homo sapiens	membrane receptor 7tm1 peptide protease-activated receptor protease-activated receptor	Small molecule	2014	B01AC26	myocardial infarction	myocardial infarction;peripheral artery disease (PAD)	cardiology	cardiology;cardiology	N	#N/A
FAM109B	Common	Ripke 2014	GWAS	NHGRI-EBI GWAS catalogue	intron_variant	FAM109B	rs6002655	2e-09	2e-09	8.698970004	1.066	#N/A	#N/A	#N/A	#N/A	#N/A	#N/A	#N/A	8.69897	Y	Sesquipedalian-2 (Ses2) (27 kDa inositol polyphosphate phosphatase interacting protein B) (IPIP27B) (PH domain-containing endocytic trafficking adaptor 2)	SESQ2	PHETA2	FAM109B	#N/A	#N/A	#N/A	#N/A	#N/A	#N/A	Q6ICB4	#N/A	#N/A	1	#N/A	#N/A	#N/A	#N/A	#N/A	#N/A	#N/A	#N/A	#N/A	#N/A	#N/A	#N/A	#N/A	N	#N/A
FAM109B	Expression	Gusev 2018	TWAS	Supp. Table 3	TWAS	FAM109B	rs6002655	#N/A	#N/A	#N/A	#N/A	CMC	5.3	1e-07	rs6002655	1e-09	0.67	#N/A	7	Y	Sesquipedalian-2 (Ses2) (27 kDa inositol polyphosphate phosphatase interacting protein B) (IPIP27B) (PH domain-containing endocytic trafficking adaptor 2)	SESQ2	PHETA2	FAM109B	#N/A	#N/A	#N/A	#N/A	#N/A	#N/A	Q6ICB4	#N/A	#N/A	1	#N/A	#N/A	#N/A	#N/A	#N/A	#N/A	#N/A	#N/A	#N/A	#N/A	#N/A	#N/A	#N/A	N	#N/A
FAM53C	Expression	Jaffe 2018	Cortex RNA seq	Table 3	eQTL (1/2 gene locus)	FAM53C	rs10043984	#N/A	#N/A	#N/A	#N/A	#N/A	#N/A	#N/A	#N/A	#N/A	#N/A	#N/A	#N/A	N	Protein FAM53C	FA53C	FAM53C	C5orf6	#N/A	#N/A	#N/A	#N/A	#N/A	#N/A	Q9NYF3	#N/A	#N/A	1	#N/A	#N/A	#N/A	#N/A	#N/A	#N/A	#N/A	#N/A	#N/A	#N/A	#N/A	#N/A	#N/A	N	#N/A
FAM53C	Common	Ripke 2014	GWAS	NHGRI-EBI GWAS catalogue	intron_variant	FAM53C	rs3849046	5e-09	5e-09	8.301029996	1.063	#N/A	#N/A	#N/A	#N/A	#N/A	#N/A	#N/A	8.30103	Y	Protein FAM53C	FA53C	FAM53C	C5orf6	#N/A	#N/A	#N/A	#N/A	#N/A	#N/A	Q9NYF3	#N/A	#N/A	1	#N/A	#N/A	#N/A	#N/A	#N/A	#N/A	#N/A	#N/A	#N/A	#N/A	#N/A	#N/A	#N/A	N	#N/A
FAM53C	Expression	Gusev 2018	TWAS	Supp. Table 3	TWAS	FAM53C	rs3849046	#N/A	#N/A	#N/A	#N/A	CMC	-4.5	7e-06	rs3849046	5e-09	0.32	#N/A	5.1549	Y	Protein FAM53C	FA53C	FAM53C	C5orf6	#N/A	#N/A	#N/A	#N/A	#N/A	#N/A	Q9NYF3	#N/A	#N/A	1	#N/A	#N/A	#N/A	#N/A	#N/A	#N/A	#N/A	#N/A	#N/A	#N/A	#N/A	#N/A	#N/A	N	#N/A
FAM57B	Common	Ripke 2014 (Li 2017)	GWAS	NHGRI-EBI GWAS catalogue	non_coding_transcript_exon_variant	FAM57B	rs12691307	5e-11	5e-11	10.30103	1.073	#N/A	#N/A	#N/A	#N/A	#N/A	#N/A	#N/A	10.301	Y	Protein FAM57B	FA57B	FAM57B	FP1188	#N/A	#N/A	#N/A	#N/A	#N/A	#N/A	Q71RH2	#N/A	#N/A	1	#N/A	#N/A	#N/A	#N/A	#N/A	#N/A	#N/A	#N/A	#N/A	#N/A	#N/A	#N/A	#N/A	N	#N/A
FAM57B	Rare	Marshall 2017	CNV genotyping	Resource PGC_41K_QC_all_minimum12cnv	genome-wide sig. FWER < 0.05	FAM57B	chr16_29943249	7.24e-07	7.24e-07	#N/A	#N/A	#N/A	#N/A	#N/A	#N/A	#N/A	#N/A	#N/A	6.14026	Y	Protein FAM57B	FA57B	FAM57B	FP1188	#N/A	#N/A	#N/A	#N/A	#N/A	#N/A	Q71RH2	#N/A	#N/A	1	#N/A	#N/A	#N/A	#N/A	#N/A	#N/A	#N/A	#N/A	#N/A	#N/A	#N/A	#N/A	#N/A	N	#N/A
FAM86C1	Common	Li 2017	GWAS	NHGRI-EBI GWAS catalogue	non_coding_transcript_exon_variant	FAM86C1	rs2980436	2e-08	2e-08	7.698970004	1.057	#N/A	#N/A	#N/A	#N/A	#N/A	#N/A	#N/A	7.69897	Y	Protein FAM86C1 (EC 2.1.1.-) (Protein FAM86C)	FA86C	FAM86C1	FAM86C	#N/A	#N/A	#N/A	#N/A	#N/A	#N/A	Q9NVL1	#N/A	#N/A	1	#N/A	#N/A	#N/A	#N/A	#N/A	#N/A	#N/A	#N/A	#N/A	#N/A	#N/A	#N/A	#N/A	N	#N/A
FAN1	Rare	Marshall 2017	CNV genotyping	Resource PGC_41K_QC_del_minimum8cnv	genome-wide sig. FWER < 0.05	FAN1	chr15_28983347	1.39e-06	1.39e-06	#N/A	#N/A	#N/A	#N/A	#N/A	#N/A	#N/A	#N/A	#N/A	5.85699	Y	Fanconi-associated nuclease 1 (EC 3.1.21.-) (EC 3.1.4.1) (FANCD2/FANCI-associated nuclease 1) (hFAN1) (Myotubularin-related protein 15)	FAN1	FAN1	KIAA1018	MTMR15	#N/A	#N/A	#N/A	#N/A	#N/A	Q9Y2M0	#N/A	#N/A	1	#N/A	#N/A	#N/A	#N/A	#N/A	#N/A	#N/A	#N/A	#N/A	#N/A	#N/A	#N/A	#N/A	N	#N/A
FANCL	Expression	Jaffe 2018	Cortex RNA seq	Table 3	eQTL (1/2 gene locus)	FANCL	rs75575209, rs11682175	#N/A	#N/A	#N/A	#N/A	#N/A	#N/A	#N/A	#N/A	#N/A	#N/A	#N/A	#N/A	N	E3 ubiquitin-protein ligase FANCL (EC 2.3.2.27) (Fanconi anemia group L protein) (Fanconi anemia-associated polypeptide of 43 kDa) (FAAP43) (RING-type E3 ubiquitin transferase FANCL)	FANCL	FANCL	PHF9	#N/A	#N/A	#N/A	#N/A	#N/A	#N/A	Q9NW38	#N/A	#N/A	1	#N/A	#N/A	#N/A	#N/A	#N/A	#N/A	#N/A	#N/A	#N/A	#N/A	#N/A	#N/A	#N/A	N	#N/A
FANCL	Common	Ripke 2014	GWAS	NHGRI-EBI GWAS catalogue	intron_variant	FANCL	rs11682175	1e-11	1e-11	11	1.0718113	#N/A	#N/A	#N/A	#N/A	#N/A	#N/A	#N/A	11	Y	E3 ubiquitin-protein ligase FANCL (EC 2.3.2.27) (Fanconi anemia group L protein) (Fanconi anemia-associated polypeptide of 43 kDa) (FAAP43) (RING-type E3 ubiquitin transferase FANCL)	FANCL	FANCL	PHF9	#N/A	#N/A	#N/A	#N/A	#N/A	#N/A	Q9NW38	#N/A	#N/A	1	#N/A	#N/A	#N/A	#N/A	#N/A	#N/A	#N/A	#N/A	#N/A	#N/A	#N/A	#N/A	#N/A	N	#N/A
FANCL	Expression	Gusev 2018	TWAS	Supp. Table 3	TWAS	FANCL	rs11682175	#N/A	#N/A	#N/A	#N/A	CMC	-5.1	3e-07	rs11682175	3e-12	0.93	#N/A	6.52288	Y	E3 ubiquitin-protein ligase FANCL (EC 2.3.2.27) (Fanconi anemia group L protein) (Fanconi anemia-associated polypeptide of 43 kDa) (FAAP43) (RING-type E3 ubiquitin transferase FANCL)	FANCL	FANCL	PHF9	#N/A	#N/A	#N/A	#N/A	#N/A	#N/A	Q9NW38	#N/A	#N/A	1	#N/A	#N/A	#N/A	#N/A	#N/A	#N/A	#N/A	#N/A	#N/A	#N/A	#N/A	#N/A	#N/A	N	#N/A
FANCL	Expression	Gusev 2018	TWAS	Supp. Table 3	TWAS	FANCL	rs11682175	#N/A	#N/A	#N/A	#N/A	CMC-splicing	-4.7	3e-06	rs11682175	3e-12	0	#N/A	5.52288	Y	E3 ubiquitin-protein ligase FANCL (EC 2.3.2.27) (Fanconi anemia group L protein) (Fanconi anemia-associated polypeptide of 43 kDa) (FAAP43) (RING-type E3 ubiquitin transferase FANCL)	FANCL	FANCL	PHF9	#N/A	#N/A	#N/A	#N/A	#N/A	#N/A	Q9NW38	#N/A	#N/A	1	#N/A	#N/A	#N/A	#N/A	#N/A	#N/A	#N/A	#N/A	#N/A	#N/A	#N/A	#N/A	#N/A	N	#N/A
FANCL	Expression	Gusev 2018	TWAS	Supp. Table 3	TWAS	FANCL	rs11682175	#N/A	#N/A	#N/A	#N/A	CMC-splicing	4.6	4e-06	rs11682175	3e-12	0	#N/A	5.39794	Y	E3 ubiquitin-protein ligase FANCL (EC 2.3.2.27) (Fanconi anemia group L protein) (Fanconi anemia-associated polypeptide of 43 kDa) (FAAP43) (RING-type E3 ubiquitin transferase FANCL)	FANCL	FANCL	PHF9	#N/A	#N/A	#N/A	#N/A	#N/A	#N/A	Q9NW38	#N/A	#N/A	1	#N/A	#N/A	#N/A	#N/A	#N/A	#N/A	#N/A	#N/A	#N/A	#N/A	#N/A	#N/A	#N/A	N	#N/A
FBXL15	Expression	Gusev 2018	TWAS	Supp. Table 3	TWAS	FBXL15	rs11191419	#N/A	#N/A	#N/A	#N/A	NTR	-5	7e-07	rs11191419	9e-18	0.06	#N/A	6.1549	Y	F-box/LRR-repeat protein 15 (F-box only protein 37)	FXL15	FBXL15	FBXO37	#N/A	#N/A	#N/A	#N/A	#N/A	#N/A	Q9H469	#N/A	#N/A	1	#N/A	#N/A	#N/A	#N/A	#N/A	#N/A	#N/A	#N/A	#N/A	#N/A	#N/A	#N/A	#N/A	N	#N/A
FBXO45	Rare	Purcell 2014	Exome seq - rare disruptive mutations	Ex. Data Table 4	enrichment - 3q29 CNV region	FBXO45	#N/A	#N/A	#N/A	#N/A	#N/A	#N/A	#N/A	#N/A	#N/A	#N/A	#N/A	#N/A	#N/A	N	F-box/SPRY domain-containing protein 1 (F-box only protein 45) (hFbxo45)	FBSP1	FBXO45	FBX45	#N/A	#N/A	#N/A	#N/A	#N/A	#N/A	P0C2W1	#N/A	#N/A	1	#N/A	#N/A	#N/A	#N/A	#N/A	#N/A	#N/A	#N/A	#N/A	#N/A	#N/A	#N/A	#N/A	N	#N/A
FBXO45	Rare	Marshall 2017	CNV genotyping	Resource PGC_41K_QC_all_minimum12cnv, Figure 3 (red/yellow discs Freq.SZ>)	genome-wide sig. FWER < 0.05, GeneMANIA network - synaptic/ARC-complex genes with rare loss >4 cases or controls	FBXO45	chr3_197780122, #N/A	1.77007e-06	1.77007e-06	#N/A	#N/A	#N/A	#N/A	#N/A	#N/A	#N/A	#N/A	#N/A	5.75201	Y	F-box/SPRY domain-containing protein 1 (F-box only protein 45) (hFbxo45)	FBSP1	FBXO45	FBX45	#N/A	#N/A	#N/A	#N/A	#N/A	#N/A	P0C2W1	#N/A	#N/A	1	#N/A	#N/A	#N/A	#N/A	#N/A	#N/A	#N/A	#N/A	#N/A	#N/A	#N/A	#N/A	#N/A	N	#N/A
FCER1A	Common	Moosavinasab 2016	PheWAS	REfine Drugs db	#N/A	FCER1A	#N/A	0.01261	0.01261	#N/A	0.5424	#N/A	#N/A	#N/A	#N/A	#N/A	#N/A	#N/A	#N/A	N	High affinity immunoglobulin epsilon receptor subunit alpha (Fc-epsilon RI-alpha) (FcERI) (IgE Fc receptor subunit alpha)	FCERA	FCER1A	FCE1A	#N/A	#N/A	#N/A	#N/A	#N/A	#N/A	P12319	#N/A	#N/A	1	#N/A	#N/A	#N/A	#N/A	#N/A	#N/A	#N/A	#N/A	#N/A	#N/A	#N/A	#N/A	#N/A	N	#N/A
FES	Expression	Jaffe 2018	Cortex RNA seq	Table 3	eQTL (1/2 gene locus)	FES	rs4702	#N/A	#N/A	#N/A	#N/A	#N/A	#N/A	#N/A	#N/A	#N/A	#N/A	#N/A	#N/A	N	Tyrosine-protein kinase Fes/Fps (EC 2.7.10.2) (Feline sarcoma/Fujinami avian sarcoma oncogene homolog) (Proto-oncogene c-Fes) (Proto-oncogene c-Fps) (p93c-fes)	FES	FES	FPS	#N/A	#N/A	#N/A	#N/A	#N/A	#N/A	P07332	#N/A	#N/A	1	#N/A	#N/A	#N/A	#N/A	#N/A	#N/A	#N/A	#N/A	#N/A	#N/A	#N/A	#N/A	#N/A	N	#N/A
FES	Common	Ripke 2014	GWAS	NHGRI-EBI GWAS catalogue	3_prime_UTR_variant	FES	rs4702	8e-14	8e-14	13.09691001	1.0845987	#N/A	#N/A	#N/A	#N/A	#N/A	#N/A	#N/A	13.0969	Y	Tyrosine-protein kinase Fes/Fps (EC 2.7.10.2) (Feline sarcoma/Fujinami avian sarcoma oncogene homolog) (Proto-oncogene c-Fes) (Proto-oncogene c-Fps) (p93c-fes)	FES	FES	FPS	#N/A	#N/A	#N/A	#N/A	#N/A	#N/A	P07332	#N/A	#N/A	1	#N/A	#N/A	#N/A	#N/A	#N/A	#N/A	#N/A	#N/A	#N/A	#N/A	#N/A	#N/A	#N/A	N	#N/A
FES	Expression	Gusev 2018	TWAS	Supp. Table 3	TWAS	FES	rs4702	#N/A	#N/A	#N/A	#N/A	METSIM	4.4	9e-06	rs4702	2e-12	0.3	#N/A	5.04576	Y	Tyrosine-protein kinase Fes/Fps (EC 2.7.10.2) (Feline sarcoma/Fujinami avian sarcoma oncogene homolog) (Proto-oncogene c-Fes) (Proto-oncogene c-Fps) (p93c-fes)	FES	FES	FPS	#N/A	#N/A	#N/A	#N/A	#N/A	#N/A	P07332	#N/A	#N/A	1	#N/A	#N/A	#N/A	#N/A	#N/A	#N/A	#N/A	#N/A	#N/A	#N/A	#N/A	#N/A	#N/A	N	#N/A
FGFR2	Common	Moosavinasab 2016	PheWAS	REfine Drugs db	#N/A	FGFR2	#N/A	0.01517	0.01517	#N/A	0.8521	#N/A	#N/A	#N/A	#N/A	#N/A	#N/A	#N/A	#N/A	N	Fibroblast growth factor receptor 2 (FGFR-2) (EC 2.7.10.1) (K-sam) (KGFR) (Keratinocyte growth factor receptor) (CD antigen CD332)	FGFR2	FGFR2	BEK	KGFR	KSAM	#N/A	#N/A	#N/A	#N/A	P21802	NINTEDANIB	NINTEDANIB, PALIFERMIN, REGORAFENIB	3	Fibroblast growth factor receptor inhibitor, Fibroblast growth factor receptor 2 agonist, Fibroblast growth factor receptor 2 inhibitor	CHEMBL2095217, CHEMBL4142	Fibroblast growth factor receptor, Fibroblast growth factor receptor 2	Fibroblast growth factor receptor 2	Homo sapiens	enzyme kinase protein kinase tk fgfr	Small molecule, Protein	2014, 2005, 2012	L01XE31, V03AF08, L01XE21	idiopathic pulmonary fibrosis (IPF)	idiopathic pulmonary fibrosis (IPF), #N/A, colorectal cancer;gastrointestinal stromal tumors (GIST)	pulmonary	pulmonary, #N/A, oncology;oncology	N	#N/A
FLRT2	Common	Li 2017	GWAS	NHGRI-EBI GWAS catalogue	intergenic_variant	FLRT2	rs8012642	5e-08	5e-08	7.301029996	1.055	#N/A	#N/A	#N/A	#N/A	#N/A	#N/A	#N/A	7.30103	Y	Leucine-rich repeat transmembrane protein FLRT2 (Fibronectin-like domain-containing leucine-rich transmembrane protein 2)	FLRT2	FLRT2	KIAA0405	UNQ232/PRO265	#N/A	#N/A	#N/A	#N/A	#N/A	O43155	#N/A	#N/A	1	#N/A	#N/A	#N/A	#N/A	#N/A	#N/A	#N/A	#N/A	#N/A	#N/A	#N/A	#N/A	#N/A	N	#N/A
FMO5	Rare	Marshall 2017	CNV genotyping	Resource PGC_41K_QC_all_minimum12cnv	genome-wide sig. FWER < 0.05	FMO5	chr1_145122508	2.84112e-06	2.84112e-06	#N/A	#N/A	#N/A	#N/A	#N/A	#N/A	#N/A	#N/A	#N/A	5.54651	Y	Dimethylaniline monooxygenase [N-oxide-forming] 5 (EC 1.14.13.8) (Dimethylaniline oxidase 5) (Hepatic flavin-containing monooxygenase 5) (FMO 5)	FMO5	FMO5	#N/A	#N/A	#N/A	#N/A	#N/A	#N/A	#N/A	P49326	#N/A	#N/A	1	#N/A	#N/A	#N/A	#N/A	#N/A	#N/A	#N/A	#N/A	#N/A	#N/A	#N/A	#N/A	#N/A	N	#N/A
FOXN2	Expression	Gusev 2018	TWAS	Supp. Table 3	TWAS	FOXN2	rs17396122	#N/A	#N/A	#N/A	#N/A	CMC-splicing	-4.6	4e-06	rs17396122	2e-06	0.93	#N/A	5.39794	Y	Forkhead box protein N2 (Human T-cell leukemia virus enhancer factor)	FOXN2	FOXN2	HTLF	#N/A	#N/A	#N/A	#N/A	#N/A	#N/A	P32314	#N/A	#N/A	1	#N/A	#N/A	#N/A	#N/A	#N/A	#N/A	#N/A	#N/A	#N/A	#N/A	#N/A	#N/A	#N/A	N	#N/A
FOXO3	Common	Li 2017	GWAS	NHGRI-EBI GWAS catalogue	intron_variant	FOXO3	rs9398171	2e-11	2e-11	10.69897	1.0695187	#N/A	#N/A	#N/A	#N/A	#N/A	#N/A	#N/A	10.699	Y	Forkhead box protein O3 (AF6q21 protein) (Forkhead in rhabdomyosarcoma-like 1)	FOXO3	FOXO3	FKHRL1	FOXO3A	#N/A	#N/A	#N/A	#N/A	#N/A	O43524	#N/A	#N/A	1	#N/A	#N/A	#N/A	#N/A	#N/A	#N/A	#N/A	#N/A	#N/A	#N/A	#N/A	#N/A	#N/A	N	#N/A
FRY	Expression	Fromer 2016	Cortex RNA seq	Figure 6	Top 50 hub genes M2c module (disease-dependent coexpression differences and enriched for SCZ genetic associations)	FRY	#N/A	#N/A	#N/A	#N/A	#N/A	#N/A	#N/A	#N/A	#N/A	#N/A	#N/A	#N/A	#N/A	N	Protein furry homolog	FRY	FRY	C13orf14	#N/A	#N/A	#N/A	#N/A	#N/A	#N/A	Q5TBA9	#N/A	#N/A	1	#N/A	#N/A	#N/A	#N/A	#N/A	#N/A	#N/A	#N/A	#N/A	#N/A	#N/A	#N/A	#N/A	N	#N/A
FTCDNL1	Common	Li 2017	GWAS	NHGRI-EBI GWAS catalogue	upstream_gene_variant	FONG	rs796364	2e-16	2e-16	15.69897	1.0964912	#N/A	#N/A	#N/A	#N/A	#N/A	#N/A	#N/A	15.699	Y	Formiminotransferase N-terminal subdomain-containing protein (Formiminotransferase-cyclodeaminase N-terminal-like protein)	FONG	FTCDNL1	FONG	#N/A	#N/A	#N/A	#N/A	#N/A	#N/A	E5RQL4	#N/A	#N/A	1	#N/A	#N/A	#N/A	#N/A	#N/A	#N/A	#N/A	#N/A	#N/A	#N/A	#N/A	#N/A	#N/A	N	#N/A
FURIN	Expression	Fromer 2016	Cortex RNA seq	Text	eQTL (single gene locus)	FURIN	#N/A	#N/A	#N/A	#N/A	#N/A	#N/A	#N/A	#N/A	#N/A	#N/A	#N/A	#N/A	#N/A	N	Furin (EC 3.4.21.75) (Dibasic-processing enzyme) (Paired basic amino acid residue-cleaving enzyme) (PACE)	FURIN	FURIN	FUR	PACE	PCSK3	#N/A	#N/A	#N/A	#N/A	P09958	#N/A	#N/A	1	#N/A	#N/A	#N/A	#N/A	#N/A	#N/A	#N/A	#N/A	#N/A	#N/A	#N/A	#N/A	#N/A	N	#N/A
FURIN	Common	Ripke 2014	GWAS	NHGRI-EBI GWAS catalogue	3_prime_UTR_variant	FURIN	rs4702	8e-14	8e-14	13.09691001	1.0845987	#N/A	#N/A	#N/A	#N/A	#N/A	#N/A	#N/A	13.0969	Y	Furin (EC 3.4.21.75) (Dibasic-processing enzyme) (Paired basic amino acid residue-cleaving enzyme) (PACE)	FURIN	FURIN	FUR	PACE	PCSK3	#N/A	#N/A	#N/A	#N/A	P09958	#N/A	#N/A	1	#N/A	#N/A	#N/A	#N/A	#N/A	#N/A	#N/A	#N/A	#N/A	#N/A	#N/A	#N/A	#N/A	N	#N/A
FURIN	Expression	Gusev 2018	TWAS	Supp. Table 3	TWAS	FURIN	rs4702	#N/A	#N/A	#N/A	#N/A	CMC	-5.2	2e-07	rs4702	2e-12	0.95	#N/A	6.69897	Y	Furin (EC 3.4.21.75) (Dibasic-processing enzyme) (Paired basic amino acid residue-cleaving enzyme) (PACE)	FURIN	FURIN	FUR	PACE	PCSK3	#N/A	#N/A	#N/A	#N/A	P09958	#N/A	#N/A	1	#N/A	#N/A	#N/A	#N/A	#N/A	#N/A	#N/A	#N/A	#N/A	#N/A	#N/A	#N/A	#N/A	N	#N/A
FUT9	Common	Ripke 2014	GWAS	NHGRI-EBI GWAS catalogue	upstream_gene_variant	FUT9	rs117074560	2e-09	2e-09	8.698970004	1.1778563	#N/A	#N/A	#N/A	#N/A	#N/A	#N/A	#N/A	8.69897	Y	Alpha-(1,3)-fucosyltransferase 9 (EC 2.4.1.-) (Fucosyltransferase 9) (Fucosyltransferase IX) (Fuc-TIX) (FucT-IX) (Galactoside 3-L-fucosyltransferase)	FUT9	FUT9	#N/A	#N/A	#N/A	#N/A	#N/A	#N/A	#N/A	Q9Y231	#N/A	#N/A	1	#N/A	#N/A	#N/A	#N/A	#N/A	#N/A	#N/A	#N/A	#N/A	#N/A	#N/A	#N/A	#N/A	N	#N/A
FXR1	Expression	Gusev 2018	TWAS	Supp. Table 3	TWAS	FXR1	rs34796896	#N/A	#N/A	#N/A	#N/A	CMC-splicing	6.2	4e-10	rs34796896	6e-11	0.22	#N/A	9.39794	Y	Fragile X mental retardation syndrome-related protein 1 (hFXR1p)	FXR1	FXR1	#N/A	#N/A	#N/A	#N/A	#N/A	#N/A	#N/A	P51114	#N/A	#N/A	1	#N/A	#N/A	#N/A	#N/A	#N/A	#N/A	#N/A	#N/A	#N/A	#N/A	#N/A	#N/A	#N/A	N	#N/A
FXR1	Common	Ripke 2014	GWAS	NHGRI-EBI GWAS catalogue	intron_variant	FXR1	rs9841616	2e-08	2e-08	7.698970004	1.081081	#N/A	#N/A	#N/A	#N/A	#N/A	#N/A	#N/A	7.69897	Y	Fragile X mental retardation syndrome-related protein 1 (hFXR1p)	FXR1	FXR1	#N/A	#N/A	#N/A	#N/A	#N/A	#N/A	#N/A	P51114	#N/A	#N/A	1	#N/A	#N/A	#N/A	#N/A	#N/A	#N/A	#N/A	#N/A	#N/A	#N/A	#N/A	#N/A	#N/A	N	#N/A
FXR1	Expression	Gusev 2018	TWAS	Supp. Table 3	TWAS	FXR1	rs34796896	#N/A	#N/A	#N/A	#N/A	CMC-splicing	4.9	9e-07	rs34796896	6e-11	0.19	#N/A	6.04576	Y	Fragile X mental retardation syndrome-related protein 1 (hFXR1p)	FXR1	FXR1	#N/A	#N/A	#N/A	#N/A	#N/A	#N/A	#N/A	P51114	#N/A	#N/A	1	#N/A	#N/A	#N/A	#N/A	#N/A	#N/A	#N/A	#N/A	#N/A	#N/A	#N/A	#N/A	#N/A	N	#N/A
FYN	Common	Li 2017	GWAS	NHGRI-EBI GWAS catalogue	intron_variant	FYN	rs7757969	5e-08	5e-08	7.301029996	1.11	#N/A	#N/A	#N/A	#N/A	#N/A	#N/A	#N/A	7.30103	Y	Tyrosine-protein kinase Fyn (EC 2.7.10.2) (Proto-oncogene Syn) (Proto-oncogene c-Fyn) (Src-like kinase) (SLK) (p59-Fyn)	FYN	FYN	#N/A	#N/A	#N/A	#N/A	#N/A	#N/A	#N/A	P06241	DASATINIB	DASATINIB, MITOXANTRONE	2	SRC inhibitor, #N/A	CHEMBL2363074, #N/A	SRC, Tyrosine-protein kinase Fyn	Tyrosine-protein kinase Fyn	Homo sapiens	enzyme kinase protein kinase tk src	Small molecule	2006, 1987	L01XE06, L01DB07	chronic myeloid leukemia (CML)	chronic myeloid leukemia (CML);acute lymphoblastic leukemia (ALL), multiple sclerosis;prostate cancer;acute myeloid leukemia (AML)	hematologic malignancy	hematologic malignancy;hematologic malignancy, neurology/psychiatry;oncology;hematologic malignancy	N	#N/A
GABBR2	Expression	Fromer 2016	Cortex RNA seq	Figure 6	Top 50 hub genes M2c module (disease-dependent coexpression differences and enriched for SCZ genetic associations)	GABBR2	#N/A	#N/A	#N/A	#N/A	#N/A	#N/A	#N/A	#N/A	#N/A	#N/A	#N/A	#N/A	#N/A	N	Gamma-aminobutyric acid type B receptor subunit 2 (GABA-B receptor 2) (GABA-B-R2) (GABA-BR2) (GABABR2) (Gb2) (G-protein coupled receptor 51) (HG20)	GABR2	GABBR2	GPR51	GPRC3B	#N/A	#N/A	#N/A	#N/A	#N/A	O75899	OXYBATE	OXYBATE, BACLOFEN	2	GABA-B receptor agonist	CHEMBL2111463	GABA-B receptor	Gamma-aminobutyric acid type B receptor subunit 2	Homo sapiens	membrane receptor 7tm3 smallmol neurotransmitter gaba-b receptor	Small molecule	2002, 1977	N07XX04, M03BX01, N01AX11	narcolepsy	narcolepsy, multiple sclerosis;spasms	neurology/psychiatry	neurology/psychiatry, neurology/psychiatry;neurology/psychiatry	Y	OXYBATE
GABRB3	Expression	Fromer 2016	Cortex RNA seq	Figure 6	Top 50 hub genes M2c module (disease-dependent coexpression differences and enriched for SCZ genetic associations)	GABRB3	#N/A	#N/A	#N/A	#N/A	#N/A	#N/A	#N/A	#N/A	#N/A	#N/A	#N/A	#N/A	#N/A	N	Gamma-aminobutyric acid receptor subunit beta-3 (GABA(A) receptor subunit beta-3)	GBRB3	GABRB3	#N/A	#N/A	#N/A	#N/A	#N/A	#N/A	#N/A	P28472	METHYPRYLON	METHYPRYLON, THIOPENTAL, METHOXYFLURANE, ETOMIDATE, PROPOFOL, TOPIRAMATE, GLUTETHIMIDE, METHOHEXITAL, ACAMPROSATE, ISOFLURANE, METHARBITAL, ENFLURANE, THIAMYLAL, BUTABARBITAL, PRIMIDONE, FOSPROPOFOL, DESFLURANE, TRICLOFOS, MEPROBAMATE, HALOTHANE, SEVOFLURANE, SECOBARBITAL, BUTALBITAL, ETHCHLORVYNOL, PENTOBARBITAL, TALBUTAL	26	GABA-A receptor; anion channel positive allosteric modulator, GABA-A receptor; anion channel positive modulator, #N/A, GABA-A receptor; anion channel agonist	CHEMBL2093872, #N/A	GABA-A receptor; anion channel, GABA-A receptor	Gamma-aminobutyric acid receptor subunit beta-3	Homo sapiens	ion channel lgic gabaa	Small molecule	1982, #N/A, 1989, 1996, 1976, 1960, 2004, 1979, 1972, 1939, 1954, 2008, 1992, 1955, 1958, 1995, 1950, 1983, 1961, 1973	N05CE02, N05CA19, N01AF03, N02BG09, N01AX07, N01AX10, N03AX11, N05CE01, N01AF01, N07BB03, N01AB06, N03AA30, N01AB04, #N/A, N03AA03, N01AB07, N05CM07, N05BC51, N01AB01, N05BC01, N01AB08, N05CA06, N05CA15, N05CM08, N05CA01, N05CA07, N05CX01	#N/A	#N/A, anesthetic, general anesthetic, epilepsy;migraine headache, abstinence from alcohol, epilepsy, sedative, seizures, anxiety, headache;muscle relaxant	#N/A	#N/A, neurology/psychiatry, neurology/psychiatry;neurology/psychiatry	Y	TOPIRAMATE
GALNT10	Common	Ripke 2014 (Li 2017)	GWAS	NHGRI-EBI GWAS catalogue	intron_variant	GALNT10	rs11740474	3e-08	3e-08	7.522878745	1.0615711	#N/A	#N/A	#N/A	#N/A	#N/A	#N/A	#N/A	7.52288	Y	Polypeptide N-acetylgalactosaminyltransferase 10 (EC 2.4.1.41) (Polypeptide GalNAc transferase 10) (GalNAc-T10) (pp-GaNTase 10) (Protein-UDP acetylgalactosaminyltransferase 10) (UDP-GalNAc:polypeptide N-acetylgalactosaminyltransferase 10)	GLT10	GALNT10	#N/A	#N/A	#N/A	#N/A	#N/A	#N/A	#N/A	Q86SR1	#N/A	#N/A	1	#N/A	#N/A	#N/A	#N/A	#N/A	#N/A	#N/A	#N/A	#N/A	#N/A	#N/A	#N/A	#N/A	N	#N/A
GAPDH	Rare	Purcell 2014	Exome seq - rare disruptive mutations	Ex. Data Table 2	large-effect alleles - PSD-95	GAPDH	#N/A	#N/A	#N/A	#N/A	#N/A	#N/A	#N/A	#N/A	#N/A	#N/A	#N/A	#N/A	#N/A	N	Glyceraldehyde-3-phosphate dehydrogenase (GAPDH) (EC 1.2.1.12) (Peptidyl-cysteine S-nitrosylase GAPDH) (EC 2.6.99.-)	G3P	GAPDH	GAPD	CDABP0047	OK/SW-cl.12	#N/A	#N/A	#N/A	#N/A	P04406	#N/A	#N/A	1	#N/A	#N/A	#N/A	#N/A	#N/A	#N/A	#N/A	#N/A	#N/A	#N/A	#N/A	#N/A	#N/A	N	#N/A
GATAD2A	Common	Ripke 2014	GWAS	NHGRI-EBI GWAS catalogue	regulatory_region_variant	GATAD2A	rs2905426	4e-10	4e-10	9.397940009	1.0706638	#N/A	#N/A	#N/A	#N/A	#N/A	#N/A	#N/A	9.39794	Y	Transcriptional repressor p66-alpha (Hp66alpha) (GATA zinc finger domain-containing protein 2A)	P66A	GATAD2A	#N/A	#N/A	#N/A	#N/A	#N/A	#N/A	#N/A	Q86YP4	#N/A	#N/A	1	#N/A	#N/A	#N/A	#N/A	#N/A	#N/A	#N/A	#N/A	#N/A	#N/A	#N/A	#N/A	#N/A	N	#N/A
GATAD2A	Expression	Gusev 2018	TWAS	Supp. Table 3	TWAS	GATAD2A	rs2905426	#N/A	#N/A	#N/A	#N/A	YFS	4.9	8e-07	rs2905426	7e-09	0.97	#N/A	6.09691	Y	Transcriptional repressor p66-alpha (Hp66alpha) (GATA zinc finger domain-containing protein 2A)	P66A	GATAD2A	#N/A	#N/A	#N/A	#N/A	#N/A	#N/A	#N/A	Q86YP4	#N/A	#N/A	1	#N/A	#N/A	#N/A	#N/A	#N/A	#N/A	#N/A	#N/A	#N/A	#N/A	#N/A	#N/A	#N/A	N	#N/A
GATAD2A	Expression	Gusev 2018	TWAS	Supp. Table 3	TWAS	GATAD2A	rs2905426	#N/A	#N/A	#N/A	#N/A	CMC	-4.9	9e-07	rs2905426	7e-09	0.98	#N/A	6.04576	Y	Transcriptional repressor p66-alpha (Hp66alpha) (GATA zinc finger domain-containing protein 2A)	P66A	GATAD2A	#N/A	#N/A	#N/A	#N/A	#N/A	#N/A	#N/A	Q86YP4	#N/A	#N/A	1	#N/A	#N/A	#N/A	#N/A	#N/A	#N/A	#N/A	#N/A	#N/A	#N/A	#N/A	#N/A	#N/A	N	#N/A
GATAD2A	Expression	Gusev 2018	TWAS	Supp. Table 3	TWAS	GATAD2A	rs2905426	#N/A	#N/A	#N/A	#N/A	NTR	4.4	1e-05	rs2905426	7e-09	0.96	#N/A	5	Y	Transcriptional repressor p66-alpha (Hp66alpha) (GATA zinc finger domain-containing protein 2A)	P66A	GATAD2A	#N/A	#N/A	#N/A	#N/A	#N/A	#N/A	#N/A	Q86YP4	#N/A	#N/A	1	#N/A	#N/A	#N/A	#N/A	#N/A	#N/A	#N/A	#N/A	#N/A	#N/A	#N/A	#N/A	#N/A	N	#N/A
GDPD3	Common	Ripke 2014	GWAS	NHGRI-EBI GWAS catalogue	non_coding_transcript_exon_variant	GDPD3	rs12691307	5e-11	5e-11	10.30103	1.073	#N/A	#N/A	#N/A	#N/A	#N/A	#N/A	#N/A	10.301	Y	Lysophospholipase D GDPD3 (EC 3.1.4.-) (Glycerophosphodiester phosphodiesterase 7) (Glycerophosphodiester phosphodiesterase domain-containing protein 3)	GDPD3	GDPD3	GDE7	#N/A	#N/A	#N/A	#N/A	#N/A	#N/A	Q7L5L3	#N/A	#N/A	1	#N/A	#N/A	#N/A	#N/A	#N/A	#N/A	#N/A	#N/A	#N/A	#N/A	#N/A	#N/A	#N/A	N	#N/A
GDPD3	Rare	Marshall 2017	CNV genotyping	Resource PGC_41K_QC_all_minimum12cnv	genome-wide sig. FWER < 0.05	GDPD3	chr16_30023632	3.01e-07	3.01e-07	#N/A	#N/A	#N/A	#N/A	#N/A	#N/A	#N/A	#N/A	#N/A	6.52143	Y	Lysophospholipase D GDPD3 (EC 3.1.4.-) (Glycerophosphodiester phosphodiesterase 7) (Glycerophosphodiester phosphodiesterase domain-containing protein 3)	GDPD3	GDPD3	GDE7	#N/A	#N/A	#N/A	#N/A	#N/A	#N/A	Q7L5L3	#N/A	#N/A	1	#N/A	#N/A	#N/A	#N/A	#N/A	#N/A	#N/A	#N/A	#N/A	#N/A	#N/A	#N/A	#N/A	N	#N/A
GFOD2	Common	Ripke 2014	GWAS	NHGRI-EBI GWAS catalogue	intron_variant	GFOD2	rs8044995	2e-08	2e-08	7.698970004	1.081	#N/A	#N/A	#N/A	#N/A	#N/A	#N/A	#N/A	7.69897	Y	Glucose-fructose oxidoreductase domain-containing protein 2 (EC 1.-.-.-)	GFOD2	GFOD2	UNQ9430/PRO34691	#N/A	#N/A	#N/A	#N/A	#N/A	#N/A	Q3B7J2	#N/A	#N/A	1	#N/A	#N/A	#N/A	#N/A	#N/A	#N/A	#N/A	#N/A	#N/A	#N/A	#N/A	#N/A	#N/A	N	#N/A
GFOD2	Expression	Gusev 2018	TWAS	Supp. Table 3	TWAS	GFOD2	rs8044995	#N/A	#N/A	#N/A	#N/A	NTR	-5	6e-07	rs8044995	3e-08	#N/A	H3K27AC,H3K4ME3	6.22185	Y	Glucose-fructose oxidoreductase domain-containing protein 2 (EC 1.-.-.-)	GFOD2	GFOD2	UNQ9430/PRO34691	#N/A	#N/A	#N/A	#N/A	#N/A	#N/A	Q3B7J2	#N/A	#N/A	1	#N/A	#N/A	#N/A	#N/A	#N/A	#N/A	#N/A	#N/A	#N/A	#N/A	#N/A	#N/A	#N/A	N	#N/A
GFRA3	Common	Ripke 2014	GWAS	NHGRI-EBI GWAS catalogue	intron_variant	GFRA3	rs3849046	5e-09	5e-09	8.301029996	1.063	#N/A	#N/A	#N/A	#N/A	#N/A	#N/A	#N/A	8.30103	Y	GDNF family receptor alpha-3 (GDNF receptor alpha-3) (GDNFR-alpha-3) (GFR-alpha-3)	GFRA3	GFRA3	UNQ339/PRO538/PRO3664	#N/A	#N/A	#N/A	#N/A	#N/A	#N/A	O60609	#N/A	#N/A	1	#N/A	#N/A	#N/A	#N/A	#N/A	#N/A	#N/A	#N/A	#N/A	#N/A	#N/A	#N/A	#N/A	N	#N/A
GID4	Common	Li 2017	GWAS	NHGRI-EBI GWAS catalogue	intron_variant	C17orf39	rs8082590	7e-10	7e-10	9.15490196	1.0683761	#N/A	#N/A	#N/A	#N/A	#N/A	#N/A	#N/A	9.1549	Y	Glucose-induced degradation protein 4 homolog (Vacuolar import and degradation protein 24 homolog)	GID4	C17orf39	VID24	#N/A	#N/A	#N/A	#N/A	#N/A	#N/A	Q8IVV7	#N/A	#N/A	1	#N/A	#N/A	#N/A	#N/A	#N/A	#N/A	#N/A	#N/A	#N/A	#N/A	#N/A	#N/A	#N/A	N	#N/A
GID4	Common	Ripke 2014	GWAS	NHGRI-EBI GWAS catalogue	intron_variant	GID4	rs8082590	2e-08	2e-08	7.698970004	1.0649627	#N/A	#N/A	#N/A	#N/A	#N/A	#N/A	#N/A	7.69897	Y	Glucose-induced degradation protein 4 homolog (Vacuolar import and degradation protein 24 homolog)	GID4	GID4	C17orf39	VID24	#N/A	#N/A	#N/A	#N/A	#N/A	Q8IVV7	#N/A	#N/A	1	#N/A	#N/A	#N/A	#N/A	#N/A	#N/A	#N/A	#N/A	#N/A	#N/A	#N/A	#N/A	#N/A	N	#N/A
GIGYF2	Expression	Jaffe 2018	Cortex RNA seq	Table 3	eQTL (1/2 gene locus)	GIGYF2	rs6704768	#N/A	#N/A	#N/A	#N/A	#N/A	#N/A	#N/A	#N/A	#N/A	#N/A	#N/A	#N/A	N	GRB10-interacting GYF protein 2 (PERQ amino acid-rich with GYF domain-containing protein 2) (Trinucleotide repeat-containing gene 15 protein)	GGYF2	GIGYF2	KIAA0642	PERQ2	TNRC15	#N/A	#N/A	#N/A	#N/A	Q6Y7W6	#N/A	#N/A	1	#N/A	#N/A	#N/A	#N/A	#N/A	#N/A	#N/A	#N/A	#N/A	#N/A	#N/A	#N/A	#N/A	N	#N/A
GIGYF2	Common	Ripke 2014	GWAS	NHGRI-EBI GWAS catalogue	intron_variant	GIGYF2	rs6704768	2e-12	2e-12	11.69897	1.0752687	#N/A	#N/A	#N/A	#N/A	#N/A	#N/A	#N/A	11.699	Y	GRB10-interacting GYF protein 2 (PERQ amino acid-rich with GYF domain-containing protein 2) (Trinucleotide repeat-containing gene 15 protein)	GGYF2	GIGYF2	KIAA0642	PERQ2	TNRC15	#N/A	#N/A	#N/A	#N/A	Q6Y7W6	#N/A	#N/A	1	#N/A	#N/A	#N/A	#N/A	#N/A	#N/A	#N/A	#N/A	#N/A	#N/A	#N/A	#N/A	#N/A	N	#N/A
GIT1	Rare	Fromer 2014	Exome seq - de novo mutations	Ex. Data	nonsynonymous mutation, pathway analysis, functional characterization Kim 2016	GIT1	#N/A	#N/A	#N/A	#N/A	#N/A	#N/A	#N/A	#N/A	#N/A	#N/A	#N/A	#N/A	#N/A	N	ARF GTPase-activating protein GIT1 (ARF GAP GIT1) (Cool-associated and tyrosine-phosphorylated protein 1) (CAT-1) (CAT1) (G protein-coupled receptor kinase-interactor 1) (GRK-interacting protein 1)	GIT1	GIT1	#N/A	#N/A	#N/A	#N/A	#N/A	#N/A	#N/A	Q9Y2X7	#N/A	#N/A	1	#N/A	#N/A	#N/A	#N/A	#N/A	#N/A	#N/A	#N/A	#N/A	#N/A	#N/A	#N/A	#N/A	N	#N/A
GJA5	Rare	Marshall 2017	CNV genotyping	Resource PGC_41K_QC_all_minimum12cnv	genome-wide sig. FWER < 0.05	GJA5	chr1_145694956	6.79852e-07	6.79852e-07	#N/A	#N/A	#N/A	#N/A	#N/A	#N/A	#N/A	#N/A	#N/A	6.16759	Y	Gap junction alpha-5 protein (Connexin-40) (Cx40)	CXA5	GJA5	#N/A	#N/A	#N/A	#N/A	#N/A	#N/A	#N/A	P36382	#N/A	#N/A	1	#N/A	#N/A	#N/A	#N/A	#N/A	#N/A	#N/A	#N/A	#N/A	#N/A	#N/A	#N/A	#N/A	N	#N/A
GJA8	Rare	Marshall 2017	CNV genotyping	Resource PGC_41K_QC_all_minimum12cnv	genome-wide sig. FWER < 0.05	GJA8	chr1_145841570	1.03757e-06	1.03757e-06	#N/A	#N/A	#N/A	#N/A	#N/A	#N/A	#N/A	#N/A	#N/A	5.98398	Y	Gap junction alpha-8 protein (Connexin-50) (Cx50) (Lens fiber protein MP70)	CXA8	GJA8	#N/A	#N/A	#N/A	#N/A	#N/A	#N/A	#N/A	P48165	#N/A	#N/A	1	#N/A	#N/A	#N/A	#N/A	#N/A	#N/A	#N/A	#N/A	#N/A	#N/A	#N/A	#N/A	#N/A	N	#N/A
GLDN	Expression	Gusev 2018	TWAS	Supp. Table 3	TWAS	GLDN	rs12441170	#N/A	#N/A	#N/A	#N/A	CMC-splicing	-5.4	7e-08	rs12441170	2e-05	0.03	#N/A	7.1549	Y	Gliomedin [Cleaved into: Gliomedin shedded ectodomain]	GLDN	GLDN	COLM	UNQ9339/PRO34011	#N/A	#N/A	#N/A	#N/A	#N/A	Q6ZMI3	#N/A	#N/A	1	#N/A	#N/A	#N/A	#N/A	#N/A	#N/A	#N/A	#N/A	#N/A	#N/A	#N/A	#N/A	#N/A	N	#N/A
GLT8D1	Common	Ripke 2014 (Li 2017)	GWAS	NHGRI-EBI GWAS catalogue	downstream_gene_variant	GLT8D1	rs2535627	4e-11	4e-11	10.39794001	1.071	#N/A	#N/A	#N/A	#N/A	#N/A	#N/A	#N/A	10.3979	Y	Glycosyltransferase 8 domain-containing protein 1 (EC 2.4.1.-)	GL8D1	GLT8D1	GALA4A	AD-017	MSTP137	UNQ572/PRO1134	#N/A	#N/A	#N/A	Q68CQ7	#N/A	#N/A	1	#N/A	#N/A	#N/A	#N/A	#N/A	#N/A	#N/A	#N/A	#N/A	#N/A	#N/A	#N/A	#N/A	N	#N/A
GLT8D1	Expression	Gusev 2018	TWAS	Supp. Table 3	TWAS	GLT8D1	rs2535627	#N/A	#N/A	#N/A	#N/A	CMC	-5.5	3e-08	rs2535627	4e-11	0.04	H3K27AC	7.52288	Y	Glycosyltransferase 8 domain-containing protein 1 (EC 2.4.1.-)	GL8D1	GLT8D1	GALA4A	AD-017	MSTP137	UNQ572/PRO1134	#N/A	#N/A	#N/A	Q68CQ7	#N/A	#N/A	1	#N/A	#N/A	#N/A	#N/A	#N/A	#N/A	#N/A	#N/A	#N/A	#N/A	#N/A	#N/A	#N/A	N	#N/A
GLT8D1	Expression	Gusev 2018	TWAS	Supp. Table 3	TWAS	GLT8D1	rs2535627	#N/A	#N/A	#N/A	#N/A	NTR	5.4	5e-08	rs2535627	4e-11	#N/A	#N/A	7.30103	Y	Glycosyltransferase 8 domain-containing protein 1 (EC 2.4.1.-)	GL8D1	GLT8D1	GALA4A	AD-017	MSTP137	UNQ572/PRO1134	#N/A	#N/A	#N/A	Q68CQ7	#N/A	#N/A	1	#N/A	#N/A	#N/A	#N/A	#N/A	#N/A	#N/A	#N/A	#N/A	#N/A	#N/A	#N/A	#N/A	N	#N/A
GLUD1	Rare	Purcell 2014	Exome seq - rare disruptive mutations	Ex. Data Table 2	large-effect alleles - ARC/PSD	GLUD1	#N/A	#N/A	#N/A	#N/A	#N/A	#N/A	#N/A	#N/A	#N/A	#N/A	#N/A	#N/A	#N/A	N	Glutamate dehydrogenase 1, mitochondrial (GDH 1) (EC 1.4.1.3)	DHE3	GLUD1	GLUD	#N/A	#N/A	#N/A	#N/A	#N/A	#N/A	P00367	#N/A	#N/A	1	#N/A	#N/A	#N/A	#N/A	#N/A	#N/A	#N/A	#N/A	#N/A	#N/A	#N/A	#N/A	#N/A	N	#N/A
GLYCTK	Common	Li 2017	GWAS	NHGRI-EBI GWAS catalogue	intron_variant	GLYCTK	rs2577831	5e-13	5e-13	12.30103	1.0683761	#N/A	#N/A	#N/A	#N/A	#N/A	#N/A	#N/A	12.301	Y	Glycerate kinase (EC 2.7.1.31) (HBeAg-binding protein 4)	GLCTK	GLYCTK	HBEBP4	LP5910	#N/A	#N/A	#N/A	#N/A	#N/A	Q8IVS8	#N/A	#N/A	1	#N/A	#N/A	#N/A	#N/A	#N/A	#N/A	#N/A	#N/A	#N/A	#N/A	#N/A	#N/A	#N/A	N	#N/A
GLYCTK	Expression	Gusev 2018	TWAS	Supp. Table 3	TWAS	GLYCTK	rs2710323	#N/A	#N/A	#N/A	#N/A	YFS	5.6	2e-08	rs2710323	9e-11	0.95	H3K27AC	7.69897	Y	Glycerate kinase (EC 2.7.1.31) (HBeAg-binding protein 4)	GLCTK	GLYCTK	HBEBP4	LP5910	#N/A	#N/A	#N/A	#N/A	#N/A	Q8IVS8	#N/A	#N/A	1	#N/A	#N/A	#N/A	#N/A	#N/A	#N/A	#N/A	#N/A	#N/A	#N/A	#N/A	#N/A	#N/A	N	#N/A
GNB1L	Rare	Marshall 2017	CNV genotyping	Resource PGC_41K_QC_all_minimum12cnv	genome-wide sig. FWER < 0.05	GNB1L	chr22_18155934	2.24696e-08	2.24696e-08	#N/A	#N/A	#N/A	#N/A	#N/A	#N/A	#N/A	#N/A	#N/A	7.6484	Y	Guanine nucleotide-binding protein subunit beta-like protein 1 (G protein subunit beta-like protein 1) (DGCRK3) (WD repeat-containing protein 14) (WD40 repeat-containing protein deleted in VCFS) (WDVCF)	GNB1L	GNB1L	GY2	KIAA1645	WDR14	FKSG1	#N/A	#N/A	#N/A	Q9BYB4	#N/A	#N/A	1	#N/A	#N/A	#N/A	#N/A	#N/A	#N/A	#N/A	#N/A	#N/A	#N/A	#N/A	#N/A	#N/A	N	#N/A
GNB2	Rare	Fromer 2014	Exome seq - de novo mutations	Ex. Data Table 4a	enrichment - NMDAR complex	GNB2	#N/A	#N/A	#N/A	#N/A	#N/A	#N/A	#N/A	#N/A	#N/A	#N/A	#N/A	#N/A	#N/A	N	Guanine nucleotide-binding protein G(I)/G(S)/G(T) subunit beta-2 (G protein subunit beta-2) (Transducin beta chain 2)	GBB2	GNB2	#N/A	#N/A	#N/A	#N/A	#N/A	#N/A	#N/A	P62879	#N/A	#N/A	1	#N/A	#N/A	#N/A	#N/A	#N/A	#N/A	#N/A	#N/A	#N/A	#N/A	#N/A	#N/A	#N/A	N	#N/A
GNL3	Common	Ripke 2014 (Li 2017)	GWAS	NHGRI-EBI GWAS catalogue	downstream_gene_variant	GNL3	rs2535627	4e-11	4e-11	10.39794001	1.071	#N/A	#N/A	#N/A	#N/A	#N/A	#N/A	#N/A	10.3979	Y	Guanine nucleotide-binding protein-like 3 (E2-induced gene 3 protein) (Novel nucleolar protein 47) (NNP47) (Nucleolar GTP-binding protein 3) (Nucleostemin)	GNL3	GNL3	E2IG3	NS	#N/A	#N/A	#N/A	#N/A	#N/A	Q9BVP2	#N/A	#N/A	1	#N/A	#N/A	#N/A	#N/A	#N/A	#N/A	#N/A	#N/A	#N/A	#N/A	#N/A	#N/A	#N/A	N	#N/A
GNL3	Expression	Gusev 2018	TWAS	Supp. Table 3	TWAS	GNL3	rs2535627	#N/A	#N/A	#N/A	#N/A	CMC-splicing	-6.5	9e-11	rs2535627	4e-11	0.89	#N/A	10.0458	Y	Guanine nucleotide-binding protein-like 3 (E2-induced gene 3 protein) (Novel nucleolar protein 47) (NNP47) (Nucleolar GTP-binding protein 3) (Nucleostemin)	GNL3	GNL3	E2IG3	NS	#N/A	#N/A	#N/A	#N/A	#N/A	Q9BVP2	#N/A	#N/A	1	#N/A	#N/A	#N/A	#N/A	#N/A	#N/A	#N/A	#N/A	#N/A	#N/A	#N/A	#N/A	#N/A	N	#N/A
GNL3	Expression	Gusev 2018	TWAS	Supp. Table 3	TWAS	GNL3	rs2535627	#N/A	#N/A	#N/A	#N/A	CMC-splicing	6.3	3e-10	rs2535627	4e-11	0.93	#N/A	9.52288	Y	Guanine nucleotide-binding protein-like 3 (E2-induced gene 3 protein) (Novel nucleolar protein 47) (NNP47) (Nucleolar GTP-binding protein 3) (Nucleostemin)	GNL3	GNL3	E2IG3	NS	#N/A	#N/A	#N/A	#N/A	#N/A	Q9BVP2	#N/A	#N/A	1	#N/A	#N/A	#N/A	#N/A	#N/A	#N/A	#N/A	#N/A	#N/A	#N/A	#N/A	#N/A	#N/A	N	#N/A
GNL3	Expression	Gusev 2018	TWAS	Supp. Table 3	TWAS	GNL3	rs2535627	#N/A	#N/A	#N/A	#N/A	CMC-splicing	6	2e-09	rs2535627	4e-11	0.79	#N/A	8.69897	Y	Guanine nucleotide-binding protein-like 3 (E2-induced gene 3 protein) (Novel nucleolar protein 47) (NNP47) (Nucleolar GTP-binding protein 3) (Nucleostemin)	GNL3	GNL3	E2IG3	NS	#N/A	#N/A	#N/A	#N/A	#N/A	Q9BVP2	#N/A	#N/A	1	#N/A	#N/A	#N/A	#N/A	#N/A	#N/A	#N/A	#N/A	#N/A	#N/A	#N/A	#N/A	#N/A	N	#N/A
GNL3	Expression	Gusev 2018	TWAS	Supp. Table 3	TWAS	GNL3	rs2535627	#N/A	#N/A	#N/A	#N/A	YFS	5.8	7e-09	rs2535627	4e-11	0.6	H3K4ME3	8.1549	Y	Guanine nucleotide-binding protein-like 3 (E2-induced gene 3 protein) (Novel nucleolar protein 47) (NNP47) (Nucleolar GTP-binding protein 3) (Nucleostemin)	GNL3	GNL3	E2IG3	NS	#N/A	#N/A	#N/A	#N/A	#N/A	Q9BVP2	#N/A	#N/A	1	#N/A	#N/A	#N/A	#N/A	#N/A	#N/A	#N/A	#N/A	#N/A	#N/A	#N/A	#N/A	#N/A	N	#N/A
GNL3	Expression	Gusev 2018	TWAS	Supp. Table 3	TWAS	GNL3	rs2535627	#N/A	#N/A	#N/A	#N/A	METSIM	5	6e-07	rs2535627	4e-11	0.5	#N/A	6.22185	Y	Guanine nucleotide-binding protein-like 3 (E2-induced gene 3 protein) (Novel nucleolar protein 47) (NNP47) (Nucleolar GTP-binding protein 3) (Nucleostemin)	GNL3	GNL3	E2IG3	NS	#N/A	#N/A	#N/A	#N/A	#N/A	Q9BVP2	#N/A	#N/A	1	#N/A	#N/A	#N/A	#N/A	#N/A	#N/A	#N/A	#N/A	#N/A	#N/A	#N/A	#N/A	#N/A	N	#N/A
GOLGA6L4	Common	Ripke 2014	GWAS	NHGRI-EBI GWAS catalogue	missense_variant	GOLGA6L4	rs950169	2e-11	2e-11	10.69897	1.0834236	#N/A	#N/A	#N/A	#N/A	#N/A	#N/A	#N/A	10.699	Y	Golgin subfamily A member 6-like protein 4	GG6L4	GOLGA6L4	#N/A	#N/A	#N/A	#N/A	#N/A	#N/A	#N/A	A6NEF3	#N/A	#N/A	1	#N/A	#N/A	#N/A	#N/A	#N/A	#N/A	#N/A	#N/A	#N/A	#N/A	#N/A	#N/A	#N/A	N	#N/A
GOT2	Expression	Jaffe 2018	Cortex RNA seq	Table 3	eQTL (1/2 gene locus)	GOT2	rs12325245	#N/A	#N/A	#N/A	#N/A	#N/A	#N/A	#N/A	#N/A	#N/A	#N/A	#N/A	#N/A	N	Aspartate aminotransferase, mitochondrial (mAspAT) (EC 2.6.1.1) (EC 2.6.1.7) (Fatty acid-binding protein) (FABP-1) (Glutamate oxaloacetate transaminase 2) (Kynurenine aminotransferase 4) (Kynurenine aminotransferase IV) (Kynurenine--oxoglutarate transaminase 4) (Kynurenine--oxoglutarate transaminase IV) (Plasma membrane-associated fatty acid-binding protein) (FABPpm) (Transaminase A)	AATM	GOT2	#N/A	#N/A	#N/A	#N/A	#N/A	#N/A	#N/A	P00505	#N/A	#N/A	1	#N/A	#N/A	#N/A	#N/A	#N/A	#N/A	#N/A	#N/A	#N/A	#N/A	#N/A	#N/A	#N/A	N	#N/A
GPD1L	Common	Li 2017	GWAS	NHGRI-EBI GWAS catalogue	intron_variant	GPD1L	rs10510653	3e-08	3e-08	7.522878745	1.074	#N/A	#N/A	#N/A	#N/A	#N/A	#N/A	#N/A	7.52288	Y	Glycerol-3-phosphate dehydrogenase 1-like protein (GPD1-L) (EC 1.1.1.8)	GPD1L	GPD1L	KIAA0089	#N/A	#N/A	#N/A	#N/A	#N/A	#N/A	Q8N335	#N/A	#N/A	1	#N/A	#N/A	#N/A	#N/A	#N/A	#N/A	#N/A	#N/A	#N/A	#N/A	#N/A	#N/A	#N/A	N	#N/A
GPM6A	Expression	Jaffe 2018	Cortex RNA seq	Table 3	eQTL (1/2 gene locus)	GPM6A	rs1106568	#N/A	#N/A	#N/A	#N/A	#N/A	#N/A	#N/A	#N/A	#N/A	#N/A	#N/A	#N/A	N	Neuronal membrane glycoprotein M6-a (M6a)	GPM6A	GPM6A	M6A	#N/A	#N/A	#N/A	#N/A	#N/A	#N/A	P51674	#N/A	#N/A	1	#N/A	#N/A	#N/A	#N/A	#N/A	#N/A	#N/A	#N/A	#N/A	#N/A	#N/A	#N/A	#N/A	N	#N/A
GPM6A	Common	Ripke 2014 (Li 2017)	GWAS	NHGRI-EBI GWAS catalogue	intron_variant	GPM6A	rs1106568	9e-09	9e-09	8.045757491	1.0706638	#N/A	#N/A	#N/A	#N/A	#N/A	#N/A	#N/A	8.04576	Y	Neuronal membrane glycoprotein M6-a (M6a)	GPM6A	GPM6A	M6A	#N/A	#N/A	#N/A	#N/A	#N/A	#N/A	P51674	#N/A	#N/A	1	#N/A	#N/A	#N/A	#N/A	#N/A	#N/A	#N/A	#N/A	#N/A	#N/A	#N/A	#N/A	#N/A	N	#N/A
GPR89B	Rare	Marshall 2017	CNV genotyping	Resource PGC_41K_QC_all_minimum12cnv	genome-wide sig. FWER < 0.05	GPR89B	chr1_145867130	4.08486e-06	4.08486e-06	#N/A	#N/A	#N/A	#N/A	#N/A	#N/A	#N/A	#N/A	#N/A	5.38882	Y	Golgi pH regulator B (Protein GPR89B)	GPHRB	GPR89B	GPHRB	GPR89C	HSPC201	#N/A	#N/A	#N/A	#N/A	P0CG08	#N/A	#N/A	1	#N/A	#N/A	#N/A	#N/A	#N/A	#N/A	#N/A	#N/A	#N/A	#N/A	#N/A	#N/A	#N/A	N	#N/A
GRAMD1B	Common	Ripke 2014 (Li 2017)	GWAS	NHGRI-EBI GWAS catalogue	intron_variant	GRAMD1B	rs77502336	8e-09	8e-09	8.096910013	1.066	#N/A	#N/A	#N/A	#N/A	#N/A	#N/A	#N/A	8.09691	Y	GRAM domain-containing protein 1B	GRM1B	GRAMD1B	KIAA1201	UNQ3032/PRO9834	#N/A	#N/A	#N/A	#N/A	#N/A	Q3KR37	#N/A	#N/A	1	#N/A	#N/A	#N/A	#N/A	#N/A	#N/A	#N/A	#N/A	#N/A	#N/A	#N/A	#N/A	#N/A	N	#N/A
GRAP	Expression	Gusev 2018	TWAS	Supp. Table 3	TWAS	GRAP	rs4273100	#N/A	#N/A	#N/A	#N/A	NTR	5	5e-07	rs4273100	8e-07	0.69	RPB2	6.30103	Y	GRB2-related adapter protein	GRAP	GRAP	#N/A	#N/A	#N/A	#N/A	#N/A	#N/A	#N/A	Q13588	#N/A	#N/A	1	#N/A	#N/A	#N/A	#N/A	#N/A	#N/A	#N/A	#N/A	#N/A	#N/A	#N/A	#N/A	#N/A	N	#N/A
GRIA1	Common	Ripke 2014 (Li 2017)	GWAS	NHGRI-EBI GWAS catalogue	intron_variant	GRIA1	rs111294930	1e-10	1e-10	10	1.094	#N/A	#N/A	#N/A	#N/A	#N/A	#N/A	#N/A	10	Y	Glutamate receptor 1 (GluR-1) (AMPA-selective glutamate receptor 1) (GluR-A) (GluR-K1) (Glutamate receptor ionotropic, AMPA 1) (GluA1)	GRIA1	GRIA1	GLUH1	GLUR1	#N/A	#N/A	#N/A	#N/A	#N/A	P42261	ENFLURANE	ENFLURANE, PERAMPANEL, TOPIRAMATE	3	#N/A, Glutamate receptor ionotropic AMPA antagonist	#N/A, CHEMBL2096670	Glutamate receptor 1, Glutamate receptor ionotropic AMPA	Glutamate receptor 1	Homo sapiens	ion channel lgic glut ampa	Small molecule	1972, 2012, 1996	N01AB04, N03AX22, N03AX11	#N/A	#N/A, seizures, epilepsy;migraine headache	#N/A	#N/A, neurology/psychiatry, neurology/psychiatry;neurology/psychiatry	Y	TOPIRAMATE
GRIA4	Rare	Marshall 2017	CNV genotyping	Figure 3 (red/yellow discs Freq.SZ>)	GeneMANIA network - synaptic/ARC-complex genes with rare loss >4 cases or controls	GRIA4	#N/A	#N/A	#N/A	#N/A	#N/A	#N/A	#N/A	#N/A	#N/A	#N/A	#N/A	#N/A	#N/A	N	Glutamate receptor 4 (GluR-4) (GluR4) (AMPA-selective glutamate receptor 4) (GluR-D) (Glutamate receptor ionotropic, AMPA 4) (GluA4)	GRIA4	GRIA4	GLUR4	#N/A	#N/A	#N/A	#N/A	#N/A	#N/A	P48058	TOPIRAMATE	TOPIRAMATE, PERAMPANEL	2	Glutamate receptor ionotropic AMPA antagonist	CHEMBL2096670	Glutamate receptor ionotropic AMPA	Glutamate receptor 4	Homo sapiens	ion channel lgic glut ampa	Small molecule	1996, 2012	N03AX11, N03AX22	epilepsy	epilepsy;migraine headache, seizures	neurology/psychiatry	neurology/psychiatry;neurology/psychiatry, neurology/psychiatry	Y	TOPIRAMATE
GRID1	Rare	Marshall 2017	CNV genotyping	Figure 3 (red/yellow discs Freq.SZ>)	GeneMANIA network - synaptic/ARC-complex genes with rare loss >4 cases or controls	GRID1	#N/A	#N/A	#N/A	#N/A	#N/A	#N/A	#N/A	#N/A	#N/A	#N/A	#N/A	#N/A	#N/A	N	Glutamate receptor ionotropic, delta-1 (GluD1) (GluR delta-1 subunit)	GRID1	GRID1	KIAA1220	#N/A	#N/A	#N/A	#N/A	#N/A	#N/A	Q9ULK0	#N/A	#N/A	1	#N/A	#N/A	#N/A	#N/A	#N/A	#N/A	#N/A	#N/A	#N/A	#N/A	#N/A	#N/A	#N/A	N	#N/A
GRID2	Rare	Marshall 2017	CNV genotyping	Figure 3 (red/yellow discs Freq.SZ>)	GeneMANIA network - synaptic/ARC-complex genes with rare loss >4 cases or controls	GRID2	#N/A	#N/A	#N/A	#N/A	#N/A	#N/A	#N/A	#N/A	#N/A	#N/A	#N/A	#N/A	#N/A	N	Glutamate receptor ionotropic, delta-2 (GluD2) (GluR delta-2 subunit)	GRID2	GRID2	GLURD2	#N/A	#N/A	#N/A	#N/A	#N/A	#N/A	O43424	#N/A	#N/A	1	#N/A	#N/A	#N/A	#N/A	#N/A	#N/A	#N/A	#N/A	#N/A	#N/A	#N/A	#N/A	#N/A	N	#N/A
GRIK1	Rare	Marshall 2017	CNV genotyping	Figure 3 (blue discs Freq.CT>)	GeneMANIA network - synaptic/ARC-complex genes with rare loss >4 cases or controls	GRIK1	#N/A	#N/A	#N/A	#N/A	#N/A	#N/A	#N/A	#N/A	#N/A	#N/A	#N/A	#N/A	#N/A	N	Glutamate receptor ionotropic, kainate 1 (GluK1) (Excitatory amino acid receptor 3) (EAA3) (Glutamate receptor 5) (GluR-5) (GluR5)	GRIK1	GRIK1	GLUR5	#N/A	#N/A	#N/A	#N/A	#N/A	#N/A	P39086	TOPIRAMATE	TOPIRAMATE	1	Glutamate receptor ionotropic kainate antagonist	CHEMBL2109241	Glutamate receptor ionotropic kainate	Glutamate receptor ionotropic, kainate 1	Homo sapiens	ion channel lgic glut kainate	Small molecule	1996	N03AX11	epilepsy	epilepsy;migraine headache	neurology/psychiatry	neurology/psychiatry;neurology/psychiatry	Y	TOPIRAMATE
GRIN1	Rare	Marshall 2017	CNV genotyping	Figure 3 (red/yellow discs Freq.SZ>)	GeneMANIA network - synaptic/ARC-complex genes with rare loss >4 cases or controls	GRIN1	#N/A	#N/A	#N/A	#N/A	#N/A	#N/A	#N/A	#N/A	#N/A	#N/A	#N/A	#N/A	#N/A	N	Glutamate receptor ionotropic, NMDA 1 (GluN1) (Glutamate [NMDA] receptor subunit zeta-1) (N-methyl-D-aspartate receptor subunit NR1) (NMD-R1)	NMDZ1	GRIN1	NMDAR1	#N/A	#N/A	#N/A	#N/A	#N/A	#N/A	Q05586	ORPHENADRINE	ORPHENADRINE, ACAMPROSATE, KETAMINE, AMANTADINE, MEMANTINE, FELBAMATE	6	Glutamate [NMDA] receptor antagonist, Glutamate [NMDA] receptor negative allosteric modulator	CHEMBL2094124	Glutamate [NMDA] receptor	Glutamate receptor ionotropic, NMDA 1	Homo sapiens	ion channel lgic glut nmda	Small molecule	1957, 2004, 1970, 1968, 2003, 1993	M03BC51, N07BB03, N01AX03, N04BB01, N04AB02, N06DX01, N03AX10, M03BC01	muscle pain	muscle pain, abstinence from alcohol, general anesthetic, influenza A virus infection;Parkinson's Disease, Alzheimer's disease;senile dementia, epilepsy	neurology/psychiatry	neurology/psychiatry, infectious disease;neurology/psychiatry, neurology/psychiatry;neurology/psychiatry	Y	MEMANTINE, KETAMINE, AMANTADINE
GRIN2A	Rare	Fromer 2014	Exome seq - de novo mutations	Ex. Data Table 4a (legend)	enrichment - NMDAR complex	GRIN2A	#N/A	#N/A	#N/A	#N/A	#N/A	#N/A	#N/A	#N/A	#N/A	#N/A	#N/A	#N/A	#N/A	N	Glutamate receptor ionotropic, NMDA 2A (GluN2A) (Glutamate [NMDA] receptor subunit epsilon-1) (N-methyl D-aspartate receptor subtype 2A) (NMDAR2A) (NR2A) (hNR2A)	NMDE1	GRIN2A	NMDAR2A	#N/A	#N/A	#N/A	#N/A	#N/A	#N/A	Q12879	KETAMINE	KETAMINE, ORPHENADRINE, DEXTROMETHORPHAN, MEMANTINE, FELBAMATE, AMANTADINE, ACAMPROSATE	7	Glutamate [NMDA] receptor negative allosteric modulator, Glutamate [NMDA] receptor antagonist, Glutamate [NMDA] receptor subunit epsilon 1 antagonist	CHEMBL2094124, CHEMBL1972	Glutamate [NMDA] receptor, Glutamate [NMDA] receptor subunit epsilon 1	Glutamate receptor ionotropic, NMDA 2A	Homo sapiens	ion channel lgic glut nmda	Small molecule	1970, 1957, 1982, 2003, 1993, 1968, 2004	N01AX03, M03BC51, R05DA09, N04AB02, N06DX01, M03BC01, N07XX59, N03AX10, N04BB01, N07BB03	general anesthetic	general anesthetic, muscle pain, cough suppressant, Alzheimer's disease;senile dementia, epilepsy, influenza A virus infection;Parkinson's Disease, abstinence from alcohol	neurology/psychiatry	neurology/psychiatry, pulmonary, neurology/psychiatry;neurology/psychiatry, infectious disease;neurology/psychiatry	Y	MEMANTINE, KETAMINE, AMANTADINE, DEXTROMETHORPHAN
GRIN2A	Expression	Fromer 2016	Cortex RNA seq	Figure 6	Top 50 hub genes M2c module (disease-dependent coexpression differences and enriched for SCZ genetic associations)	GRIN2A	#N/A	#N/A	#N/A	#N/A	#N/A	#N/A	#N/A	#N/A	#N/A	#N/A	#N/A	#N/A	#N/A	N	Glutamate receptor ionotropic, NMDA 2A (GluN2A) (Glutamate [NMDA] receptor subunit epsilon-1) (N-methyl D-aspartate receptor subtype 2A) (NMDAR2A) (NR2A) (hNR2A)	NMDE1	GRIN2A	NMDAR2A	#N/A	#N/A	#N/A	#N/A	#N/A	#N/A	Q12879	ORPHENADRINE	ORPHENADRINE, DEXTROMETHORPHAN, FELBAMATE, KETAMINE, ACAMPROSATE, AMANTADINE, MEMANTINE	7	Glutamate [NMDA] receptor antagonist, Glutamate [NMDA] receptor subunit epsilon 1 antagonist, Glutamate [NMDA] receptor negative allosteric modulator	CHEMBL2094124, CHEMBL1972	Glutamate [NMDA] receptor, Glutamate [NMDA] receptor subunit epsilon 1	Glutamate receptor ionotropic, NMDA 2A	Homo sapiens	ion channel lgic glut nmda	Small molecule	1957, 1982, 1993, 1970, 2004, 1968, 2003	M03BC01, R05DA09, M03BC51, N04AB02, N03AX10, N01AX03, N07BB03, N07XX59, N04BB01, N06DX01	muscle pain	muscle pain, cough suppressant, epilepsy, general anesthetic, abstinence from alcohol, influenza A virus infection;Parkinson's Disease, Alzheimer's disease;senile dementia	neurology/psychiatry	neurology/psychiatry, pulmonary, infectious disease;neurology/psychiatry, neurology/psychiatry;neurology/psychiatry	Y	MEMANTINE, KETAMINE, AMANTADINE, DEXTROMETHORPHAN
GRIN2A	Common	Ripke 2014 (Li 2017)	GWAS	NHGRI-EBI GWAS catalogue	intron_variant	GRIN2A	rs9922678	1e-08	1e-08	8	1.067	#N/A	#N/A	#N/A	#N/A	#N/A	#N/A	#N/A	8	Y	Glutamate receptor ionotropic, NMDA 2A (GluN2A) (Glutamate [NMDA] receptor subunit epsilon-1) (N-methyl D-aspartate receptor subtype 2A) (NMDAR2A) (NR2A) (hNR2A)	NMDE1	GRIN2A	NMDAR2A	#N/A	#N/A	#N/A	#N/A	#N/A	#N/A	Q12879	ORPHENADRINE	ORPHENADRINE, ACAMPROSATE, MEMANTINE, KETAMINE, AMANTADINE, FELBAMATE, DEXTROMETHORPHAN	7	Glutamate [NMDA] receptor antagonist, Glutamate [NMDA] receptor negative allosteric modulator, Glutamate [NMDA] receptor subunit epsilon 1 antagonist	CHEMBL2094124, CHEMBL1972	Glutamate [NMDA] receptor, Glutamate [NMDA] receptor subunit epsilon 1	Glutamate receptor ionotropic, NMDA 2A	Homo sapiens	ion channel lgic glut nmda	Small molecule	1957, 2004, 2003, 1970, 1968, 1993, 1982	N04AB02, N07BB03, N06DX01, N01AX03, N04BB01, N03AX10, N07XX59, R05DA09, M03BC01, M03BC51	muscle pain	muscle pain, abstinence from alcohol, Alzheimer's disease;senile dementia, general anesthetic, influenza A virus infection;Parkinson's Disease, epilepsy, cough suppressant	neurology/psychiatry	neurology/psychiatry, neurology/psychiatry;neurology/psychiatry, infectious disease;neurology/psychiatry, pulmonary	Y	MEMANTINE, KETAMINE, AMANTADINE, DEXTROMETHORPHAN
GRIN2B	Expression	Fromer 2016	Cortex RNA seq	Figure 6	Top 50 hub genes M2c module (disease-dependent coexpression differences and enriched for SCZ genetic associations)	GRIN2B	#N/A	#N/A	#N/A	#N/A	#N/A	#N/A	#N/A	#N/A	#N/A	#N/A	#N/A	#N/A	#N/A	N	Glutamate receptor ionotropic, NMDA 2B (GluN2B) (Glutamate [NMDA] receptor subunit epsilon-2) (N-methyl D-aspartate receptor subtype 2B) (NMDAR2B) (NR2B) (N-methyl-D-aspartate receptor subunit 3) (NR3) (hNR3)	NMDE2	GRIN2B	NMDAR2B	#N/A	#N/A	#N/A	#N/A	#N/A	#N/A	Q13224	ORPHENADRINE	ORPHENADRINE, FELBAMATE, MEMANTINE, ACAMPROSATE, AMANTADINE, KETAMINE	6	Glutamate [NMDA] receptor antagonist, Glutamate [NMDA] receptor negative allosteric modulator	CHEMBL2094124	Glutamate [NMDA] receptor	Glutamate receptor ionotropic, NMDA 2B	Homo sapiens	ion channel lgic glut nmda	Small molecule	1957, 1993, 2003, 2004, 1968, 1970	N04AB02, N03AX10, N06DX01, N07BB03, M03BC01, M03BC51, N04BB01, N01AX03	muscle pain	muscle pain, epilepsy, Alzheimer's disease;senile dementia, abstinence from alcohol, influenza A virus infection;Parkinson's Disease, general anesthetic	neurology/psychiatry	neurology/psychiatry, neurology/psychiatry;neurology/psychiatry, infectious disease;neurology/psychiatry	Y	MEMANTINE, KETAMINE, AMANTADINE
GRIN2B	Common	Moosavinasab 2016	PheWAS	REfine Drugs db	#N/A	GRIN2B	#N/A	0.001403	0.001403	#N/A	0.6285	#N/A	#N/A	#N/A	#N/A	#N/A	#N/A	#N/A	#N/A	N	Glutamate receptor ionotropic, NMDA 2B (GluN2B) (Glutamate [NMDA] receptor subunit epsilon-2) (N-methyl D-aspartate receptor subtype 2B) (NMDAR2B) (NR2B) (N-methyl-D-aspartate receptor subunit 3) (NR3) (hNR3)	NMDE2	GRIN2B	NMDAR2B	#N/A	#N/A	#N/A	#N/A	#N/A	#N/A	Q13224	KETAMINE	KETAMINE, ACAMPROSATE, ORPHENADRINE, AMANTADINE, FELBAMATE, MEMANTINE	6	Glutamate [NMDA] receptor negative allosteric modulator, Glutamate [NMDA] receptor antagonist	CHEMBL2094124	Glutamate [NMDA] receptor	Glutamate receptor ionotropic, NMDA 2B	Homo sapiens	ion channel lgic glut nmda	Small molecule	1970, 2004, 1957, 1968, 1993, 2003	N01AX03, N07BB03, M03BC01, N04BB01, N03AX10, N04AB02, N06DX01, M03BC51	general anesthetic	general anesthetic, abstinence from alcohol, muscle pain, influenza A virus infection;Parkinson's Disease, epilepsy, Alzheimer's disease;senile dementia	neurology/psychiatry	neurology/psychiatry, infectious disease;neurology/psychiatry, neurology/psychiatry;neurology/psychiatry	Y	MEMANTINE, KETAMINE, AMANTADINE
GRM3	Common	Ripke 2014 (Li 2017)	GWAS	NHGRI-EBI GWAS catalogue	intron_variant	GRM3	rs12704290	3e-10	3e-10	9.522878745	1.1061947	#N/A	#N/A	#N/A	#N/A	#N/A	#N/A	#N/A	9.52288	Y	Metabotropic glutamate receptor 3 (mGluR3)	GRM3	GRM3	GPRC1C	MGLUR3	#N/A	#N/A	#N/A	#N/A	#N/A	Q14832	#N/A	#N/A	1	#N/A	#N/A	#N/A	#N/A	#N/A	#N/A	#N/A	#N/A	#N/A	#N/A	#N/A	#N/A	#N/A	N	#N/A
GRM8	Common	Moosavinasab 2016	PheWAS	REfine Drugs db	#N/A	GRM8	#N/A	0.04982	0.04982	#N/A	0.4378	#N/A	#N/A	#N/A	#N/A	#N/A	#N/A	#N/A	#N/A	N	Metabotropic glutamate receptor 8 (mGluR8)	GRM8	GRM8	GPRC1H	MGLUR8	#N/A	#N/A	#N/A	#N/A	#N/A	O00222	#N/A	#N/A	1	#N/A	#N/A	#N/A	#N/A	#N/A	#N/A	#N/A	#N/A	#N/A	#N/A	#N/A	#N/A	#N/A	N	#N/A
GSC2	Rare	Marshall 2017	CNV genotyping	Resource PGC_41K_QC_all_minimum12cnv	genome-wide sig. FWER < 0.05	GSC2	chr22_17516504	3.41554e-08	3.41554e-08	#N/A	#N/A	#N/A	#N/A	#N/A	#N/A	#N/A	#N/A	#N/A	7.46654	Y	Homeobox protein goosecoid-2 (GSC-2) (Homeobox protein goosecoid-like) (GSC-L)	GSC2	GSC2	GSCL	#N/A	#N/A	#N/A	#N/A	#N/A	#N/A	O15499	#N/A	#N/A	1	#N/A	#N/A	#N/A	#N/A	#N/A	#N/A	#N/A	#N/A	#N/A	#N/A	#N/A	#N/A	#N/A	N	#N/A
GSK3B	Expression	Fromer 2016	Cortex RNA seq	Figure 6	Top 50 hub genes M2c module (disease-dependent coexpression differences and enriched for SCZ genetic associations)	GSK3B	#N/A	#N/A	#N/A	#N/A	#N/A	#N/A	#N/A	#N/A	#N/A	#N/A	#N/A	#N/A	#N/A	N	Glycogen synthase kinase-3 beta (GSK-3 beta) (EC 2.7.11.26) (Serine/threonine-protein kinase GSK3B) (EC 2.7.11.1)	GSK3B	GSK3B	#N/A	#N/A	#N/A	#N/A	#N/A	#N/A	#N/A	P49841	LITHIUM CITRATE	LITHIUM CITRATE, LITHIUM	2	Glycogen synthase kinase-3 inhibitor	CHEMBL2095188	Glycogen synthase kinase-3	Glycogen synthase kinase-3 beta	Homo sapiens	enzyme kinase protein kinase cmgc gsk	Small molecule	1980, 1970	N05AN01	#N/A	#N/A, bipolar disorder;depression	#N/A	#N/A, neurology/psychiatry;neurology/psychiatry	Y	LITHIUM
GSTO1	Expression	Gusev 2018	TWAS	Supp. Table 3	TWAS	GSTO1	rs11599218	#N/A	#N/A	#N/A	#N/A	CMC-splicing	-4.6	4e-06	rs11599218	6e-06	0.24	#N/A	5.39794	Y	Glutathione S-transferase omega-1 (GSTO-1) (EC 2.5.1.18) (Glutathione S-transferase omega 1-1) (GSTO 1-1) (Glutathione-dependent dehydroascorbate reductase) (EC 1.8.5.1) (Monomethylarsonic acid reductase) (MMA(V) reductase) (EC 1.20.4.2) (S-(Phenacyl)glutathione reductase) (SPG-R)	GSTO1	GSTO1	GSTTLP28	#N/A	#N/A	#N/A	#N/A	#N/A	#N/A	P78417	#N/A	#N/A	1	#N/A	#N/A	#N/A	#N/A	#N/A	#N/A	#N/A	#N/A	#N/A	#N/A	#N/A	#N/A	#N/A	N	#N/A
GSTO2	Expression	Gusev 2018	TWAS	Supp. Table 3	TWAS	GSTO2	rs2496034	#N/A	#N/A	#N/A	#N/A	CMC-splicing	4.8	2e-06	rs2496034	5e-06	#N/A	#N/A	5.69897	Y	Glutathione S-transferase omega-2 (GSTO-2) (EC 2.5.1.18) (Glutathione S-transferase omega 2-2) (GSTO 2-2) (Glutathione-dependent dehydroascorbate reductase) (EC 1.8.5.1) (Monomethylarsonic acid reductase) (MMA(V) reductase) (EC 1.20.4.2)	GSTO2	GSTO2	#N/A	#N/A	#N/A	#N/A	#N/A	#N/A	#N/A	Q9H4Y5	#N/A	#N/A	1	#N/A	#N/A	#N/A	#N/A	#N/A	#N/A	#N/A	#N/A	#N/A	#N/A	#N/A	#N/A	#N/A	N	#N/A
GTF2H4	Common	Li 2017	GWAS	NHGRI-EBI GWAS catalogue	upstream_gene_variant	GTF2H4	rs111782145	2e-08	2e-08	7.698970004	1.2300123	#N/A	#N/A	#N/A	#N/A	#N/A	#N/A	#N/A	7.69897	Y	General transcription factor IIH subunit 4 (Basic transcription factor 2 52 kDa subunit) (BTF2 p52) (General transcription factor IIH polypeptide 4) (TFIIH basal transcription factor complex p52 subunit)	TF2H4	GTF2H4	#N/A	#N/A	#N/A	#N/A	#N/A	#N/A	#N/A	Q92759	#N/A	#N/A	1	#N/A	#N/A	#N/A	#N/A	#N/A	#N/A	#N/A	#N/A	#N/A	#N/A	#N/A	#N/A	#N/A	N	#N/A
HACE1	Common	Li 2017	GWAS	NHGRI-EBI GWAS catalogue	intron_variant	HACE1	rs160593	8e-09	8e-09	8.096910013	1.0559661	#N/A	#N/A	#N/A	#N/A	#N/A	#N/A	#N/A	8.09691	Y	E3 ubiquitin-protein ligase HACE1 (EC 2.3.2.26) (HECT domain and ankyrin repeat-containing E3 ubiquitin-protein ligase 1) (HECT-type E3 ubiquitin transferase HACE1)	HACE1	HACE1	KIAA1320	#N/A	#N/A	#N/A	#N/A	#N/A	#N/A	Q8IYU2	#N/A	#N/A	1	#N/A	#N/A	#N/A	#N/A	#N/A	#N/A	#N/A	#N/A	#N/A	#N/A	#N/A	#N/A	#N/A	N	#N/A
HAPLN4	Common	Ripke 2014	GWAS	NHGRI-EBI GWAS catalogue	regulatory_region_variant	HAPLN4	rs2905426	4e-10	4e-10	9.397940009	1.0706638	#N/A	#N/A	#N/A	#N/A	#N/A	#N/A	#N/A	9.39794	Y	Hyaluronan and proteoglycan link protein 4 (Brain link protein 2)	HPLN4	HAPLN4	BRAL2	KIAA1926	#N/A	#N/A	#N/A	#N/A	#N/A	Q86UW8	#N/A	#N/A	1	#N/A	#N/A	#N/A	#N/A	#N/A	#N/A	#N/A	#N/A	#N/A	#N/A	#N/A	#N/A	#N/A	N	#N/A
HAPLN4	Expression	Gusev 2018	TWAS	Supp. Table 3	TWAS	HAPLN4	rs2905426	#N/A	#N/A	#N/A	#N/A	CMC	4.7	3e-06	rs2905426	7e-09	0.02	#N/A	5.52288	Y	Hyaluronan and proteoglycan link protein 4 (Brain link protein 2)	HPLN4	HAPLN4	BRAL2	KIAA1926	#N/A	#N/A	#N/A	#N/A	#N/A	Q86UW8	#N/A	#N/A	1	#N/A	#N/A	#N/A	#N/A	#N/A	#N/A	#N/A	#N/A	#N/A	#N/A	#N/A	#N/A	#N/A	N	#N/A
HCN1	Common	Ripke 2014 (Li 2017)	GWAS	NHGRI-EBI GWAS catalogue	intron_variant	HCN1	rs1501357	5e-09	5e-09	8.301029996	1.0799136	#N/A	#N/A	#N/A	#N/A	#N/A	#N/A	#N/A	8.30103	Y	Potassium/sodium hyperpolarization-activated cyclic nucleotide-gated channel 1 (Brain cyclic nucleotide-gated channel 1) (BCNG-1)	HCN1	HCN1	BCNG1	#N/A	#N/A	#N/A	#N/A	#N/A	#N/A	O60741	DRONEDARONE	DRONEDARONE, IVABRADINE	2	#N/A	#N/A	Potassium/sodium hyperpolarization-activated cyclic nucleotide-gated channel 1	Potassium/sodium hyperpolarization-activated cyclic nucleotide-gated channel 1	Homo sapiens	ion channel vgc c-gmp	Small molecule	2009, 2015	C01BD07, C01EB17	atrial fibrillation (AF)	atrial fibrillation (AF), angina pectoris	cardiology	cardiology	N	#N/A
HECTD4	Expression	Fromer 2016	Cortex RNA seq	Figure 6	Top 50 hub genes M2c module (disease-dependent coexpression differences and enriched for SCZ genetic associations)	HECTD4	#N/A	#N/A	#N/A	#N/A	#N/A	#N/A	#N/A	#N/A	#N/A	#N/A	#N/A	#N/A	#N/A	N	Probable E3 ubiquitin-protein ligase HECTD4 (EC 2.3.2.26) (HECT domain-containing protein 4) (HECT-type E3 ubiquitin transferase HECTD4)	HECD4	HECTD4	C12orf51	KIAA0614	#N/A	#N/A	#N/A	#N/A	#N/A	Q9Y4D8	#N/A	#N/A	1	#N/A	#N/A	#N/A	#N/A	#N/A	#N/A	#N/A	#N/A	#N/A	#N/A	#N/A	#N/A	#N/A	N	#N/A
HECW1	Expression	Fromer 2016	Cortex RNA seq	Figure 6	Top 50 hub genes M2c module (disease-dependent coexpression differences and enriched for SCZ genetic associations)	HECW1	#N/A	#N/A	#N/A	#N/A	#N/A	#N/A	#N/A	#N/A	#N/A	#N/A	#N/A	#N/A	#N/A	N	E3 ubiquitin-protein ligase HECW1 (EC 2.3.2.26) (HECT, C2 and WW domain-containing protein 1) (HECT-type E3 ubiquitin transferase HECW1) (NEDD4-like E3 ubiquitin-protein ligase 1) (hNEDL1)	HECW1	HECW1	KIAA0322	NEDL1	#N/A	#N/A	#N/A	#N/A	#N/A	Q76N89	#N/A	#N/A	1	#N/A	#N/A	#N/A	#N/A	#N/A	#N/A	#N/A	#N/A	#N/A	#N/A	#N/A	#N/A	#N/A	N	#N/A
HIRA	Rare	Marshall 2017	CNV genotyping	Resource PGC_41K_QC_all_minimum12cnv	genome-wide sig. FWER < 0.05	HIRA	chr22_17698224	1.34169e-08	1.34169e-08	#N/A	#N/A	#N/A	#N/A	#N/A	#N/A	#N/A	#N/A	#N/A	7.87235	Y	Protein HIRA (TUP1-like enhancer of split protein 1)	HIRA	HIRA	DGCR1	HIR	TUPLE1	#N/A	#N/A	#N/A	#N/A	P54198	#N/A	#N/A	1	#N/A	#N/A	#N/A	#N/A	#N/A	#N/A	#N/A	#N/A	#N/A	#N/A	#N/A	#N/A	#N/A	N	#N/A
HIRIP3	Common	Ripke 2014	GWAS	NHGRI-EBI GWAS catalogue	non_coding_transcript_exon_variant	HIRIP3	rs12691307	5e-11	5e-11	10.30103	1.073	#N/A	#N/A	#N/A	#N/A	#N/A	#N/A	#N/A	10.301	Y	HIRA-interacting protein 3	HIRP3	HIRIP3	#N/A	#N/A	#N/A	#N/A	#N/A	#N/A	#N/A	Q9BW71	#N/A	#N/A	1	#N/A	#N/A	#N/A	#N/A	#N/A	#N/A	#N/A	#N/A	#N/A	#N/A	#N/A	#N/A	#N/A	N	#N/A
HIRIP3	Rare	Marshall 2017	CNV genotyping	Resource PGC_41K_QC_all_minimum12cnv	genome-wide sig. FWER < 0.05	HIRIP3	chr16_29911143	4.66e-07	4.66e-07	#N/A	#N/A	#N/A	#N/A	#N/A	#N/A	#N/A	#N/A	#N/A	6.33161	Y	HIRA-interacting protein 3	HIRP3	HIRIP3	#N/A	#N/A	#N/A	#N/A	#N/A	#N/A	#N/A	Q9BW71	#N/A	#N/A	1	#N/A	#N/A	#N/A	#N/A	#N/A	#N/A	#N/A	#N/A	#N/A	#N/A	#N/A	#N/A	#N/A	N	#N/A
HIVEP2	Expression	Fromer 2016	Cortex RNA seq	Figure 6	Top 50 hub genes M2c module (disease-dependent coexpression differences and enriched for SCZ genetic associations)	HIVEP2	#N/A	#N/A	#N/A	#N/A	#N/A	#N/A	#N/A	#N/A	#N/A	#N/A	#N/A	#N/A	#N/A	N	Transcription factor HIVEP2 (Human immunodeficiency virus type I enhancer-binding protein 2) (HIV-EP2) (MHC-binding protein 2) (MBP-2)	ZEP2	HIVEP2	#N/A	#N/A	#N/A	#N/A	#N/A	#N/A	#N/A	P31629	#N/A	#N/A	1	#N/A	#N/A	#N/A	#N/A	#N/A	#N/A	#N/A	#N/A	#N/A	#N/A	#N/A	#N/A	#N/A	N	#N/A
HLA-DMB	Expression	Fromer 2016	Cortex RNA seq	Text	eQTL (MHC locus)	HLA-DMB	#N/A	#N/A	#N/A	#N/A	#N/A	#N/A	#N/A	#N/A	#N/A	#N/A	#N/A	#N/A	#N/A	N	HLA class II histocompatibility antigen, DM beta chain (MHC class II antigen DMB) (Really interesting new gene 7 protein)	DMB	HLA-DMB	DMB	RING7	#N/A	#N/A	#N/A	#N/A	#N/A	P28068	#N/A	#N/A	1	#N/A	#N/A	#N/A	#N/A	#N/A	#N/A	#N/A	#N/A	#N/A	#N/A	#N/A	#N/A	#N/A	N	#N/A
HOMER2	Rare	Marshall 2017	CNV genotyping	Figure 3 (blue discs Freq.CT>)	GeneMANIA network - synaptic/ARC-complex genes with rare loss >4 cases or controls	HOMER2	#N/A	#N/A	#N/A	#N/A	#N/A	#N/A	#N/A	#N/A	#N/A	#N/A	#N/A	#N/A	#N/A	N	Homer protein homolog 2 (Homer-2) (Cupidin)	HOME2	HOMER2	#N/A	#N/A	#N/A	#N/A	#N/A	#N/A	#N/A	Q9NSB8	#N/A	#N/A	1	#N/A	#N/A	#N/A	#N/A	#N/A	#N/A	#N/A	#N/A	#N/A	#N/A	#N/A	#N/A	#N/A	N	#N/A
HPF1	Common	Ripke 2014	GWAS	NHGRI-EBI GWAS catalogue	intron_variant	C4orf27	rs10520163	1e-09	1e-09	9	1.065	#N/A	#N/A	#N/A	#N/A	#N/A	#N/A	#N/A	9	Y	Histone PARylation factor 1	HPF1	HPF1	C4orf27	#N/A	#N/A	#N/A	#N/A	#N/A	#N/A	Q9NWY4	#N/A	#N/A	1	#N/A	#N/A	#N/A	#N/A	#N/A	#N/A	#N/A	#N/A	#N/A	#N/A	#N/A	#N/A	#N/A	N	#N/A
HSPA8	Rare	Fromer 2014	Exome seq - de novo mutations	Ex. Data Table 2, Ex. Data Table 4a	Overlapped nonsynonymous mutations in 2 schizophrenia probands (nominal P value), enrichment - ARC complex	HSPA8	#N/A	#N/A	#N/A	#N/A	#N/A	#N/A	#N/A	#N/A	#N/A	#N/A	#N/A	#N/A	#N/A	N	Heat shock cognate 71 kDa protein (Heat shock 70 kDa protein 8) (Lipopolysaccharide-associated protein 1) (LAP-1) (LPS-associated protein 1)	HSP7C	HSPA8	HSC70	HSP73	HSPA10	#N/A	#N/A	#N/A	#N/A	P11142	#N/A	#N/A	1	#N/A	#N/A	#N/A	#N/A	#N/A	#N/A	#N/A	#N/A	#N/A	#N/A	#N/A	#N/A	#N/A	N	#N/A
HSPA9	Common	Ripke 2014	GWAS	NHGRI-EBI GWAS catalogue	intron_variant	HSPA9	rs3849046	5e-09	5e-09	8.301029996	1.063	#N/A	#N/A	#N/A	#N/A	#N/A	#N/A	#N/A	8.30103	Y	Stress-70 protein, mitochondrial (75 kDa glucose-regulated protein) (GRP-75) (Heat shock 70 kDa protein 9) (Mortalin) (MOT) (Peptide-binding protein 74) (PBP74)	GRP75	HSPA9	GRP75	HSPA9B	mt-HSP70	#N/A	#N/A	#N/A	#N/A	P38646	#N/A	#N/A	1	#N/A	#N/A	#N/A	#N/A	#N/A	#N/A	#N/A	#N/A	#N/A	#N/A	#N/A	#N/A	#N/A	N	#N/A
HSPA9	Expression	Gusev 2018	TWAS	Supp. Table 3	TWAS	HSPA9	rs3849046	#N/A	#N/A	#N/A	#N/A	CMC-splicing	-5	6e-07	rs3849046	5e-09	0.95	#N/A	6.22185	Y	Stress-70 protein, mitochondrial (75 kDa glucose-regulated protein) (GRP-75) (Heat shock 70 kDa protein 9) (Mortalin) (MOT) (Peptide-binding protein 74) (PBP74)	GRP75	HSPA9	GRP75	HSPA9B	mt-HSP70	#N/A	#N/A	#N/A	#N/A	P38646	#N/A	#N/A	1	#N/A	#N/A	#N/A	#N/A	#N/A	#N/A	#N/A	#N/A	#N/A	#N/A	#N/A	#N/A	#N/A	N	#N/A
HSPA9	Expression	Gusev 2018	TWAS	Supp. Table 3	TWAS	HSPA9	rs3849046	#N/A	#N/A	#N/A	#N/A	CMC-splicing	4.8	1e-06	rs3849046	5e-09	0.9	#N/A	6	Y	Stress-70 protein, mitochondrial (75 kDa glucose-regulated protein) (GRP-75) (Heat shock 70 kDa protein 9) (Mortalin) (MOT) (Peptide-binding protein 74) (PBP74)	GRP75	HSPA9	GRP75	HSPA9B	mt-HSP70	#N/A	#N/A	#N/A	#N/A	P38646	#N/A	#N/A	1	#N/A	#N/A	#N/A	#N/A	#N/A	#N/A	#N/A	#N/A	#N/A	#N/A	#N/A	#N/A	#N/A	N	#N/A
HSPD1	Common	Ripke 2014	GWAS	NHGRI-EBI GWAS catalogue	upstream_gene_variant	HSPD1	rs6434928	2e-11	2e-11	10.69897	1.0764263	#N/A	#N/A	#N/A	#N/A	#N/A	#N/A	#N/A	10.699	Y	60 kDa heat shock protein, mitochondrial (EC 3.6.4.9) (60 kDa chaperonin) (Chaperonin 60) (CPN60) (Heat shock protein 60) (HSP-60) (Hsp60) (HuCHA60) (Mitochondrial matrix protein P1) (P60 lymphocyte protein)	CH60	HSPD1	HSP60	#N/A	#N/A	#N/A	#N/A	#N/A	#N/A	P10809	#N/A	#N/A	1	#N/A	#N/A	#N/A	#N/A	#N/A	#N/A	#N/A	#N/A	#N/A	#N/A	#N/A	#N/A	#N/A	N	#N/A
HSPE1	Common	Ripke 2014	GWAS	NHGRI-EBI GWAS catalogue	upstream_gene_variant	HSPE1	rs6434928	2e-11	2e-11	10.69897	1.0764263	#N/A	#N/A	#N/A	#N/A	#N/A	#N/A	#N/A	10.699	Y	10 kDa heat shock protein, mitochondrial (Hsp10) (10 kDa chaperonin) (Chaperonin 10) (CPN10) (Early-pregnancy factor) (EPF)	CH10	HSPE1	#N/A	#N/A	#N/A	#N/A	#N/A	#N/A	#N/A	P61604	#N/A	#N/A	1	#N/A	#N/A	#N/A	#N/A	#N/A	#N/A	#N/A	#N/A	#N/A	#N/A	#N/A	#N/A	#N/A	N	#N/A
HTR2B	Rare	Marshall 2017	CNV genotyping	Figure 3 (red/yellow discs Freq.SZ>)	GeneMANIA network - synaptic/ARC-complex genes with rare loss >4 cases or controls	HTR2B	#N/A	#N/A	#N/A	#N/A	#N/A	#N/A	#N/A	#N/A	#N/A	#N/A	#N/A	#N/A	#N/A	N	5-hydroxytryptamine receptor 2B (5-HT-2B) (5-HT2B) (Serotonin receptor 2B)	5HT2B	HTR2B	#N/A	#N/A	#N/A	#N/A	#N/A	#N/A	#N/A	P41595	METHYSERGIDE	METHYSERGIDE, BROMOCRIPTINE, METHYLERGONOVINE, CLOZAPINE, CARVEDILOL, CYPROHEPTADINE	6	Serotonin 2b (5-HT2b) receptor antagonist, #N/A, Serotonin 2b (5-HT2b) receptor partial agonist	CHEMBL1833, #N/A	Serotonin 2b (5-HT2b) receptor, 5-hydroxytryptamine receptor 2B	5-hydroxytryptamine receptor 2B	Homo sapiens	membrane receptor 7tm1 smallmol monoamine receptor serotonin receptor	Small molecule	1962, 1978, 1946, 1989, 1995, 1961	N02CA04, N04BC01, G02AB01, N05AH02, C07AG02, G02CB01, R06AX02	headache	headache, hyperprolactinemia;Parkinson's Disease;acromegaly, #N/A, schizophrenia, myocardial infarction;hypertension, allergic rhinitis;vasomotor rhinitis;conjunctivitis;urticaria;dermatographism	neurology/psychiatry	neurology/psychiatry, endocrinology;neurology/psychiatry;endocrinology, #N/A, cardiology;cardiology, allergy;otolaryngology;ophthalmology;allergy;dermatology	N	#N/A
HUWE1	Rare	Fromer 2014	Exome seq - de novo mutations	Ex. Data Table 2	Overlapped nonsynonymous mutations in 2 schizophrenia probands (nominal P value)	HUWE1	#N/A	#N/A	#N/A	#N/A	#N/A	#N/A	#N/A	#N/A	#N/A	#N/A	#N/A	#N/A	#N/A	N	E3 ubiquitin-protein ligase HUWE1 (EC 2.3.2.26) (ARF-binding protein 1) (ARF-BP1) (HECT, UBA and WWE domain-containing protein 1) (HECT-type E3 ubiquitin transferase HUWE1) (Homologous to E6AP carboxyl terminus homologous protein 9) (HectH9) (Large structure of UREB1) (LASU1) (Mcl-1 ubiquitin ligase E3) (Mule) (Upstream regulatory element-binding protein 1) (URE-B1) (URE-binding protein 1)	HUWE1	HUWE1	KIAA0312	KIAA1578	UREB1	HSPC272	#N/A	#N/A	#N/A	Q7Z6Z7	#N/A	#N/A	1	#N/A	#N/A	#N/A	#N/A	#N/A	#N/A	#N/A	#N/A	#N/A	#N/A	#N/A	#N/A	#N/A	N	#N/A
HUWE1	Expression	Fromer 2016	Cortex RNA seq	Figure 6	Top 50 hub genes M2c module (disease-dependent coexpression differences and enriched for SCZ genetic associations)	HUWE1	#N/A	#N/A	#N/A	#N/A	#N/A	#N/A	#N/A	#N/A	#N/A	#N/A	#N/A	#N/A	#N/A	N	E3 ubiquitin-protein ligase HUWE1 (EC 2.3.2.26) (ARF-binding protein 1) (ARF-BP1) (HECT, UBA and WWE domain-containing protein 1) (HECT-type E3 ubiquitin transferase HUWE1) (Homologous to E6AP carboxyl terminus homologous protein 9) (HectH9) (Large structure of UREB1) (LASU1) (Mcl-1 ubiquitin ligase E3) (Mule) (Upstream regulatory element-binding protein 1) (URE-B1) (URE-binding protein 1)	HUWE1	HUWE1	KIAA0312	KIAA1578	UREB1	HSPC272	#N/A	#N/A	#N/A	Q7Z6Z7	#N/A	#N/A	1	#N/A	#N/A	#N/A	#N/A	#N/A	#N/A	#N/A	#N/A	#N/A	#N/A	#N/A	#N/A	#N/A	N	#N/A
HYAL3	Common	Li 2017	GWAS	NHGRI-EBI GWAS catalogue	non_coding_transcript_exon_variant	HYAL3	rs2073499	3e-08	3e-08	7.522878745	1.112347	#N/A	#N/A	#N/A	#N/A	#N/A	#N/A	#N/A	7.52288	Y	Hyaluronidase-3 (Hyal-3) (EC 3.2.1.35) (Hyaluronoglucosaminidase-3) (Lung carcinoma protein 3) (LuCa-3)	HYAL3	HYAL3	LUCA3	#N/A	#N/A	#N/A	#N/A	#N/A	#N/A	O43820	#N/A	#N/A	1	#N/A	#N/A	#N/A	#N/A	#N/A	#N/A	#N/A	#N/A	#N/A	#N/A	#N/A	#N/A	#N/A	N	#N/A
HYKK	Common	Ripke 2014	GWAS	NHGRI-EBI GWAS catalogue	intron_variant	AGPHD1	rs8042374	2e-13	2e-13	12.69897	1.093	#N/A	#N/A	#N/A	#N/A	#N/A	#N/A	#N/A	12.699	Y	Hydroxylysine kinase (5-hydroxy-L-lysine kinase) (EC 2.7.1.81) (Aminoglycoside phosphotransferase domain-containing protein 1)	HYKK	HYKK	AGPHD1	#N/A	#N/A	#N/A	#N/A	#N/A	#N/A	A2RU49	#N/A	#N/A	1	#N/A	#N/A	#N/A	#N/A	#N/A	#N/A	#N/A	#N/A	#N/A	#N/A	#N/A	#N/A	#N/A	N	#N/A
IGF2	Expression	Fromer 2016	Cortex RNA seq	Text	most strongly downregulated	IGF2	#N/A	#N/A	#N/A	#N/A	#N/A	#N/A	#N/A	#N/A	#N/A	#N/A	#N/A	#N/A	#N/A	N	Insulin-like growth factor II (IGF-II) (Somatomedin-A) (T3M-11-derived growth factor) [Cleaved into: Insulin-like growth factor II; Insulin-like growth factor II Ala-25 Del; Preptin]	IGF2	IGF2	PP1446	#N/A	#N/A	#N/A	#N/A	#N/A	#N/A	P01344	#N/A	#N/A	1	#N/A	#N/A	#N/A	#N/A	#N/A	#N/A	#N/A	#N/A	#N/A	#N/A	#N/A	#N/A	#N/A	N	#N/A
IGSF22	Rare	Purcell 2014	Exome seq - rare disruptive mutations	Ex. Data Table 6b	Nominally sig. supported by Fromer 2014	IGSF22	#N/A	#N/A	#N/A	#N/A	#N/A	#N/A	#N/A	#N/A	#N/A	#N/A	#N/A	#N/A	#N/A	N	Immunoglobulin superfamily member 22 (IgSF22)	IGS22	IGSF22	#N/A	#N/A	#N/A	#N/A	#N/A	#N/A	#N/A	Q8N9C0	#N/A	#N/A	1	#N/A	#N/A	#N/A	#N/A	#N/A	#N/A	#N/A	#N/A	#N/A	#N/A	#N/A	#N/A	#N/A	N	#N/A
IGSF9B	Common	Ripke 2014 (Li 2017)	GWAS	NHGRI-EBI GWAS catalogue	intron_variant	IGSF9B	rs75059851	4e-11	4e-11	10.39794001	1.091	#N/A	#N/A	#N/A	#N/A	#N/A	#N/A	#N/A	10.3979	Y	Protein turtle homolog B (Immunoglobulin superfamily member 9B) (IgSF9B)	TUTLB	IGSF9B	KIAA1030	#N/A	#N/A	#N/A	#N/A	#N/A	#N/A	Q9UPX0	#N/A	#N/A	1	#N/A	#N/A	#N/A	#N/A	#N/A	#N/A	#N/A	#N/A	#N/A	#N/A	#N/A	#N/A	#N/A	N	#N/A
IK	Expression	Gusev 2018	TWAS	Supp. Table 3	TWAS	IK	rs13168670	#N/A	#N/A	#N/A	#N/A	METSIM	4.8	1e-06	rs13168670	4e-07	0.16	H3K27AC,H3K4ME3	6	Y	Protein Red (Cytokine IK) (IK factor) (Protein RER)	RED	IK	RED	RER	#N/A	#N/A	#N/A	#N/A	#N/A	Q13123	#N/A	#N/A	1	#N/A	#N/A	#N/A	#N/A	#N/A	#N/A	#N/A	#N/A	#N/A	#N/A	#N/A	#N/A	#N/A	N	#N/A
IK	Expression	Gusev 2018	TWAS	Supp. Table 3	TWAS	IK	rs13168670	#N/A	#N/A	#N/A	#N/A	YFS	4.6	4e-06	rs13168670	4e-07	0.56	#N/A	5.39794	Y	Protein Red (Cytokine IK) (IK factor) (Protein RER)	RED	IK	RED	RER	#N/A	#N/A	#N/A	#N/A	#N/A	Q13123	#N/A	#N/A	1	#N/A	#N/A	#N/A	#N/A	#N/A	#N/A	#N/A	#N/A	#N/A	#N/A	#N/A	#N/A	#N/A	N	#N/A
IMMP2L	Expression	Jaffe 2018	Cortex RNA seq	Table 3	eQTL (1/2 gene locus)	IMMP2L	rs13240464	#N/A	#N/A	#N/A	#N/A	#N/A	#N/A	#N/A	#N/A	#N/A	#N/A	#N/A	#N/A	N	Mitochondrial inner membrane protease subunit 2 (EC 3.4.21.-) (IMP2-like protein)	IMP2L	IMMP2L	#N/A	#N/A	#N/A	#N/A	#N/A	#N/A	#N/A	Q96T52	#N/A	#N/A	1	#N/A	#N/A	#N/A	#N/A	#N/A	#N/A	#N/A	#N/A	#N/A	#N/A	#N/A	#N/A	#N/A	N	#N/A
IMMP2L	Common	Ripke 2014 (Li 2017)	GWAS	NHGRI-EBI GWAS catalogue	intron_variant, intergenic_variant	IMMP2L	rs13240464, rs211829	3E-13, 0.00000004	3e-13	12.52287875, 7.397940009	1.083, 1.061	#N/A	#N/A	#N/A	#N/A	#N/A	#N/A	#N/A	12.5229	Y	Mitochondrial inner membrane protease subunit 2 (EC 3.4.21.-) (IMP2-like protein)	IMP2L	IMMP2L	#N/A	#N/A	#N/A	#N/A	#N/A	#N/A	#N/A	Q96T52	#N/A	#N/A	1	#N/A	#N/A	#N/A	#N/A	#N/A	#N/A	#N/A	#N/A	#N/A	#N/A	#N/A	#N/A	#N/A	N	#N/A
IMMP2L	Expression	Gusev 2018	TWAS	Supp. Table 3	TWAS	IMMP2L	rs13240464	#N/A	#N/A	#N/A	#N/A	CMC-splicing	6	2e-09	rs13240464	6e-13	0.86	#N/A	8.69897	Y	Mitochondrial inner membrane protease subunit 2 (EC 3.4.21.-) (IMP2-like protein)	IMP2L	IMMP2L	#N/A	#N/A	#N/A	#N/A	#N/A	#N/A	#N/A	Q96T52	#N/A	#N/A	1	#N/A	#N/A	#N/A	#N/A	#N/A	#N/A	#N/A	#N/A	#N/A	#N/A	#N/A	#N/A	#N/A	N	#N/A
IMMP2L	Expression	Gusev 2018	TWAS	Supp. Table 3	TWAS	IMMP2L	rs13240464	#N/A	#N/A	#N/A	#N/A	METSIM	-5.8	6e-09	rs13240464	6e-13	0.92	#N/A	8.22185	Y	Mitochondrial inner membrane protease subunit 2 (EC 3.4.21.-) (IMP2-like protein)	IMP2L	IMMP2L	#N/A	#N/A	#N/A	#N/A	#N/A	#N/A	#N/A	Q96T52	#N/A	#N/A	1	#N/A	#N/A	#N/A	#N/A	#N/A	#N/A	#N/A	#N/A	#N/A	#N/A	#N/A	#N/A	#N/A	N	#N/A
IMMP2L	Expression	Gusev 2018	TWAS	Supp. Table 3	TWAS	IMMP2L	rs13240464	#N/A	#N/A	#N/A	#N/A	YFS	-5.7	1e-08	rs13240464	6e-13	0.76	#N/A	8	Y	Mitochondrial inner membrane protease subunit 2 (EC 3.4.21.-) (IMP2-like protein)	IMP2L	IMMP2L	#N/A	#N/A	#N/A	#N/A	#N/A	#N/A	#N/A	Q96T52	#N/A	#N/A	1	#N/A	#N/A	#N/A	#N/A	#N/A	#N/A	#N/A	#N/A	#N/A	#N/A	#N/A	#N/A	#N/A	N	#N/A
INA	Common	Ripke 2014 (Li 2017)	GWAS	NHGRI-EBI GWAS catalogue	intron_variant	INA	rs11191419	6e-19	6e-19	18.22184875	1.1037527	#N/A	#N/A	#N/A	#N/A	#N/A	#N/A	#N/A	18.2218	Y	Alpha-internexin (Alpha-Inx) (66 kDa neurofilament protein) (NF-66) (Neurofilament-66) (Neurofilament 5)	AINX	INA	NEF5	#N/A	#N/A	#N/A	#N/A	#N/A	#N/A	Q16352	#N/A	#N/A	1	#N/A	#N/A	#N/A	#N/A	#N/A	#N/A	#N/A	#N/A	#N/A	#N/A	#N/A	#N/A	#N/A	N	#N/A
INO80E	Common	Ripke 2014 (Li 2017)	GWAS	NHGRI-EBI GWAS catalogue	non_coding_transcript_exon_variant	INO80E	rs12691307	5e-11	5e-11	10.30103	1.073	#N/A	#N/A	#N/A	#N/A	#N/A	#N/A	#N/A	10.301	Y	INO80 complex subunit E (Coiled-coil domain-containing protein 95)	IN80E	INO80E	CCDC95	#N/A	#N/A	#N/A	#N/A	#N/A	#N/A	Q8NBZ0	#N/A	#N/A	1	#N/A	#N/A	#N/A	#N/A	#N/A	#N/A	#N/A	#N/A	#N/A	#N/A	#N/A	#N/A	#N/A	N	#N/A
INO80E	Rare	Marshall 2017	CNV genotyping	Resource PGC_41K_QC_all_minimum12cnv	genome-wide sig. FWER < 0.05	INO80E	chr16_29915032	4.66e-07	4.66e-07	#N/A	#N/A	#N/A	#N/A	#N/A	#N/A	#N/A	#N/A	#N/A	6.33161	Y	INO80 complex subunit E (Coiled-coil domain-containing protein 95)	IN80E	INO80E	CCDC95	#N/A	#N/A	#N/A	#N/A	#N/A	#N/A	Q8NBZ0	#N/A	#N/A	1	#N/A	#N/A	#N/A	#N/A	#N/A	#N/A	#N/A	#N/A	#N/A	#N/A	#N/A	#N/A	#N/A	N	#N/A
INO80E	Expression	Gusev 2018	TWAS	Supp. Table 3	TWAS	INO80E	rs12691307	#N/A	#N/A	#N/A	#N/A	YFS	4.7	2e-06	rs12691307	1e-10	0.86	#N/A	5.69897	Y	INO80 complex subunit E (Coiled-coil domain-containing protein 95)	IN80E	INO80E	CCDC95	#N/A	#N/A	#N/A	#N/A	#N/A	#N/A	Q8NBZ0	#N/A	#N/A	1	#N/A	#N/A	#N/A	#N/A	#N/A	#N/A	#N/A	#N/A	#N/A	#N/A	#N/A	#N/A	#N/A	N	#N/A
IQSEC2	Rare	Purcell 2014	Exome seq - rare disruptive mutations	Ex. Data Table 2	large-effect alleles - PSD-95, large-effect alleles - ARC/PSD	IQSEC2	#N/A	#N/A	#N/A	#N/A	#N/A	#N/A	#N/A	#N/A	#N/A	#N/A	#N/A	#N/A	#N/A	N	IQ motif and SEC7 domain-containing protein 2	IQEC2	IQSEC2	KIAA0522	#N/A	#N/A	#N/A	#N/A	#N/A	#N/A	Q5JU85	#N/A	#N/A	1	#N/A	#N/A	#N/A	#N/A	#N/A	#N/A	#N/A	#N/A	#N/A	#N/A	#N/A	#N/A	#N/A	N	#N/A
IREB2	Common	Ripke 2014	GWAS	NHGRI-EBI GWAS catalogue	intron_variant	IREB2	rs8042374	2e-13	2e-13	12.69897	1.093	#N/A	#N/A	#N/A	#N/A	#N/A	#N/A	#N/A	12.699	Y	Iron-responsive element-binding protein 2 (IRE-BP 2) (Iron regulatory protein 2) (IRP2)	IREB2	IREB2	#N/A	#N/A	#N/A	#N/A	#N/A	#N/A	#N/A	P48200	#N/A	#N/A	1	#N/A	#N/A	#N/A	#N/A	#N/A	#N/A	#N/A	#N/A	#N/A	#N/A	#N/A	#N/A	#N/A	N	#N/A
ITIH1	Common	Ripke 2014	GWAS	NHGRI-EBI GWAS catalogue	downstream_gene_variant	ITIH1	rs2535627	4e-11	4e-11	10.39794001	1.071	#N/A	#N/A	#N/A	#N/A	#N/A	#N/A	#N/A	10.3979	Y	Inter-alpha-trypsin inhibitor heavy chain H1 (ITI heavy chain H1) (ITI-HC1) (Inter-alpha-inhibitor heavy chain 1) (Inter-alpha-trypsin inhibitor complex component III) (Serum-derived hyaluronan-associated protein) (SHAP)	ITIH1	ITIH1	IGHEP1	#N/A	#N/A	#N/A	#N/A	#N/A	#N/A	P19827	#N/A	#N/A	1	#N/A	#N/A	#N/A	#N/A	#N/A	#N/A	#N/A	#N/A	#N/A	#N/A	#N/A	#N/A	#N/A	N	#N/A
ITIH3	Common	Ripke 2014	GWAS	NHGRI-EBI GWAS catalogue	downstream_gene_variant	ITIH3	rs2535627	4e-11	4e-11	10.39794001	1.071	#N/A	#N/A	#N/A	#N/A	#N/A	#N/A	#N/A	10.3979	Y	Inter-alpha-trypsin inhibitor heavy chain H3 (ITI heavy chain H3) (ITI-HC3) (Inter-alpha-inhibitor heavy chain 3) (Serum-derived hyaluronan-associated protein) (SHAP)	ITIH3	ITIH3	#N/A	#N/A	#N/A	#N/A	#N/A	#N/A	#N/A	Q06033	#N/A	#N/A	1	#N/A	#N/A	#N/A	#N/A	#N/A	#N/A	#N/A	#N/A	#N/A	#N/A	#N/A	#N/A	#N/A	N	#N/A
ITIH4	Common	Ripke 2014	GWAS	NHGRI-EBI GWAS catalogue	downstream_gene_variant	ITIH4	rs2535627	4e-11	4e-11	10.39794001	1.071	#N/A	#N/A	#N/A	#N/A	#N/A	#N/A	#N/A	10.3979	Y	Inter-alpha-trypsin inhibitor heavy chain H4 (ITI heavy chain H4) (ITI-HC4) (Inter-alpha-inhibitor heavy chain 4) (Inter-alpha-trypsin inhibitor family heavy chain-related protein) (IHRP) (Plasma kallikrein sensitive glycoprotein 120) (Gp120) (PK-120) [Cleaved into: 70 kDa inter-alpha-trypsin inhibitor heavy chain H4; 35 kDa inter-alpha-trypsin inhibitor heavy chain H4]	ITIH4	ITIH4	IHRP	ITIHL1	PK120	PRO1851	#N/A	#N/A	#N/A	Q14624	#N/A	#N/A	1	#N/A	#N/A	#N/A	#N/A	#N/A	#N/A	#N/A	#N/A	#N/A	#N/A	#N/A	#N/A	#N/A	N	#N/A
ITIH4	Expression	Gusev 2018	TWAS	Supp. Table 3	TWAS	ITIH4	rs2535627	#N/A	#N/A	#N/A	#N/A	METSIM	-4.9	1e-06	rs2535627	4e-11	0.29	#N/A	6	Y	Inter-alpha-trypsin inhibitor heavy chain H4 (ITI heavy chain H4) (ITI-HC4) (Inter-alpha-inhibitor heavy chain 4) (Inter-alpha-trypsin inhibitor family heavy chain-related protein) (IHRP) (Plasma kallikrein sensitive glycoprotein 120) (Gp120) (PK-120) [Cleaved into: 70 kDa inter-alpha-trypsin inhibitor heavy chain H4; 35 kDa inter-alpha-trypsin inhibitor heavy chain H4]	ITIH4	ITIH4	IHRP	ITIHL1	PK120	PRO1851	#N/A	#N/A	#N/A	Q14624	#N/A	#N/A	1	#N/A	#N/A	#N/A	#N/A	#N/A	#N/A	#N/A	#N/A	#N/A	#N/A	#N/A	#N/A	#N/A	N	#N/A
ITIH4	Expression	Gusev 2018	TWAS	Supp. Table 3	TWAS	ITIH4	rs2535627	#N/A	#N/A	#N/A	#N/A	NTR	-4.4	1e-05	rs2535627	4e-11	0.23	#N/A	5	Y	Inter-alpha-trypsin inhibitor heavy chain H4 (ITI heavy chain H4) (ITI-HC4) (Inter-alpha-inhibitor heavy chain 4) (Inter-alpha-trypsin inhibitor family heavy chain-related protein) (IHRP) (Plasma kallikrein sensitive glycoprotein 120) (Gp120) (PK-120) [Cleaved into: 70 kDa inter-alpha-trypsin inhibitor heavy chain H4; 35 kDa inter-alpha-trypsin inhibitor heavy chain H4]	ITIH4	ITIH4	IHRP	ITIHL1	PK120	PRO1851	#N/A	#N/A	#N/A	Q14624	#N/A	#N/A	1	#N/A	#N/A	#N/A	#N/A	#N/A	#N/A	#N/A	#N/A	#N/A	#N/A	#N/A	#N/A	#N/A	N	#N/A
JARID2	Rare	Purcell 2014	Exome seq - rare disruptive mutations	Ex. Data Table 6b	Nominally sig. supported by Fromer 2014	JARID2	#N/A	#N/A	#N/A	#N/A	#N/A	#N/A	#N/A	#N/A	#N/A	#N/A	#N/A	#N/A	#N/A	N	Protein Jumonji (Jumonji/ARID domain-containing protein 2)	JARD2	JARID2	JMJ	#N/A	#N/A	#N/A	#N/A	#N/A	#N/A	Q92833	#N/A	#N/A	1	#N/A	#N/A	#N/A	#N/A	#N/A	#N/A	#N/A	#N/A	#N/A	#N/A	#N/A	#N/A	#N/A	N	#N/A
JMJD1C	Common	Li 2017	GWAS	NHGRI-EBI GWAS catalogue	intergenic_variant	JMJD1C	rs111364339	5e-09	5e-09	8.301029996	1.1037527	#N/A	#N/A	#N/A	#N/A	#N/A	#N/A	#N/A	8.30103	Y	Probable JmjC domain-containing histone demethylation protein 2C (EC 1.14.11.-) (Jumonji domain-containing protein 1C) (Thyroid receptor-interacting protein 8) (TR-interacting protein 8) (TRIP-8)	JHD2C	JMJD1C	JHDM2C	KIAA1380	TRIP8	#N/A	#N/A	#N/A	#N/A	Q15652	#N/A	#N/A	1	#N/A	#N/A	#N/A	#N/A	#N/A	#N/A	#N/A	#N/A	#N/A	#N/A	#N/A	#N/A	#N/A	N	#N/A
KCNB1	Expression	Fromer 2016	Cortex RNA seq	Figure 6	Top 50 hub genes M2c module (disease-dependent coexpression differences and enriched for SCZ genetic associations)	KCNB1	#N/A	#N/A	#N/A	#N/A	#N/A	#N/A	#N/A	#N/A	#N/A	#N/A	#N/A	#N/A	#N/A	N	Potassium voltage-gated channel subfamily B member 1 (Delayed rectifier potassium channel 1) (DRK1) (h-DRK1) (Voltage-gated potassium channel subunit Kv2.1)	KCNB1	KCNB1	#N/A	#N/A	#N/A	#N/A	#N/A	#N/A	#N/A	Q14721	DALFAMPRIDINE	DALFAMPRIDINE, GUANIDINE	2	Voltage-gated potassium channel blocker	CHEMBL2362996	Voltage-gated potassium channel	Potassium voltage-gated channel subfamily B member 1	Homo sapiens	ion channel vgc k vg k	Small molecule	2010, 1939	N07XX07, #N/A	multiple sclerosis	multiple sclerosis, Lambert-Eaton myasthenic syndrome (LEMS)	neurology/psychiatry	neurology/psychiatry	N	#N/A
KCNB1	Common	Ripke 2014	GWAS	NHGRI-EBI GWAS catalogue	intron_variant	KCNB1	rs7267348	5e-08	5e-08	7.301029996	1.0672358	#N/A	#N/A	#N/A	#N/A	#N/A	#N/A	#N/A	7.30103	Y	Potassium voltage-gated channel subfamily B member 1 (Delayed rectifier potassium channel 1) (DRK1) (h-DRK1) (Voltage-gated potassium channel subunit Kv2.1)	KCNB1	KCNB1	#N/A	#N/A	#N/A	#N/A	#N/A	#N/A	#N/A	Q14721	DALFAMPRIDINE	DALFAMPRIDINE, GUANIDINE	2	Voltage-gated potassium channel blocker	CHEMBL2362996	Voltage-gated potassium channel	Potassium voltage-gated channel subfamily B member 1	Homo sapiens	ion channel vgc k vg k	Small molecule	2010, 1939	N07XX07, #N/A	multiple sclerosis	multiple sclerosis, Lambert-Eaton myasthenic syndrome (LEMS)	neurology/psychiatry	neurology/psychiatry	N	#N/A
KCNG2	Common	Li 2017	GWAS	NHGRI-EBI GWAS catalogue	upstream_gene_variant, intron_variant	KCNG2	rs28735056, rs56775891	5E-10, 0.00000002	5e-10	9.301029996, 7.698970004	1.0626993, 1.058	#N/A	#N/A	#N/A	#N/A	#N/A	#N/A	#N/A	9.30103	Y	Potassium voltage-gated channel subfamily G member 2 (Cardiac potassium channel subunit) (Voltage-gated potassium channel subunit Kv6.2)	KCNG2	KCNG2	KCNF2	#N/A	#N/A	#N/A	#N/A	#N/A	#N/A	Q9UJ96	DALFAMPRIDINE	DALFAMPRIDINE, GUANIDINE	2	Voltage-gated potassium channel blocker	CHEMBL2362996	Voltage-gated potassium channel	Potassium voltage-gated channel subfamily G member 2	Homo sapiens	ion channel vgc k vg k	Small molecule	2010, 1939	N07XX07, #N/A	multiple sclerosis	multiple sclerosis, Lambert-Eaton myasthenic syndrome (LEMS)	neurology/psychiatry	neurology/psychiatry	N	#N/A
KCNJ13	Common	Ripke 2014	GWAS	NHGRI-EBI GWAS catalogue	intron_variant	KCNJ13	rs6704768	2e-12	2e-12	11.69897	1.0752687	#N/A	#N/A	#N/A	#N/A	#N/A	#N/A	#N/A	11.699	Y	Inward rectifier potassium channel 13 (Inward rectifier K(+) channel Kir7.1) (Potassium channel, inwardly rectifying subfamily J member 13)	KCJ13	KCNJ13	#N/A	#N/A	#N/A	#N/A	#N/A	#N/A	#N/A	O60928	#N/A	#N/A	1	#N/A	#N/A	#N/A	#N/A	#N/A	#N/A	#N/A	#N/A	#N/A	#N/A	#N/A	#N/A	#N/A	N	#N/A
KCNQ1	Common	Moosavinasab 2016	PheWAS	REfine Drugs db	#N/A	KCNQ1	#N/A	0.0269	0.0269	#N/A	0.3608	#N/A	#N/A	#N/A	#N/A	#N/A	#N/A	#N/A	#N/A	N	Potassium voltage-gated channel subfamily KQT member 1 (IKs producing slow voltage-gated potassium channel subunit alpha KvLQT1) (KQT-like 1) (Voltage-gated potassium channel subunit Kv7.1)	KCNQ1	KCNQ1	KCNA8	KCNA9	KVLQT1	#N/A	#N/A	#N/A	#N/A	P51787	DALFAMPRIDINE	DALFAMPRIDINE, EZOGABINE, GUANIDINE	3	Voltage-gated potassium channel blocker, KCNQ (Kv7) potassium channel blocker	CHEMBL2362996, CHEMBL2363063	Voltage-gated potassium channel, KCNQ (Kv7) potassium channel	Potassium voltage-gated channel subfamily KQT member 1	Homo sapiens	ion channel vgc k vg k	Small molecule	2010, 2011, 1939	N07XX07, N03AX21, #N/A	multiple sclerosis	multiple sclerosis, #N/A, Lambert-Eaton myasthenic syndrome (LEMS)	neurology/psychiatry	neurology/psychiatry, #N/A	N	#N/A
KCNQ5	Expression	Fromer 2016	Cortex RNA seq	Figure 6	Top 50 hub genes M2c module (disease-dependent coexpression differences and enriched for SCZ genetic associations)	KCNQ5	#N/A	#N/A	#N/A	#N/A	#N/A	#N/A	#N/A	#N/A	#N/A	#N/A	#N/A	#N/A	#N/A	N	Potassium voltage-gated channel subfamily KQT member 5 (KQT-like 5) (Potassium channel subunit alpha KvLQT5) (Voltage-gated potassium channel subunit Kv7.5)	KCNQ5	KCNQ5	#N/A	#N/A	#N/A	#N/A	#N/A	#N/A	#N/A	Q9NR82	DALFAMPRIDINE	DALFAMPRIDINE, EZOGABINE, GUANIDINE	3	Voltage-gated potassium channel blocker, KCNQ (Kv7) potassium channel blocker	CHEMBL2362996, CHEMBL2363063	Voltage-gated potassium channel, KCNQ (Kv7) potassium channel	Potassium voltage-gated channel subfamily KQT member 5	Homo sapiens	ion channel vgc k vg k	Small molecule	2010, 2011, 1939	N07XX07, N03AX21, #N/A	multiple sclerosis	multiple sclerosis, #N/A, Lambert-Eaton myasthenic syndrome (LEMS)	neurology/psychiatry	neurology/psychiatry, #N/A	N	#N/A
KCNV1	Common	Ripke 2014 (Li 2017)	GWAS	NHGRI-EBI GWAS catalogue	intergenic_variant	KCNV1	rs36068923	3e-11	3e-11	10.52287875	1.0881393	#N/A	#N/A	#N/A	#N/A	#N/A	#N/A	#N/A	10.5229	Y	Potassium voltage-gated channel subfamily V member 1 (Neuronal potassium channel alpha subunit HNKA) (Voltage-gated potassium channel subunit Kv8.1)	KCNV1	KCNV1	#N/A	#N/A	#N/A	#N/A	#N/A	#N/A	#N/A	Q6PIU1	DALFAMPRIDINE	DALFAMPRIDINE, GUANIDINE	2	Voltage-gated potassium channel blocker	CHEMBL2362996	Voltage-gated potassium channel	Potassium voltage-gated channel subfamily V member 1	Homo sapiens	ion channel vgc k vg k	Small molecule	2010, 1939	N07XX07, #N/A	multiple sclerosis	multiple sclerosis, Lambert-Eaton myasthenic syndrome (LEMS)	neurology/psychiatry	neurology/psychiatry	N	#N/A
KCTD13	Rare	Fromer 2014	Exome seq - de novo mutations	Text	member of GO:0051017 (single non-hypothesis driven category enriched for nonsynonymous de novo mutations, assembly of actin filament bundles), responsible for some of CNV 16p11.2 phenotypes, maps to GWAS locus	KCTD13	#N/A	#N/A	#N/A	#N/A	#N/A	#N/A	#N/A	#N/A	#N/A	#N/A	#N/A	#N/A	#N/A	N	BTB/POZ domain-containing adapter for CUL3-mediated RhoA degradation protein 1 (hBACURD1) (BTB/POZ domain-containing protein KCTD13) (Polymerase delta-interacting protein 1) (TNFAIP1-like protein)	BACD1	KCTD13	BACURD1	PDIP1	POLDIP1	FKSG86	PP6832	#N/A	#N/A	Q8WZ19	#N/A	#N/A	1	#N/A	#N/A	#N/A	#N/A	#N/A	#N/A	#N/A	#N/A	#N/A	#N/A	#N/A	#N/A	#N/A	N	#N/A
KCTD13	Common	Ripke 2014 (Li 2017)	GWAS	NHGRI-EBI GWAS catalogue	non_coding_transcript_exon_variant	KCTD13	rs12691307	5e-11	5e-11	10.30103	1.073	#N/A	#N/A	#N/A	#N/A	#N/A	#N/A	#N/A	10.301	Y	BTB/POZ domain-containing adapter for CUL3-mediated RhoA degradation protein 1 (hBACURD1) (BTB/POZ domain-containing protein KCTD13) (Polymerase delta-interacting protein 1) (TNFAIP1-like protein)	BACD1	KCTD13	BACURD1	PDIP1	POLDIP1	FKSG86	PP6832	#N/A	#N/A	Q8WZ19	#N/A	#N/A	1	#N/A	#N/A	#N/A	#N/A	#N/A	#N/A	#N/A	#N/A	#N/A	#N/A	#N/A	#N/A	#N/A	N	#N/A
KCTD13	Rare	Marshall 2017	CNV genotyping	Resource PGC_41K_QC_all_minimum12cnv	genome-wide sig. FWER < 0.05	KCTD13	chr16_29825158	1.67e-07	1.67e-07	#N/A	#N/A	#N/A	#N/A	#N/A	#N/A	#N/A	#N/A	#N/A	6.77728	Y	BTB/POZ domain-containing adapter for CUL3-mediated RhoA degradation protein 1 (hBACURD1) (BTB/POZ domain-containing protein KCTD13) (Polymerase delta-interacting protein 1) (TNFAIP1-like protein)	BACD1	KCTD13	BACURD1	PDIP1	POLDIP1	FKSG86	PP6832	#N/A	#N/A	Q8WZ19	#N/A	#N/A	1	#N/A	#N/A	#N/A	#N/A	#N/A	#N/A	#N/A	#N/A	#N/A	#N/A	#N/A	#N/A	#N/A	N	#N/A
KDM3B	Common	Ripke 2014	GWAS	NHGRI-EBI GWAS catalogue	intron_variant	KDM3B	rs3849046	5e-09	5e-09	8.301029996	1.063	#N/A	#N/A	#N/A	#N/A	#N/A	#N/A	#N/A	8.30103	Y	Lysine-specific demethylase 3B (EC 1.14.11.-) (JmjC domain-containing histone demethylation protein 2B) (Jumonji domain-containing protein 1B) (Nuclear protein 5qNCA)	KDM3B	KDM3B	C5orf7	JHDM2B	JMJD1B	KIAA1082	#N/A	#N/A	#N/A	Q7LBC6	#N/A	#N/A	1	#N/A	#N/A	#N/A	#N/A	#N/A	#N/A	#N/A	#N/A	#N/A	#N/A	#N/A	#N/A	#N/A	N	#N/A
KDM4A	Common	Ripke 2014 (Li 2017)	GWAS	NHGRI-EBI GWAS catalogue	intergenic_variant	KDM4A	rs11210892	3e-10	3e-10	9.522878745	1.0706638	#N/A	#N/A	#N/A	#N/A	#N/A	#N/A	#N/A	9.52288	Y	Lysine-specific demethylase 4A (EC 1.14.11.-) (JmjC domain-containing histone demethylation protein 3A) (Jumonji domain-containing protein 2A)	KDM4A	KDM4A	JHDM3A	JMJD2	JMJD2A	KIAA0677	#N/A	#N/A	#N/A	O75164	#N/A	#N/A	1	#N/A	#N/A	#N/A	#N/A	#N/A	#N/A	#N/A	#N/A	#N/A	#N/A	#N/A	#N/A	#N/A	N	#N/A
KIAA0391	Expression	Gusev 2018	TWAS	Supp. Table 3	TWAS	KIAA0391	rs77477310	#N/A	#N/A	#N/A	#N/A	METSIM	-5.2	2e-07	rs77477310	2e-07	0.99	H3K27AC,H3K4ME1	6.69897	Y	Mitochondrial ribonuclease P catalytic subunit (EC 3.1.26.5) (Mitochondrial ribonuclease P protein 3) (Mitochondrial RNase P protein 3)	MRPP3	KIAA0391	MRPP3	#N/A	#N/A	#N/A	#N/A	#N/A	#N/A	O15091	#N/A	#N/A	1	#N/A	#N/A	#N/A	#N/A	#N/A	#N/A	#N/A	#N/A	#N/A	#N/A	#N/A	#N/A	#N/A	N	#N/A
KIAA1324L	Common	Li 2017	GWAS	NHGRI-EBI GWAS catalogue	intron_variant	KIAA1324L	rs12704290	3e-10	3e-10	9.522878745	1.1013216	#N/A	#N/A	#N/A	#N/A	#N/A	#N/A	#N/A	9.52288	Y	UPF0577 protein KIAA1324-like (Estrogen-induced gene 121-like protein) (hEIG121L)	K132L	KIAA1324L	EIG121L	#N/A	#N/A	#N/A	#N/A	#N/A	#N/A	A8MWY0	#N/A	#N/A	1	#N/A	#N/A	#N/A	#N/A	#N/A	#N/A	#N/A	#N/A	#N/A	#N/A	#N/A	#N/A	#N/A	N	#N/A
KIAA1549L	Expression	Fromer 2016	Cortex RNA seq	Figure 6	Top 50 hub genes M2c module (disease-dependent coexpression differences and enriched for SCZ genetic associations)	KIAA1549L	#N/A	#N/A	#N/A	#N/A	#N/A	#N/A	#N/A	#N/A	#N/A	#N/A	#N/A	#N/A	#N/A	N	UPF0606 protein KIAA1549L	K154L	KIAA1549L	C11orf41	C11orf69	#N/A	#N/A	#N/A	#N/A	#N/A	Q6ZVL6	#N/A	#N/A	1	#N/A	#N/A	#N/A	#N/A	#N/A	#N/A	#N/A	#N/A	#N/A	#N/A	#N/A	#N/A	#N/A	N	#N/A
KIF18A	Rare	Fromer 2014	Exome seq - de novo mutations	Ex. Data Table 2	Overlapped nonsynonymous mutations in 2 schizophrenia probands (nominal P value)	KIF18A	#N/A	#N/A	#N/A	#N/A	#N/A	#N/A	#N/A	#N/A	#N/A	#N/A	#N/A	#N/A	#N/A	N	Kinesin-like protein KIF18A (Marrow stromal KIF18A) (MS-KIF18A)	KI18A	KIF18A	OK/SW-cl.108	#N/A	#N/A	#N/A	#N/A	#N/A	#N/A	Q8NI77	#N/A	#N/A	1	#N/A	#N/A	#N/A	#N/A	#N/A	#N/A	#N/A	#N/A	#N/A	#N/A	#N/A	#N/A	#N/A	N	#N/A
KLC1	Common	Ripke 2014	GWAS	NHGRI-EBI GWAS catalogue	intron_variant	KLC1	rs12887734	1e-13	1e-13	13	1.088	#N/A	#N/A	#N/A	#N/A	#N/A	#N/A	#N/A	13	Y	Kinesin light chain 1 (KLC 1)	KLC1	KLC1	KLC	KNS2	#N/A	#N/A	#N/A	#N/A	#N/A	Q07866	#N/A	#N/A	1	#N/A	#N/A	#N/A	#N/A	#N/A	#N/A	#N/A	#N/A	#N/A	#N/A	#N/A	#N/A	#N/A	N	#N/A
KLC1	Expression	Gusev 2018	TWAS	Supp. Table 3	TWAS	KLC1	rs12887734	#N/A	#N/A	#N/A	#N/A	CMC-splicing	-6.9	7e-12	rs12887734	1e-13	0.58	H3K4ME1,H3K4ME3	11.1549	Y	Kinesin light chain 1 (KLC 1)	KLC1	KLC1	KLC	KNS2	#N/A	#N/A	#N/A	#N/A	#N/A	Q07866	#N/A	#N/A	1	#N/A	#N/A	#N/A	#N/A	#N/A	#N/A	#N/A	#N/A	#N/A	#N/A	#N/A	#N/A	#N/A	N	#N/A
KLC1	Expression	Gusev 2018	TWAS	Supp. Table 3	TWAS	KLC1	rs12887734	#N/A	#N/A	#N/A	#N/A	CMC-splicing	6.1	1e-09	rs12887734	1e-13	0.5	#N/A	9	Y	Kinesin light chain 1 (KLC 1)	KLC1	KLC1	KLC	KNS2	#N/A	#N/A	#N/A	#N/A	#N/A	Q07866	#N/A	#N/A	1	#N/A	#N/A	#N/A	#N/A	#N/A	#N/A	#N/A	#N/A	#N/A	#N/A	#N/A	#N/A	#N/A	N	#N/A
KLC1	Expression	Gusev 2018	TWAS	Supp. Table 3	TWAS	KLC1	rs12887734	#N/A	#N/A	#N/A	#N/A	METSIM	5.6	2e-08	rs12887734	1e-13	0.7	#N/A	7.69897	Y	Kinesin light chain 1 (KLC 1)	KLC1	KLC1	KLC	KNS2	#N/A	#N/A	#N/A	#N/A	#N/A	Q07866	#N/A	#N/A	1	#N/A	#N/A	#N/A	#N/A	#N/A	#N/A	#N/A	#N/A	#N/A	#N/A	#N/A	#N/A	#N/A	N	#N/A
KLC1	Expression	Gusev 2018	TWAS	Supp. Table 3	TWAS	KLC1	rs12887734	#N/A	#N/A	#N/A	#N/A	NTR	5.5	4e-08	rs12887734	1e-13	0.85	#N/A	7.39794	Y	Kinesin light chain 1 (KLC 1)	KLC1	KLC1	KLC	KNS2	#N/A	#N/A	#N/A	#N/A	#N/A	Q07866	#N/A	#N/A	1	#N/A	#N/A	#N/A	#N/A	#N/A	#N/A	#N/A	#N/A	#N/A	#N/A	#N/A	#N/A	#N/A	N	#N/A
KLF13	Rare	Marshall 2017	CNV genotyping	Resource PGC_41K_QC_del_minimum8cnv	genome-wide sig. FWER < 0.05	KLF13	chr15_29406375	3.22e-06	3.22e-06	#N/A	#N/A	#N/A	#N/A	#N/A	#N/A	#N/A	#N/A	#N/A	5.49214	Y	Krueppel-like factor 13 (Basic transcription element-binding protein 3) (BTE-binding protein 3) (Novel Sp1-like zinc finger transcription factor 1) (RANTES factor of late activated T-lymphocytes 1) (RFLAT-1) (Transcription factor BTEB3) (Transcription factor NSLP1)	KLF13	KLF13	BTEB3	NSLP1	#N/A	#N/A	#N/A	#N/A	#N/A	Q9Y2Y9	#N/A	#N/A	1	#N/A	#N/A	#N/A	#N/A	#N/A	#N/A	#N/A	#N/A	#N/A	#N/A	#N/A	#N/A	#N/A	N	#N/A
KLHL22	Rare	Marshall 2017	CNV genotyping	Resource PGC_41K_QC_all_minimum12cnv	genome-wide sig. FWER < 0.05	KLHL22	chr22_19125806	1.10227e-06	1.10227e-06	#N/A	#N/A	#N/A	#N/A	#N/A	#N/A	#N/A	#N/A	#N/A	5.95771	Y	Kelch-like protein 22	KLH22	KLHL22	#N/A	#N/A	#N/A	#N/A	#N/A	#N/A	#N/A	Q53GT1	#N/A	#N/A	1	#N/A	#N/A	#N/A	#N/A	#N/A	#N/A	#N/A	#N/A	#N/A	#N/A	#N/A	#N/A	#N/A	N	#N/A
KMT2E	Common	Ripke 2014 (Li 2017)	GWAS	NHGRI-EBI GWAS catalogue	intron_variant	MLL5	rs6466055	1e-09	1e-09	9	1.068	#N/A	#N/A	#N/A	#N/A	#N/A	#N/A	#N/A	9	Y	Inactive histone-lysine N-methyltransferase 2E (Inactive lysine N-methyltransferase 2E) (Myeloid/lymphoid or mixed-lineage leukemia protein 5)	KMT2E	KMT2E	MLL5	#N/A	#N/A	#N/A	#N/A	#N/A	#N/A	Q8IZD2	#N/A	#N/A	1	#N/A	#N/A	#N/A	#N/A	#N/A	#N/A	#N/A	#N/A	#N/A	#N/A	#N/A	#N/A	#N/A	N	#N/A
KMT5A	Common	Ripke 2014 (Li 2017)	GWAS	NHGRI-EBI GWAS catalogue	intron_variant	SETD8	rs2851447	2e-14	2e-14	13.69897	1.0928961	#N/A	#N/A	#N/A	#N/A	#N/A	#N/A	#N/A	13.699	Y	N-lysine methyltransferase KMT5A (EC 2.1.1.-) (H4-K20-HMTase KMT5A) (Histone-lysine N-methyltransferase KMT5A) (EC 2.1.1.43) (Lysine N-methyltransferase 5A) (Lysine-specific methylase 5A) (PR/SET domain-containing protein 07) (PR-Set7) (PR/SET07) (SET domain-containing protein 8)	KMT5A	KMT5A	PRSET7	SET07	SET8	SETD8	#N/A	#N/A	#N/A	Q9NQR1	#N/A	#N/A	1	#N/A	#N/A	#N/A	#N/A	#N/A	#N/A	#N/A	#N/A	#N/A	#N/A	#N/A	#N/A	#N/A	N	#N/A
KMT5A	Expression	Gusev 2018	TWAS	Supp. Table 3	TWAS	SETD8	rs2851447	#N/A	#N/A	#N/A	#N/A	CMC	-5.4	8e-08	rs2851447	2e-14	0.96	#N/A	7.09691	Y	N-lysine methyltransferase KMT5A (EC 2.1.1.-) (H4-K20-HMTase KMT5A) (Histone-lysine N-methyltransferase KMT5A) (EC 2.1.1.43) (Lysine N-methyltransferase 5A) (Lysine-specific methylase 5A) (PR/SET domain-containing protein 07) (PR-Set7) (PR/SET07) (SET domain-containing protein 8)	KMT5A	KMT5A	PRSET7	SET07	SET8	SETD8	#N/A	#N/A	#N/A	Q9NQR1	#N/A	#N/A	1	#N/A	#N/A	#N/A	#N/A	#N/A	#N/A	#N/A	#N/A	#N/A	#N/A	#N/A	#N/A	#N/A	N	#N/A
KYNU	Rare	Purcell 2014	Exome seq - rare disruptive mutations	Ex. Data Table 2	large-effect alleles - KYNU	KYNU	#N/A	#N/A	#N/A	#N/A	#N/A	#N/A	#N/A	#N/A	#N/A	#N/A	#N/A	#N/A	#N/A	N	Kynureninase (EC 3.7.1.3) (L-kynurenine hydrolase)	KYNU	KYNU	#N/A	#N/A	#N/A	#N/A	#N/A	#N/A	#N/A	Q16719	#N/A	#N/A	1	#N/A	#N/A	#N/A	#N/A	#N/A	#N/A	#N/A	#N/A	#N/A	#N/A	#N/A	#N/A	#N/A	N	#N/A
L1CAM	Rare	Marshall 2017	CNV genotyping	Figure 3 (red/yellow discs Freq.SZ>)	GeneMANIA network - synaptic/ARC-complex genes with rare loss >4 cases or controls	L1CAM	#N/A	#N/A	#N/A	#N/A	#N/A	#N/A	#N/A	#N/A	#N/A	#N/A	#N/A	#N/A	#N/A	N	Neural cell adhesion molecule L1 (N-CAM-L1) (NCAM-L1) (CD antigen CD171)	L1CAM	L1CAM	CAML1	MIC5	#N/A	#N/A	#N/A	#N/A	#N/A	P32004	#N/A	#N/A	1	#N/A	#N/A	#N/A	#N/A	#N/A	#N/A	#N/A	#N/A	#N/A	#N/A	#N/A	#N/A	#N/A	N	#N/A
L3MBTL2	Common	Ripke 2014	GWAS	NHGRI-EBI GWAS catalogue	intron_variant	L3MBTL2	rs9607782	2e-11	2e-11	10.69897	1.087	#N/A	#N/A	#N/A	#N/A	#N/A	#N/A	#N/A	10.699	Y	Lethal(3)malignant brain tumor-like protein 2 (H-l(3)mbt-like protein 2) (L(3)mbt-like protein 2)	LMBL2	L3MBTL2	#N/A	#N/A	#N/A	#N/A	#N/A	#N/A	#N/A	Q969R5	#N/A	#N/A	1	#N/A	#N/A	#N/A	#N/A	#N/A	#N/A	#N/A	#N/A	#N/A	#N/A	#N/A	#N/A	#N/A	N	#N/A
LAMA4	Rare	Purcell 2014	Exome seq - rare disruptive mutations	Ex. Data Table 6b	Nominally sig. supported by Fromer 2014	LAMA4	#N/A	#N/A	#N/A	#N/A	#N/A	#N/A	#N/A	#N/A	#N/A	#N/A	#N/A	#N/A	#N/A	N	Laminin subunit alpha-4 (Laminin-14 subunit alpha) (Laminin-8 subunit alpha) (Laminin-9 subunit alpha)	LAMA4	LAMA4	#N/A	#N/A	#N/A	#N/A	#N/A	#N/A	#N/A	Q16363	OCRIPLASMIN	OCRIPLASMIN	1	Laminin hydrolytic enzyme	CHEMBL2364187	Laminin	Laminin subunit alpha-4	Homo sapiens	structural	Unknown	2010	S01XA22	#N/A	#N/A	#N/A	#N/A	N	#N/A
LAT	Rare	Marshall 2017	CNV genotyping	Resource PGC_41K_QC_del_minimum8cnv	genome-wide sig. FWER < 0.05	LAT	chr16_28903648	6.4e-05	6.4e-05	#N/A	#N/A	#N/A	#N/A	#N/A	#N/A	#N/A	#N/A	#N/A	4.19382	Y	Linker for activation of T-cells family member 1 (36 kDa phospho-tyrosine adapter protein) (pp36) (p36-38)	LAT	LAT	#N/A	#N/A	#N/A	#N/A	#N/A	#N/A	#N/A	O43561	#N/A	#N/A	1	#N/A	#N/A	#N/A	#N/A	#N/A	#N/A	#N/A	#N/A	#N/A	#N/A	#N/A	#N/A	#N/A	N	#N/A
LCAT	Common	Ripke 2014	GWAS	NHGRI-EBI GWAS catalogue	intron_variant	LCAT	rs8044995	2e-08	2e-08	7.698970004	1.081	#N/A	#N/A	#N/A	#N/A	#N/A	#N/A	#N/A	7.69897	Y	Phosphatidylcholine-sterol acyltransferase (EC 2.3.1.43) (Lecithin-cholesterol acyltransferase) (Phospholipid-cholesterol acyltransferase)	LCAT	LCAT	#N/A	#N/A	#N/A	#N/A	#N/A	#N/A	#N/A	P04180	#N/A	#N/A	1	#N/A	#N/A	#N/A	#N/A	#N/A	#N/A	#N/A	#N/A	#N/A	#N/A	#N/A	#N/A	#N/A	N	#N/A
LETM2	Common	Li 2017	GWAS	NHGRI-EBI GWAS catalogue	intron_variant	LETM2	rs112537273	1e-11	1e-11	11	1.077	#N/A	#N/A	#N/A	#N/A	#N/A	#N/A	#N/A	11	Y	LETM1 domain-containing protein LETM2, mitochondrial (LETM1 and EF-hand domain-containing protein 2) (Leucine zipper-EF-hand-containing transmembrane protein 1-like)	LETM2	LETM2	#N/A	#N/A	#N/A	#N/A	#N/A	#N/A	#N/A	Q2VYF4	#N/A	#N/A	1	#N/A	#N/A	#N/A	#N/A	#N/A	#N/A	#N/A	#N/A	#N/A	#N/A	#N/A	#N/A	#N/A	N	#N/A
LIN28B	Common	Li 2017	GWAS	NHGRI-EBI GWAS catalogue	intron_variant	LIN28B	rs160593	8e-09	8e-09	8.096910013	1.0559661	#N/A	#N/A	#N/A	#N/A	#N/A	#N/A	#N/A	8.09691	Y	Protein lin-28 homolog B (Lin-28B)	LN28B	LIN28B	CSDD2	#N/A	#N/A	#N/A	#N/A	#N/A	#N/A	Q6ZN17	#N/A	#N/A	1	#N/A	#N/A	#N/A	#N/A	#N/A	#N/A	#N/A	#N/A	#N/A	#N/A	#N/A	#N/A	#N/A	N	#N/A
LIN7C	Rare	Marshall 2017	CNV genotyping	Figure 3 (blue discs Freq.CT>)	GeneMANIA network - synaptic/ARC-complex genes with rare loss >4 cases or controls	LIN7C	#N/A	#N/A	#N/A	#N/A	#N/A	#N/A	#N/A	#N/A	#N/A	#N/A	#N/A	#N/A	#N/A	N	Protein lin-7 homolog C (Lin-7C) (Mammalian lin-seven protein 3) (MALS-3) (Vertebrate lin-7 homolog 3) (Veli-3)	LIN7C	LIN7C	MALS3	VELI3	#N/A	#N/A	#N/A	#N/A	#N/A	Q9NUP9	#N/A	#N/A	1	#N/A	#N/A	#N/A	#N/A	#N/A	#N/A	#N/A	#N/A	#N/A	#N/A	#N/A	#N/A	#N/A	N	#N/A
LINC01551	Common	Li 2017	GWAS	NHGRI-EBI GWAS catalogue	intron_variant	LINC01551	rs10148671	4e-08	4e-08	7.397940009	1.0559661	#N/A	#N/A	#N/A	#N/A	#N/A	#N/A	#N/A	7.39794	Y	Uncharacterized protein encoded by LINC01551	CN023	LINC01551	C14orf23	#N/A	#N/A	#N/A	#N/A	#N/A	#N/A	Q86U37	#N/A	#N/A	1	#N/A	#N/A	#N/A	#N/A	#N/A	#N/A	#N/A	#N/A	#N/A	#N/A	#N/A	#N/A	#N/A	N	#N/A
LINC01619	Common	Ripke 2014	GWAS	NHGRI-EBI GWAS catalogue	regulatory_region_variant	C12orf79	rs4240748	5e-08	5e-08	7.301029996	1.0604454	#N/A	#N/A	#N/A	#N/A	#N/A	#N/A	#N/A	7.30103	Y	Uncharacterized protein encoded by LINC01619	CL079	LINC01619	C12orf79	#N/A	#N/A	#N/A	#N/A	#N/A	#N/A	G3V211	#N/A	#N/A	1	#N/A	#N/A	#N/A	#N/A	#N/A	#N/A	#N/A	#N/A	#N/A	#N/A	#N/A	#N/A	#N/A	N	#N/A
LPAR2	Expression	Gusev 2018	TWAS	Supp. Table 3	TWAS	LPAR2	rs2905426	#N/A	#N/A	#N/A	#N/A	YFS	-5.4	8e-08	rs2905426	7e-09	0.47	#N/A	7.09691	Y	Lysophosphatidic acid receptor 2 (LPA receptor 2) (LPA-2) (Lysophosphatidic acid receptor Edg-4)	LPAR2	LPAR2	EDG4	LPA2	#N/A	#N/A	#N/A	#N/A	#N/A	Q9HBW0	#N/A	#N/A	1	#N/A	#N/A	#N/A	#N/A	#N/A	#N/A	#N/A	#N/A	#N/A	#N/A	#N/A	#N/A	#N/A	N	#N/A
LRP1	Common	Ripke 2014	GWAS	NHGRI-EBI GWAS catalogue	upstream_gene_variant	LRP1	rs12826178	2e-12	2e-12	11.69897	1.1820331	#N/A	#N/A	#N/A	#N/A	#N/A	#N/A	#N/A	11.699	Y	Prolow-density lipoprotein receptor-related protein 1 (LRP-1) (Alpha-2-macroglobulin receptor) (A2MR) (Apolipoprotein E receptor) (APOER) (CD antigen CD91) [Cleaved into: Low-density lipoprotein receptor-related protein 1 85 kDa subunit (LRP-85); Low-density lipoprotein receptor-related protein 1 515 kDa subunit (LRP-515); Low-density lipoprotein receptor-related protein 1 intracellular domain (L…	LRP1	LRP1	A2MR	APR	#N/A	#N/A	#N/A	#N/A	#N/A	Q07954	#N/A	#N/A	1	#N/A	#N/A	#N/A	#N/A	#N/A	#N/A	#N/A	#N/A	#N/A	#N/A	#N/A	#N/A	#N/A	N	#N/A
LRRFIP2	Expression	Jaffe 2018	Cortex RNA seq	Table 3	eQTL (1/2 gene locus)	LRRFIP2	rs75968099	#N/A	#N/A	#N/A	#N/A	#N/A	#N/A	#N/A	#N/A	#N/A	#N/A	#N/A	#N/A	N	Leucine-rich repeat flightless-interacting protein 2 (LRR FLII-interacting protein 2)	LRRF2	LRRFIP2	#N/A	#N/A	#N/A	#N/A	#N/A	#N/A	#N/A	Q9Y608	#N/A	#N/A	1	#N/A	#N/A	#N/A	#N/A	#N/A	#N/A	#N/A	#N/A	#N/A	#N/A	#N/A	#N/A	#N/A	N	#N/A
LRRIQ3	Common	Ripke 2014 (Li 2017)	GWAS	NHGRI-EBI GWAS catalogue	upstream_gene_variant	LRRIQ3	rs12129573	2e-12	2e-12	11.69897	1.078	#N/A	#N/A	#N/A	#N/A	#N/A	#N/A	#N/A	11.699	Y	Leucine-rich repeat and IQ domain-containing protein 3 (Leucine-rich repeat-containing protein 44)	LRIQ3	LRRIQ3	LRRC44	#N/A	#N/A	#N/A	#N/A	#N/A	#N/A	A6PVS8	#N/A	#N/A	1	#N/A	#N/A	#N/A	#N/A	#N/A	#N/A	#N/A	#N/A	#N/A	#N/A	#N/A	#N/A	#N/A	N	#N/A
LRRK2	Rare	Marshall 2017	CNV genotyping	Figure 3 (red/yellow discs Freq.SZ>)	GeneMANIA network - synaptic/ARC-complex genes with rare loss >4 cases or controls	LRRK2	#N/A	#N/A	#N/A	#N/A	#N/A	#N/A	#N/A	#N/A	#N/A	#N/A	#N/A	#N/A	#N/A	N	Leucine-rich repeat serine/threonine-protein kinase 2 (EC 2.7.11.1) (Dardarin)	LRRK2	LRRK2	PARK8	#N/A	#N/A	#N/A	#N/A	#N/A	#N/A	Q5S007	#N/A	#N/A	1	#N/A	#N/A	#N/A	#N/A	#N/A	#N/A	#N/A	#N/A	#N/A	#N/A	#N/A	#N/A	#N/A	N	#N/A
LRRN3	Expression	Jaffe 2018	Cortex RNA seq	Table 3	eQTL (1/2 gene locus)	LRRN3	rs13240464	#N/A	#N/A	#N/A	#N/A	#N/A	#N/A	#N/A	#N/A	#N/A	#N/A	#N/A	#N/A	N	Leucine-rich repeat neuronal protein 3 (Neuronal leucine-rich repeat protein 3) (NLRR-3)	LRRN3	LRRN3	Nbla10363	UNQ194/PRO220	#N/A	#N/A	#N/A	#N/A	#N/A	Q9H3W5	#N/A	#N/A	1	#N/A	#N/A	#N/A	#N/A	#N/A	#N/A	#N/A	#N/A	#N/A	#N/A	#N/A	#N/A	#N/A	N	#N/A
LRRN3	Common	Li 2017	GWAS	NHGRI-EBI GWAS catalogue	intron_variant	LRRN3	rs214467	8e-13	8e-13	12.09691001	1.073	#N/A	#N/A	#N/A	#N/A	#N/A	#N/A	#N/A	12.0969	Y	Leucine-rich repeat neuronal protein 3 (Neuronal leucine-rich repeat protein 3) (NLRR-3)	LRRN3	LRRN3	Nbla10363	UNQ194/PRO220	#N/A	#N/A	#N/A	#N/A	#N/A	Q9H3W5	#N/A	#N/A	1	#N/A	#N/A	#N/A	#N/A	#N/A	#N/A	#N/A	#N/A	#N/A	#N/A	#N/A	#N/A	#N/A	N	#N/A
LRRN3	Expression	Gusev 2018	TWAS	Supp. Table 3	TWAS	LRRN3	rs13240464	#N/A	#N/A	#N/A	#N/A	CMC-splicing	-6	2e-09	rs13240464	6e-13	0	#N/A	8.69897	Y	Leucine-rich repeat neuronal protein 3 (Neuronal leucine-rich repeat protein 3) (NLRR-3)	LRRN3	LRRN3	Nbla10363	UNQ194/PRO220	#N/A	#N/A	#N/A	#N/A	#N/A	Q9H3W5	#N/A	#N/A	1	#N/A	#N/A	#N/A	#N/A	#N/A	#N/A	#N/A	#N/A	#N/A	#N/A	#N/A	#N/A	#N/A	N	#N/A
LRRN3	Expression	Gusev 2018	TWAS	Supp. Table 3	TWAS	LRRN3	rs13240464	#N/A	#N/A	#N/A	#N/A	CMC-splicing	5.8	5e-09	rs13240464	6e-13	0	#N/A	8.30103	Y	Leucine-rich repeat neuronal protein 3 (Neuronal leucine-rich repeat protein 3) (NLRR-3)	LRRN3	LRRN3	Nbla10363	UNQ194/PRO220	#N/A	#N/A	#N/A	#N/A	#N/A	Q9H3W5	#N/A	#N/A	1	#N/A	#N/A	#N/A	#N/A	#N/A	#N/A	#N/A	#N/A	#N/A	#N/A	#N/A	#N/A	#N/A	N	#N/A
LRRN3	Expression	Gusev 2018	TWAS	Supp. Table 3	TWAS	LRRN3	rs13240464	#N/A	#N/A	#N/A	#N/A	CMC-splicing	5.6	2e-08	rs13240464	6e-13	0	#N/A	7.69897	Y	Leucine-rich repeat neuronal protein 3 (Neuronal leucine-rich repeat protein 3) (NLRR-3)	LRRN3	LRRN3	Nbla10363	UNQ194/PRO220	#N/A	#N/A	#N/A	#N/A	#N/A	Q9H3W5	#N/A	#N/A	1	#N/A	#N/A	#N/A	#N/A	#N/A	#N/A	#N/A	#N/A	#N/A	#N/A	#N/A	#N/A	#N/A	N	#N/A
LSM1	Common	Li 2017	GWAS	NHGRI-EBI GWAS catalogue	intron_variant	LSM1	rs112537273	1e-11	1e-11	11	1.077	#N/A	#N/A	#N/A	#N/A	#N/A	#N/A	#N/A	11	Y	U6 snRNA-associated Sm-like protein LSm1 (Cancer-associated Sm-like) (Small nuclear ribonuclear CaSm)	LSM1	LSM1	CASM	#N/A	#N/A	#N/A	#N/A	#N/A	#N/A	O15116	#N/A	#N/A	1	#N/A	#N/A	#N/A	#N/A	#N/A	#N/A	#N/A	#N/A	#N/A	#N/A	#N/A	#N/A	#N/A	N	#N/A
LUZP2	Common	Ripke 2014 (Li 2017)	GWAS	NHGRI-EBI GWAS catalogue	intergenic_variant	LUZP2	rs11027857	3e-09	3e-09	8.522878745	1.064	#N/A	#N/A	#N/A	#N/A	#N/A	#N/A	#N/A	8.52288	Y	Leucine zipper protein 2	LUZP2	LUZP2	UNQ2566/PRO6246	#N/A	#N/A	#N/A	#N/A	#N/A	#N/A	Q86TE4	#N/A	#N/A	1	#N/A	#N/A	#N/A	#N/A	#N/A	#N/A	#N/A	#N/A	#N/A	#N/A	#N/A	#N/A	#N/A	N	#N/A
LZTR1	Rare	Marshall 2017	CNV genotyping	Resource PGC_41K_QC_all_minimum12cnv	genome-wide sig. FWER < 0.05	LZTR1	chr22_19666558	0.000140131	0.000140131	#N/A	#N/A	#N/A	#N/A	#N/A	#N/A	#N/A	#N/A	#N/A	3.85347	Y	Leucine-zipper-like transcriptional regulator 1 (LZTR-1)	LZTR1	LZTR1	TCFL2	#N/A	#N/A	#N/A	#N/A	#N/A	#N/A	Q8N653	#N/A	#N/A	1	#N/A	#N/A	#N/A	#N/A	#N/A	#N/A	#N/A	#N/A	#N/A	#N/A	#N/A	#N/A	#N/A	N	#N/A
MAD1L1	Expression	Jaffe 2018	Cortex RNA seq	Table 3	eQTL (1/2 gene locus)	MAD1L1	rs10650434	#N/A	#N/A	#N/A	#N/A	#N/A	#N/A	#N/A	#N/A	#N/A	#N/A	#N/A	#N/A	N	Mitotic spindle assembly checkpoint protein MAD1 (Mitotic arrest deficient 1-like protein 1) (MAD1-like protein 1) (Mitotic checkpoint MAD1 protein homolog) (HsMAD1) (hMAD1) (Tax-binding protein 181)	MD1L1	MAD1L1	MAD1	TXBP181	#N/A	#N/A	#N/A	#N/A	#N/A	Q9Y6D9	#N/A	#N/A	1	#N/A	#N/A	#N/A	#N/A	#N/A	#N/A	#N/A	#N/A	#N/A	#N/A	#N/A	#N/A	#N/A	N	#N/A
MAD1L1	Common	Li 2017	GWAS	NHGRI-EBI GWAS catalogue	intron_variant	MAD1L1	rs12668848	4e-17	4e-17	16.39794001	1.0834236	#N/A	#N/A	#N/A	#N/A	#N/A	#N/A	#N/A	16.3979	Y	Mitotic spindle assembly checkpoint protein MAD1 (Mitotic arrest deficient 1-like protein 1) (MAD1-like protein 1) (Mitotic checkpoint MAD1 protein homolog) (HsMAD1) (hMAD1) (Tax-binding protein 181)	MD1L1	MAD1L1	MAD1	TXBP181	#N/A	#N/A	#N/A	#N/A	#N/A	Q9Y6D9	#N/A	#N/A	1	#N/A	#N/A	#N/A	#N/A	#N/A	#N/A	#N/A	#N/A	#N/A	#N/A	#N/A	#N/A	#N/A	N	#N/A
MAD1L1	Expression	Gusev 2018	TWAS	Supp. Table 3	TWAS	MAD1L1	rs58120505	#N/A	#N/A	#N/A	#N/A	METSIM	6	2e-09	rs58120505	6e-14	0.2	#N/A	8.69897	Y	Mitotic spindle assembly checkpoint protein MAD1 (Mitotic arrest deficient 1-like protein 1) (MAD1-like protein 1) (Mitotic checkpoint MAD1 protein homolog) (HsMAD1) (hMAD1) (Tax-binding protein 181)	MD1L1	MAD1L1	MAD1	TXBP181	#N/A	#N/A	#N/A	#N/A	#N/A	Q9Y6D9	#N/A	#N/A	1	#N/A	#N/A	#N/A	#N/A	#N/A	#N/A	#N/A	#N/A	#N/A	#N/A	#N/A	#N/A	#N/A	N	#N/A
MADD	Expression	Fromer 2016	Cortex RNA seq	Figure 6	Top 50 hub genes M2c module (disease-dependent coexpression differences and enriched for SCZ genetic associations)	MADD	#N/A	#N/A	#N/A	#N/A	#N/A	#N/A	#N/A	#N/A	#N/A	#N/A	#N/A	#N/A	#N/A	N	MAP kinase-activating death domain protein (Differentially expressed in normal and neoplastic cells) (Insulinoma glucagonoma clone 20) (Rab3 GDP/GTP exchange factor)	MADD	MADD	DENN	IG20	KIAA0358	#N/A	#N/A	#N/A	#N/A	Q8WXG6	#N/A	#N/A	1	#N/A	#N/A	#N/A	#N/A	#N/A	#N/A	#N/A	#N/A	#N/A	#N/A	#N/A	#N/A	#N/A	N	#N/A
MAGI2	Rare	Marshall 2017	CNV genotyping	Figure 3 (red/yellow discs Freq.SZ>)	GeneMANIA network - synaptic/ARC-complex genes with rare loss >4 cases or controls	MAGI2	#N/A	#N/A	#N/A	#N/A	#N/A	#N/A	#N/A	#N/A	#N/A	#N/A	#N/A	#N/A	#N/A	N	Membrane-associated guanylate kinase, WW and PDZ domain-containing protein 2 (Atrophin-1-interacting protein 1) (AIP-1) (Atrophin-1-interacting protein A) (Membrane-associated guanylate kinase inverted 2) (MAGI-2)	MAGI2	MAGI2	ACVRINP1	AIP1	KIAA0705	#N/A	#N/A	#N/A	#N/A	Q86UL8	#N/A	#N/A	1	#N/A	#N/A	#N/A	#N/A	#N/A	#N/A	#N/A	#N/A	#N/A	#N/A	#N/A	#N/A	#N/A	N	#N/A
MAGI2	Common	Li 2017	GWAS	NHGRI-EBI GWAS catalogue	intron_variant	MAGI2	rs323167	4e-08	4e-08	7.397940009	1.0570824	#N/A	#N/A	#N/A	#N/A	#N/A	#N/A	#N/A	7.39794	Y	Membrane-associated guanylate kinase, WW and PDZ domain-containing protein 2 (Atrophin-1-interacting protein 1) (AIP-1) (Atrophin-1-interacting protein A) (Membrane-associated guanylate kinase inverted 2) (MAGI-2)	MAGI2	MAGI2	ACVRINP1	AIP1	KIAA0705	#N/A	#N/A	#N/A	#N/A	Q86UL8	#N/A	#N/A	1	#N/A	#N/A	#N/A	#N/A	#N/A	#N/A	#N/A	#N/A	#N/A	#N/A	#N/A	#N/A	#N/A	N	#N/A
MAIP1	Expression	Gusev 2018	TWAS	Supp. Table 3	TWAS	C2orf47	rs281768	#N/A	#N/A	#N/A	#N/A	CMC	-7.6	2e-14	rs281768	3e-14	0.99	#N/A	13.699	Y	m-AAA protease-interacting protein 1, mitochondrial (Matrix AAA peptidase-interacting protein 1)	MAIP1	MAIP1	C2orf47	#N/A	#N/A	#N/A	#N/A	#N/A	#N/A	Q8WWC4	#N/A	#N/A	1	#N/A	#N/A	#N/A	#N/A	#N/A	#N/A	#N/A	#N/A	#N/A	#N/A	#N/A	#N/A	#N/A	N	#N/A
MAIP1	Expression	Gusev 2018	TWAS	Supp. Table 3	TWAS	C2orf47	rs281768	#N/A	#N/A	#N/A	#N/A	CMC-splicing	5.6	3e-08	rs281768	3e-14	0.18	#N/A	7.52288	Y	m-AAA protease-interacting protein 1, mitochondrial (Matrix AAA peptidase-interacting protein 1)	MAIP1	MAIP1	C2orf47	#N/A	#N/A	#N/A	#N/A	#N/A	#N/A	Q8WWC4	#N/A	#N/A	1	#N/A	#N/A	#N/A	#N/A	#N/A	#N/A	#N/A	#N/A	#N/A	#N/A	#N/A	#N/A	#N/A	N	#N/A
MAN2A1	Common	Ripke 2014 (Li 2017)	GWAS	NHGRI-EBI GWAS catalogue	intron_variant	MAN2A1	rs4388249	3e-08	3e-08	7.522878745	1.076	#N/A	#N/A	#N/A	#N/A	#N/A	#N/A	#N/A	7.52288	Y	Alpha-mannosidase 2 (EC 3.2.1.114) (Golgi alpha-mannosidase II) (AMan II) (Man II) (Mannosidase alpha class 2A member 1) (Mannosyl-oligosaccharide 1,3-1,6-alpha-mannosidase)	MA2A1	MAN2A1	MANA2	#N/A	#N/A	#N/A	#N/A	#N/A	#N/A	Q16706	#N/A	#N/A	1	#N/A	#N/A	#N/A	#N/A	#N/A	#N/A	#N/A	#N/A	#N/A	#N/A	#N/A	#N/A	#N/A	N	#N/A
MAN2A1	Expression	Gusev 2018	TWAS	Supp. Table 3	TWAS	MAN2A1	rs4388249	#N/A	#N/A	#N/A	#N/A	CMC-splicing	-5.3	1e-07	rs4388249	1e-07	0.06	#N/A	7	Y	Alpha-mannosidase 2 (EC 3.2.1.114) (Golgi alpha-mannosidase II) (AMan II) (Man II) (Mannosidase alpha class 2A member 1) (Mannosyl-oligosaccharide 1,3-1,6-alpha-mannosidase)	MA2A1	MAN2A1	MANA2	#N/A	#N/A	#N/A	#N/A	#N/A	#N/A	Q16706	#N/A	#N/A	1	#N/A	#N/A	#N/A	#N/A	#N/A	#N/A	#N/A	#N/A	#N/A	#N/A	#N/A	#N/A	#N/A	N	#N/A
MAN2A2	Common	Ripke 2014	GWAS	NHGRI-EBI GWAS catalogue	3_prime_UTR_variant	MAN2A2	rs4702	8e-14	8e-14	13.09691001	1.0845987	#N/A	#N/A	#N/A	#N/A	#N/A	#N/A	#N/A	13.0969	Y	Alpha-mannosidase 2x (EC 3.2.1.114) (Alpha-mannosidase IIx) (Man IIx) (Mannosidase alpha class 2A member 2) (Mannosyl-oligosaccharide 1,3-1,6-alpha-mannosidase)	MA2A2	MAN2A2	MANA2X	#N/A	#N/A	#N/A	#N/A	#N/A	#N/A	P49641	#N/A	#N/A	1	#N/A	#N/A	#N/A	#N/A	#N/A	#N/A	#N/A	#N/A	#N/A	#N/A	#N/A	#N/A	#N/A	N	#N/A
MAP1B	Expression	Fromer 2016	Cortex RNA seq	Figure 6	Top 50 hub genes M2c module (disease-dependent coexpression differences and enriched for SCZ genetic associations)	MAP1B	#N/A	#N/A	#N/A	#N/A	#N/A	#N/A	#N/A	#N/A	#N/A	#N/A	#N/A	#N/A	#N/A	N	Microtubule-associated protein 1B (MAP-1B) [Cleaved into: MAP1B heavy chain; MAP1 light chain LC1]	MAP1B	MAP1B	#N/A	#N/A	#N/A	#N/A	#N/A	#N/A	#N/A	P46821	#N/A	#N/A	1	#N/A	#N/A	#N/A	#N/A	#N/A	#N/A	#N/A	#N/A	#N/A	#N/A	#N/A	#N/A	#N/A	N	#N/A
MAP7D1	Expression	Gusev 2018	TWAS	Supp. Table 3	TWAS	MAP7D1	rs7537052	#N/A	#N/A	#N/A	#N/A	NTR	-4.9	1e-06	rs7537052	3e-07	0.78	RPB2	6	Y	MAP7 domain-containing protein 1 (Arginine/proline-rich coiled-coil domain-containing protein 1) (Proline/arginine-rich coiled-coil domain-containing protein 1)	MA7D1	MAP7D1	KIAA1187	PARCC1	RPRC1	PP2464	#N/A	#N/A	#N/A	Q3KQU3	#N/A	#N/A	1	#N/A	#N/A	#N/A	#N/A	#N/A	#N/A	#N/A	#N/A	#N/A	#N/A	#N/A	#N/A	#N/A	N	#N/A
MAPK1	Common	Moosavinasab 2016	PheWAS	REfine Drugs db	#N/A	MAPK1	#N/A	0.04492	0.04492	#N/A	0.8795	#N/A	#N/A	#N/A	#N/A	#N/A	#N/A	#N/A	#N/A	N	Mitogen-activated protein kinase 1 (MAP kinase 1) (MAPK 1) (EC 2.7.11.24) (ERT1) (Extracellular signal-regulated kinase 2) (ERK-2) (MAP kinase isoform p42) (p42-MAPK) (Mitogen-activated protein kinase 2) (MAP kinase 2) (MAPK 2)	MK01	MAPK1	ERK2	PRKM1	PRKM2	#N/A	#N/A	#N/A	#N/A	P28482	#N/A	#N/A	1	#N/A	#N/A	#N/A	#N/A	#N/A	#N/A	#N/A	#N/A	#N/A	#N/A	#N/A	#N/A	#N/A	N	#N/A
MAPK3	Common	Ripke 2014 (Li 2017)	GWAS	NHGRI-EBI GWAS catalogue	non_coding_transcript_exon_variant	MAPK3	rs12691307	5e-11	5e-11	10.30103	1.073	#N/A	#N/A	#N/A	#N/A	#N/A	#N/A	#N/A	10.301	Y	Mitogen-activated protein kinase 3 (MAP kinase 3) (MAPK 3) (EC 2.7.11.24) (ERT2) (Extracellular signal-regulated kinase 1) (ERK-1) (Insulin-stimulated MAP2 kinase) (MAP kinase isoform p44) (p44-MAPK) (Microtubule-associated protein 2 kinase) (p44-ERK1)	MK03	MAPK3	ERK1	PRKM3	#N/A	#N/A	#N/A	#N/A	#N/A	P27361	#N/A	#N/A	1	#N/A	#N/A	#N/A	#N/A	#N/A	#N/A	#N/A	#N/A	#N/A	#N/A	#N/A	#N/A	#N/A	N	#N/A
MAPK3	Rare	Marshall 2017	CNV genotyping	Resource PGC_41K_QC_all_minimum12cnv	genome-wide sig. FWER < 0.05	MAPK3	chr16_30032927	4.67e-07	4.67e-07	#N/A	#N/A	#N/A	#N/A	#N/A	#N/A	#N/A	#N/A	#N/A	6.33068	Y	Mitogen-activated protein kinase 3 (MAP kinase 3) (MAPK 3) (EC 2.7.11.24) (ERT2) (Extracellular signal-regulated kinase 1) (ERK-1) (Insulin-stimulated MAP2 kinase) (MAP kinase isoform p44) (p44-MAPK) (Microtubule-associated protein 2 kinase) (p44-ERK1)	MK03	MAPK3	ERK1	PRKM3	#N/A	#N/A	#N/A	#N/A	#N/A	P27361	#N/A	#N/A	1	#N/A	#N/A	#N/A	#N/A	#N/A	#N/A	#N/A	#N/A	#N/A	#N/A	#N/A	#N/A	#N/A	N	#N/A
MAPK3	Expression	Gusev 2018	TWAS	Supp. Table 3	TWAS	MAPK3	rs12691307	#N/A	#N/A	#N/A	#N/A	CMC	4.8	1e-06	rs12691307	1e-10	0.62	H3K27AC,RPB2	6	Y	Mitogen-activated protein kinase 3 (MAP kinase 3) (MAPK 3) (EC 2.7.11.24) (ERT2) (Extracellular signal-regulated kinase 1) (ERK-1) (Insulin-stimulated MAP2 kinase) (MAP kinase isoform p44) (p44-MAPK) (Microtubule-associated protein 2 kinase) (p44-ERK1)	MK03	MAPK3	ERK1	PRKM3	#N/A	#N/A	#N/A	#N/A	#N/A	P27361	#N/A	#N/A	1	#N/A	#N/A	#N/A	#N/A	#N/A	#N/A	#N/A	#N/A	#N/A	#N/A	#N/A	#N/A	#N/A	N	#N/A
MAPT	Common	Moosavinasab 2016	PheWAS	REfine Drugs db	#N/A	MAPT	#N/A	0.01405	0.01405	#N/A	1.576	#N/A	#N/A	#N/A	#N/A	#N/A	#N/A	#N/A	#N/A	N	Microtubule-associated protein tau (Neurofibrillary tangle protein) (Paired helical filament-tau) (PHF-tau)	TAU	MAPT	MAPTL	MTBT1	TAU	#N/A	#N/A	#N/A	#N/A	P10636	#N/A	#N/A	1	#N/A	#N/A	#N/A	#N/A	#N/A	#N/A	#N/A	#N/A	#N/A	#N/A	#N/A	#N/A	#N/A	N	#N/A
MARK3	Expression	Gusev 2018	TWAS	Supp. Table 3	TWAS	MARK3	rs12887734	#N/A	#N/A	#N/A	#N/A	METSIM	-6.3	3e-10	rs12887734	1e-13	0.92	#N/A	9.52288	Y	MAP/microtubule affinity-regulating kinase 3 (EC 2.7.11.1) (C-TAK1) (cTAK1) (Cdc25C-associated protein kinase 1) (ELKL motif kinase 2) (EMK-2) (Protein kinase STK10) (Ser/Thr protein kinase PAR-1) (Par-1a) (Serine/threonine-protein kinase p78)	MARK3	MARK3	CTAK1	EMK2	#N/A	#N/A	#N/A	#N/A	#N/A	P27448	#N/A	#N/A	1	#N/A	#N/A	#N/A	#N/A	#N/A	#N/A	#N/A	#N/A	#N/A	#N/A	#N/A	#N/A	#N/A	N	#N/A
MARS2	Common	Ripke 2014	GWAS	NHGRI-EBI GWAS catalogue	upstream_gene_variant	MARS2	rs6434928	2e-11	2e-11	10.69897	1.0764263	#N/A	#N/A	#N/A	#N/A	#N/A	#N/A	#N/A	10.699	Y	Methionine--tRNA ligase, mitochondrial (EC 6.1.1.10) (Methionyl-tRNA synthetase 2) (Mitochondrial methionyl-tRNA synthetase) (MtMetRS)	SYMM	MARS2	#N/A	#N/A	#N/A	#N/A	#N/A	#N/A	#N/A	Q96GW9	#N/A	#N/A	1	#N/A	#N/A	#N/A	#N/A	#N/A	#N/A	#N/A	#N/A	#N/A	#N/A	#N/A	#N/A	#N/A	N	#N/A
MATN1	Common	Li 2017	GWAS	NHGRI-EBI GWAS catalogue	intergenic_variant	MATN1	rs4949526	3e-10	3e-10	9.522878745	1.065	#N/A	#N/A	#N/A	#N/A	#N/A	#N/A	#N/A	9.52288	Y	Cartilage matrix protein (Matrilin-1)	MATN1	MATN1	CMP	CRTM	#N/A	#N/A	#N/A	#N/A	#N/A	P21941	#N/A	#N/A	1	#N/A	#N/A	#N/A	#N/A	#N/A	#N/A	#N/A	#N/A	#N/A	#N/A	#N/A	#N/A	#N/A	N	#N/A
MAU2	Common	Ripke 2014	GWAS	NHGRI-EBI GWAS catalogue	regulatory_region_variant	MAU2	rs2905426	4e-10	4e-10	9.397940009	1.0706638	#N/A	#N/A	#N/A	#N/A	#N/A	#N/A	#N/A	9.39794	Y	MAU2 chromatid cohesion factor homolog (MAU-2) (Cohesin loading complex subunit SCC4 homolog)	SCC4	MAU2	KIAA0892	SCC4	#N/A	#N/A	#N/A	#N/A	#N/A	Q9Y6X3	#N/A	#N/A	1	#N/A	#N/A	#N/A	#N/A	#N/A	#N/A	#N/A	#N/A	#N/A	#N/A	#N/A	#N/A	#N/A	N	#N/A
MAU2	Expression	Gusev 2018	TWAS	Supp. Table 3	TWAS	MAU2	rs2905426	#N/A	#N/A	#N/A	#N/A	CMC	-4.7	2e-06	rs2905426	7e-09	0.92	#N/A	5.69897	Y	MAU2 chromatid cohesion factor homolog (MAU-2) (Cohesin loading complex subunit SCC4 homolog)	SCC4	MAU2	KIAA0892	SCC4	#N/A	#N/A	#N/A	#N/A	#N/A	Q9Y6X3	#N/A	#N/A	1	#N/A	#N/A	#N/A	#N/A	#N/A	#N/A	#N/A	#N/A	#N/A	#N/A	#N/A	#N/A	#N/A	N	#N/A
MAZ	Rare	Marshall 2017	CNV genotyping	Resource PGC_41K_QC_all_minimum12cnv	genome-wide sig. FWER < 0.05	MAZ	chr16_29724918	2.49e-07	2.49e-07	#N/A	#N/A	#N/A	#N/A	#N/A	#N/A	#N/A	#N/A	#N/A	6.6038	Y	Myc-associated zinc finger protein (MAZI) (Pur-1) (Purine-binding transcription factor) (Serum amyloid A-activating factor-1) (SAF-1) (Transcription factor Zif87) (ZF87) (Zinc finger protein 801)	MAZ	MAZ	ZNF801	#N/A	#N/A	#N/A	#N/A	#N/A	#N/A	P56270	#N/A	#N/A	1	#N/A	#N/A	#N/A	#N/A	#N/A	#N/A	#N/A	#N/A	#N/A	#N/A	#N/A	#N/A	#N/A	N	#N/A
MBP	Rare	Purcell 2014	Exome seq - rare disruptive mutations	Ex. Data Table 2	large-effect alleles - ARC/PSD	MBP	#N/A	#N/A	#N/A	#N/A	#N/A	#N/A	#N/A	#N/A	#N/A	#N/A	#N/A	#N/A	#N/A	N	Myelin basic protein (MBP) (Myelin A1 protein) (Myelin membrane encephalitogenic protein)	MBP	MBP	#N/A	#N/A	#N/A	#N/A	#N/A	#N/A	#N/A	P02686	#N/A	#N/A	1	#N/A	#N/A	#N/A	#N/A	#N/A	#N/A	#N/A	#N/A	#N/A	#N/A	#N/A	#N/A	#N/A	N	#N/A
MCHR1	Common	Li 2017	GWAS	NHGRI-EBI GWAS catalogue	intron_variant	MCHR1	rs9607782	1e-12	1e-12	12	1.09	#N/A	#N/A	#N/A	#N/A	#N/A	#N/A	#N/A	12	Y	Melanin-concentrating hormone receptor 1 (MCH receptor 1) (MCH-R1) (MCHR-1) (G-protein coupled receptor 24) (MCH-1R) (MCH1R) (MCHR) (SLC-1) (Somatostatin receptor-like protein)	MCHR1	MCHR1	GPR24	SLC1	#N/A	#N/A	#N/A	#N/A	#N/A	Q99705	#N/A	#N/A	1	#N/A	#N/A	#N/A	#N/A	#N/A	#N/A	#N/A	#N/A	#N/A	#N/A	#N/A	#N/A	#N/A	N	#N/A
MCHR1	Expression	Gusev 2018	TWAS	Supp. Table 3	TWAS	MCHR1	rs133047	#N/A	#N/A	#N/A	#N/A	CMC	-4.8	1e-06	rs133047	1e-09	0.25	#N/A	6	Y	Melanin-concentrating hormone receptor 1 (MCH receptor 1) (MCH-R1) (MCHR-1) (G-protein coupled receptor 24) (MCH-1R) (MCH1R) (MCHR) (SLC-1) (Somatostatin receptor-like protein)	MCHR1	MCHR1	GPR24	SLC1	#N/A	#N/A	#N/A	#N/A	#N/A	Q99705	#N/A	#N/A	1	#N/A	#N/A	#N/A	#N/A	#N/A	#N/A	#N/A	#N/A	#N/A	#N/A	#N/A	#N/A	#N/A	N	#N/A
MDK	Common	Li 2017	GWAS	NHGRI-EBI GWAS catalogue	intron_variant	MDK	rs61882743	7e-12	7e-12	11.15490196	1.0940919	#N/A	#N/A	#N/A	#N/A	#N/A	#N/A	#N/A	11.1549	Y	Midkine (MK) (Amphiregulin-associated protein) (ARAP) (Midgestation and kidney protein) (Neurite outgrowth-promoting factor 2) (Neurite outgrowth-promoting protein)	MK	MDK	MK1	NEGF2	#N/A	#N/A	#N/A	#N/A	#N/A	P21741	#N/A	#N/A	1	#N/A	#N/A	#N/A	#N/A	#N/A	#N/A	#N/A	#N/A	#N/A	#N/A	#N/A	#N/A	#N/A	N	#N/A
ME1	Expression	Gusev 2018	TWAS	Supp. Table 3	TWAS	ME1	rs3798869	#N/A	#N/A	#N/A	#N/A	CMC-splicing	5.5	4e-08	rs3798869	1e-09	0.86	#N/A	7.39794	Y	NADP-dependent malic enzyme (NADP-ME) (EC 1.1.1.40) (Malic enzyme 1)	MAOX	ME1	#N/A	#N/A	#N/A	#N/A	#N/A	#N/A	#N/A	P48163	#N/A	#N/A	1	#N/A	#N/A	#N/A	#N/A	#N/A	#N/A	#N/A	#N/A	#N/A	#N/A	#N/A	#N/A	#N/A	N	#N/A
MED15	Rare	Marshall 2017	CNV genotyping	Resource PGC_41K_QC_all_minimum12cnv	genome-wide sig. FWER < 0.05	MED15	chr22_19191886	1.55392e-06	1.55392e-06	#N/A	#N/A	#N/A	#N/A	#N/A	#N/A	#N/A	#N/A	#N/A	5.80857	Y	Mediator of RNA polymerase II transcription subunit 15 (Activator-recruited cofactor 105 kDa component) (ARC105) (CTG repeat protein 7a) (Mediator complex subunit 15) (Positive cofactor 2 glutamine/Q-rich-associated protein) (PC2 glutamine/Q-rich-associated protein) (TPA-inducible gene 1 protein) (TIG-1) (Trinucleotide repeat-containing gene 7 protein)	MED15	MED15	ARC105	CTG7A	PCQAP	TIG1	TNRC7	#N/A	#N/A	Q96RN5	#N/A	#N/A	1	#N/A	#N/A	#N/A	#N/A	#N/A	#N/A	#N/A	#N/A	#N/A	#N/A	#N/A	#N/A	#N/A	N	#N/A
MED19	Common	Ripke 2014 (Li 2017)	GWAS	NHGRI-EBI GWAS catalogue	non_coding_transcript_exon_variant	MED19	rs9420	2e-09	2e-09	8.698970004	1.068	#N/A	#N/A	#N/A	#N/A	#N/A	#N/A	#N/A	8.69897	Y	Mediator of RNA polymerase II transcription subunit 19 (Lung cancer metastasis-related protein 1) (Mediator complex subunit 19)	MED19	MED19	LCMR1	#N/A	#N/A	#N/A	#N/A	#N/A	#N/A	A0JLT2	#N/A	#N/A	1	#N/A	#N/A	#N/A	#N/A	#N/A	#N/A	#N/A	#N/A	#N/A	#N/A	#N/A	#N/A	#N/A	N	#N/A
MED8	Common	Li 2017	GWAS	NHGRI-EBI GWAS catalogue	intergenic_variant	MED8	rs2970610	1e-12	1e-12	12	1.072	#N/A	#N/A	#N/A	#N/A	#N/A	#N/A	#N/A	12	Y	Mediator of RNA polymerase II transcription subunit 8 (Activator-recruited cofactor 32 kDa component) (ARC32) (Mediator complex subunit 8)	MED8	MED8	#N/A	#N/A	#N/A	#N/A	#N/A	#N/A	#N/A	Q96G25	#N/A	#N/A	1	#N/A	#N/A	#N/A	#N/A	#N/A	#N/A	#N/A	#N/A	#N/A	#N/A	#N/A	#N/A	#N/A	N	#N/A
MED8	Expression	Gusev 2018	TWAS	Supp. Table 3	TWAS	MED8	rs11210892	#N/A	#N/A	#N/A	#N/A	CMC	-4.7	2e-06	rs11210892	5e-10	0.81	H3K4ME1	5.69897	Y	Mediator of RNA polymerase II transcription subunit 8 (Activator-recruited cofactor 32 kDa component) (ARC32) (Mediator complex subunit 8)	MED8	MED8	#N/A	#N/A	#N/A	#N/A	#N/A	#N/A	#N/A	Q96G25	#N/A	#N/A	1	#N/A	#N/A	#N/A	#N/A	#N/A	#N/A	#N/A	#N/A	#N/A	#N/A	#N/A	#N/A	#N/A	N	#N/A
MEF2C	Common	Ripke 2014	GWAS	NHGRI-EBI GWAS catalogue	intron_variant	MEF2C	rs16867576	5e-09	5e-09	8.301029996	1.101	#N/A	#N/A	#N/A	#N/A	#N/A	#N/A	#N/A	8.30103	Y	Myocyte-specific enhancer factor 2C (Myocyte enhancer factor 2C)	MEF2C	MEF2C	#N/A	#N/A	#N/A	#N/A	#N/A	#N/A	#N/A	Q06413	#N/A	#N/A	1	#N/A	#N/A	#N/A	#N/A	#N/A	#N/A	#N/A	#N/A	#N/A	#N/A	#N/A	#N/A	#N/A	N	#N/A
MELTF	Rare	Purcell 2014	Exome seq - rare disruptive mutations	Ex. Data Table 4	enrichment - 3q29 CNV region	MFI2	#N/A	#N/A	#N/A	#N/A	#N/A	#N/A	#N/A	#N/A	#N/A	#N/A	#N/A	#N/A	#N/A	N	Melanotransferrin (Melanoma-associated antigen p97) (CD antigen CD228)	TRFM	MELTF	MAP97	MFI2	#N/A	#N/A	#N/A	#N/A	#N/A	P08582	#N/A	#N/A	1	#N/A	#N/A	#N/A	#N/A	#N/A	#N/A	#N/A	#N/A	#N/A	#N/A	#N/A	#N/A	#N/A	N	#N/A
MELTF	Rare	Marshall 2017	CNV genotyping	Resource PGC_41K_QC_all_minimum12cnv	genome-wide sig. FWER < 0.05	MFI2	chr3_198213008	8.01247e-05	8.01247e-05	#N/A	#N/A	#N/A	#N/A	#N/A	#N/A	#N/A	#N/A	#N/A	4.09623	Y	Melanotransferrin (Melanoma-associated antigen p97) (CD antigen CD228)	TRFM	MELTF	MAP97	MFI2	#N/A	#N/A	#N/A	#N/A	#N/A	P08582	#N/A	#N/A	1	#N/A	#N/A	#N/A	#N/A	#N/A	#N/A	#N/A	#N/A	#N/A	#N/A	#N/A	#N/A	#N/A	N	#N/A
MET	Common	Moosavinasab 2016	PheWAS	REfine Drugs db	#N/A	MET	#N/A	0.04575	0.04575	#N/A	0.6099	#N/A	#N/A	#N/A	#N/A	#N/A	#N/A	#N/A	#N/A	N	Hepatocyte growth factor receptor (HGF receptor) (EC 2.7.10.1) (HGF/SF receptor) (Proto-oncogene c-Met) (Scatter factor receptor) (SF receptor) (Tyrosine-protein kinase Met)	MET	MET	#N/A	#N/A	#N/A	#N/A	#N/A	#N/A	#N/A	P08581	CRIZOTINIB	CRIZOTINIB, CABOZANTINIB	2	Hepatocyte growth factor receptor inhibitor	CHEMBL3717	Hepatocyte growth factor receptor	Hepatocyte growth factor receptor	Homo sapiens	enzyme kinase protein kinase tk met	Small molecule	2011, 2012	L01XE16, L01XE26	non-small cell lung cancer (NSCLC)	non-small cell lung cancer (NSCLC), medullary thyroid cancer (MTC)	oncology	oncology	N	#N/A
MGLL	Expression	Gusev 2018	TWAS	Supp. Table 3	TWAS	MGLL	rs2811474	#N/A	#N/A	#N/A	#N/A	YFS	4.6	5e-06	rs2811474	7e-06	0	#N/A	5.30103	Y	Monoglyceride lipase (MGL) (EC 3.1.1.23) (HU-K5) (Lysophospholipase homolog) (Lysophospholipase-like) (Monoacylglycerol lipase) (MAGL)	MGLL	MGLL	#N/A	#N/A	#N/A	#N/A	#N/A	#N/A	#N/A	Q99685	#N/A	#N/A	1	#N/A	#N/A	#N/A	#N/A	#N/A	#N/A	#N/A	#N/A	#N/A	#N/A	#N/A	#N/A	#N/A	N	#N/A
MKL2	Expression	Fromer 2016	Cortex RNA seq	Figure 6	Top 50 hub genes M2c module (disease-dependent coexpression differences and enriched for SCZ genetic associations)	MKL2	#N/A	#N/A	#N/A	#N/A	#N/A	#N/A	#N/A	#N/A	#N/A	#N/A	#N/A	#N/A	#N/A	N	MKL/myocardin-like protein 2 (Megakaryoblastic leukemia 2) (Myocardin-related transcription factor B) (MRTF-B)	MKL2	MKL2	KIAA1243	MRTFB	#N/A	#N/A	#N/A	#N/A	#N/A	Q9ULH7	#N/A	#N/A	1	#N/A	#N/A	#N/A	#N/A	#N/A	#N/A	#N/A	#N/A	#N/A	#N/A	#N/A	#N/A	#N/A	N	#N/A
MLH1	Common	Li 2017	GWAS	NHGRI-EBI GWAS catalogue	intron_variant	MLH1	rs3732386	3e-11	3e-11	10.52287875	1.075	#N/A	#N/A	#N/A	#N/A	#N/A	#N/A	#N/A	10.5229	Y	DNA mismatch repair protein Mlh1 (MutL protein homolog 1)	MLH1	MLH1	COCA2	#N/A	#N/A	#N/A	#N/A	#N/A	#N/A	P40692	#N/A	#N/A	1	#N/A	#N/A	#N/A	#N/A	#N/A	#N/A	#N/A	#N/A	#N/A	#N/A	#N/A	#N/A	#N/A	N	#N/A
MMP16	Common	Ripke 2014 (Li 2017)	GWAS	NHGRI-EBI GWAS catalogue	intron_variant	MMP16	rs7819570	1e-08	1e-08	8	1.079	#N/A	#N/A	#N/A	#N/A	#N/A	#N/A	#N/A	8	Y	Matrix metalloproteinase-16 (MMP-16) (EC 3.4.24.-) (MMP-X2) (Membrane-type matrix metalloproteinase 3) (MT-MMP 3) (MTMMP3) (Membrane-type-3 matrix metalloproteinase) (MT3-MMP) (MT3MMP)	MMP16	MMP16	C8orf57	MMPX2	#N/A	#N/A	#N/A	#N/A	#N/A	P51512	#N/A	#N/A	1	#N/A	#N/A	#N/A	#N/A	#N/A	#N/A	#N/A	#N/A	#N/A	#N/A	#N/A	#N/A	#N/A	N	#N/A
MPDZ	Rare	Marshall 2017	CNV genotyping	Figure 3 (blue discs Freq.CT>)	GeneMANIA network - synaptic/ARC-complex genes with rare loss >4 cases or controls	MPDZ	#N/A	#N/A	#N/A	#N/A	#N/A	#N/A	#N/A	#N/A	#N/A	#N/A	#N/A	#N/A	#N/A	N	Multiple PDZ domain protein (Multi-PDZ domain protein 1)	MPDZ	MPDZ	MUPP1	#N/A	#N/A	#N/A	#N/A	#N/A	#N/A	O75970	#N/A	#N/A	1	#N/A	#N/A	#N/A	#N/A	#N/A	#N/A	#N/A	#N/A	#N/A	#N/A	#N/A	#N/A	#N/A	N	#N/A
MPHOSPH9	Common	Ripke 2014 (Li 2017)	GWAS	NHGRI-EBI GWAS catalogue	intron_variant	MPHOSPH9	rs2851447	2e-14	2e-14	13.69897	1.0928961	#N/A	#N/A	#N/A	#N/A	#N/A	#N/A	#N/A	13.699	Y	M-phase phosphoprotein 9	MPP9	MPHOSPH9	MPP9	#N/A	#N/A	#N/A	#N/A	#N/A	#N/A	Q99550	#N/A	#N/A	1	#N/A	#N/A	#N/A	#N/A	#N/A	#N/A	#N/A	#N/A	#N/A	#N/A	#N/A	#N/A	#N/A	N	#N/A
MPHOSPH9	Expression	Gusev 2018	TWAS	Supp. Table 3	TWAS	MPHOSPH9	rs2851447	#N/A	#N/A	#N/A	#N/A	CMC-splicing	6.4	2e-10	rs2851447	2e-14	0.84	#N/A	9.69897	Y	M-phase phosphoprotein 9	MPP9	MPHOSPH9	MPP9	#N/A	#N/A	#N/A	#N/A	#N/A	#N/A	Q99550	#N/A	#N/A	1	#N/A	#N/A	#N/A	#N/A	#N/A	#N/A	#N/A	#N/A	#N/A	#N/A	#N/A	#N/A	#N/A	N	#N/A
MPHOSPH9	Expression	Gusev 2018	TWAS	Supp. Table 3	TWAS	MPHOSPH9	rs2851447	#N/A	#N/A	#N/A	#N/A	YFS	5.9	4e-09	rs2851447	2e-14	0.27	H3K27AC,PU1	8.39794	Y	M-phase phosphoprotein 9	MPP9	MPHOSPH9	MPP9	#N/A	#N/A	#N/A	#N/A	#N/A	#N/A	Q99550	#N/A	#N/A	1	#N/A	#N/A	#N/A	#N/A	#N/A	#N/A	#N/A	#N/A	#N/A	#N/A	#N/A	#N/A	#N/A	N	#N/A
MPHOSPH9	Expression	Gusev 2018	TWAS	Supp. Table 3	TWAS	MPHOSPH9	rs2851447	#N/A	#N/A	#N/A	#N/A	CMC-splicing	-5.7	1e-08	rs2851447	2e-14	0.29	#N/A	8	Y	M-phase phosphoprotein 9	MPP9	MPHOSPH9	MPP9	#N/A	#N/A	#N/A	#N/A	#N/A	#N/A	Q99550	#N/A	#N/A	1	#N/A	#N/A	#N/A	#N/A	#N/A	#N/A	#N/A	#N/A	#N/A	#N/A	#N/A	#N/A	#N/A	N	#N/A
MPHOSPH9	Expression	Gusev 2018	TWAS	Supp. Table 3	TWAS	MPHOSPH9	rs2851447	#N/A	#N/A	#N/A	#N/A	CMC	-5.6	2e-08	rs2851447	2e-14	0.66	#N/A	7.69897	Y	M-phase phosphoprotein 9	MPP9	MPHOSPH9	MPP9	#N/A	#N/A	#N/A	#N/A	#N/A	#N/A	Q99550	#N/A	#N/A	1	#N/A	#N/A	#N/A	#N/A	#N/A	#N/A	#N/A	#N/A	#N/A	#N/A	#N/A	#N/A	#N/A	N	#N/A
MPHOSPH9	Expression	Gusev 2018	TWAS	Supp. Table 3	TWAS	MPHOSPH9	rs2851447	#N/A	#N/A	#N/A	#N/A	CMC-splicing	5.6	3e-08	rs2851447	2e-14	0.29	#N/A	7.52288	Y	M-phase phosphoprotein 9	MPP9	MPHOSPH9	MPP9	#N/A	#N/A	#N/A	#N/A	#N/A	#N/A	Q99550	#N/A	#N/A	1	#N/A	#N/A	#N/A	#N/A	#N/A	#N/A	#N/A	#N/A	#N/A	#N/A	#N/A	#N/A	#N/A	N	#N/A
MPHOSPH9	Expression	Gusev 2018	TWAS	Supp. Table 3	TWAS	MPHOSPH9	rs2851447	#N/A	#N/A	#N/A	#N/A	CMC-splicing	-4.9	9e-07	rs2851447	2e-14	0.27	#N/A	6.04576	Y	M-phase phosphoprotein 9	MPP9	MPHOSPH9	MPP9	#N/A	#N/A	#N/A	#N/A	#N/A	#N/A	Q99550	#N/A	#N/A	1	#N/A	#N/A	#N/A	#N/A	#N/A	#N/A	#N/A	#N/A	#N/A	#N/A	#N/A	#N/A	#N/A	N	#N/A
MPHOSPH9	Expression	Gusev 2018	TWAS	Supp. Table 3	TWAS	MPHOSPH9	rs2851447	#N/A	#N/A	#N/A	#N/A	METSIM	4.4	1e-05	rs2851447	2e-14	0.31	#N/A	5	Y	M-phase phosphoprotein 9	MPP9	MPHOSPH9	MPP9	#N/A	#N/A	#N/A	#N/A	#N/A	#N/A	Q99550	#N/A	#N/A	1	#N/A	#N/A	#N/A	#N/A	#N/A	#N/A	#N/A	#N/A	#N/A	#N/A	#N/A	#N/A	#N/A	N	#N/A
MPP6	Expression	Gusev 2018	TWAS	Supp. Table 3	TWAS	MPP6	rs112509803	#N/A	#N/A	#N/A	#N/A	CMC-splicing	-4.6	4e-06	rs112509803	1e-06	0.72	#N/A	5.39794	Y	MAGUK p55 subfamily member 6 (Veli-associated MAGUK 1) (VAM-1)	MPP6	MPP6	VAM1	#N/A	#N/A	#N/A	#N/A	#N/A	#N/A	Q9NZW5	#N/A	#N/A	1	#N/A	#N/A	#N/A	#N/A	#N/A	#N/A	#N/A	#N/A	#N/A	#N/A	#N/A	#N/A	#N/A	N	#N/A
MRAP2	Common	Li 2017	GWAS	NHGRI-EBI GWAS catalogue	intron_variant	MRAP2	rs217331	2e-13	2e-13	12.69897	1.0706638	#N/A	#N/A	#N/A	#N/A	#N/A	#N/A	#N/A	12.699	Y	Melanocortin-2 receptor accessory protein 2 (MC2R accessory protein 2)	MRAP2	MRAP2	C6orf117	#N/A	#N/A	#N/A	#N/A	#N/A	#N/A	Q96G30	#N/A	#N/A	1	#N/A	#N/A	#N/A	#N/A	#N/A	#N/A	#N/A	#N/A	#N/A	#N/A	#N/A	#N/A	#N/A	N	#N/A
MRPL40	Rare	Marshall 2017	CNV genotyping	Resource PGC_41K_QC_all_minimum12cnv	genome-wide sig. FWER < 0.05	MRPL40	chr22_17800036	1.34169e-08	1.34169e-08	#N/A	#N/A	#N/A	#N/A	#N/A	#N/A	#N/A	#N/A	#N/A	7.87235	Y	39S ribosomal protein L40, mitochondrial (L40mt) (MRP-L40) (Mitochondrial large ribosomal subunit protein mL40) (Nuclear localization signal-containing protein deleted in velocardiofacial syndrome) (Up-regulated in metastasis)	RM40	MRPL40	NLVCF	URIM	#N/A	#N/A	#N/A	#N/A	#N/A	Q9NQ50	#N/A	#N/A	1	#N/A	#N/A	#N/A	#N/A	#N/A	#N/A	#N/A	#N/A	#N/A	#N/A	#N/A	#N/A	#N/A	N	#N/A
MRPS21	Common	Li 2017	GWAS	NHGRI-EBI GWAS catalogue	downstream_gene_variant	MRPS21	rs12129037	5e-09	5e-09	8.301029996	1.096	#N/A	#N/A	#N/A	#N/A	#N/A	#N/A	#N/A	8.30103	Y	28S ribosomal protein S21, mitochondrial (MRP-S21) (S21mt) (Mitochondrial small ribosomal subunit protein bS21m)	RT21	MRPS21	RPMS21	MDS016	#N/A	#N/A	#N/A	#N/A	#N/A	P82921	#N/A	#N/A	1	#N/A	#N/A	#N/A	#N/A	#N/A	#N/A	#N/A	#N/A	#N/A	#N/A	#N/A	#N/A	#N/A	N	#N/A
MRPS21	Expression	Gusev 2018	TWAS	Supp. Table 3	TWAS	MRPS21	rs140505938	#N/A	#N/A	#N/A	#N/A	YFS	-4.7	3e-06	rs140505938	9e-10	#N/A	H3K4ME1	5.52288	Y	28S ribosomal protein S21, mitochondrial (MRP-S21) (S21mt) (Mitochondrial small ribosomal subunit protein bS21m)	RT21	MRPS21	RPMS21	MDS016	#N/A	#N/A	#N/A	#N/A	#N/A	P82921	#N/A	#N/A	1	#N/A	#N/A	#N/A	#N/A	#N/A	#N/A	#N/A	#N/A	#N/A	#N/A	#N/A	#N/A	#N/A	N	#N/A
MSANTD2	Common	Ripke 2014	GWAS	NHGRI-EBI GWAS catalogue	intron_variant	MSANTD2	rs55661361	3e-12	3e-12	11.52287875	1.0799136	#N/A	#N/A	#N/A	#N/A	#N/A	#N/A	#N/A	11.5229	Y	Myb/SANT-like DNA-binding domain-containing protein 2	MSD2	MSANTD2	C11orf61	#N/A	#N/A	#N/A	#N/A	#N/A	#N/A	Q6P1R3	#N/A	#N/A	1	#N/A	#N/A	#N/A	#N/A	#N/A	#N/A	#N/A	#N/A	#N/A	#N/A	#N/A	#N/A	#N/A	N	#N/A
MSI2	Common	Li 2017	GWAS	NHGRI-EBI GWAS catalogue	intron_variant	MSI2	rs35065479	2e-08	2e-08	7.698970004	1.066	#N/A	#N/A	#N/A	#N/A	#N/A	#N/A	#N/A	7.69897	Y	RNA-binding protein Musashi homolog 2 (Musashi-2)	MSI2H	MSI2	#N/A	#N/A	#N/A	#N/A	#N/A	#N/A	#N/A	Q96DH6	#N/A	#N/A	1	#N/A	#N/A	#N/A	#N/A	#N/A	#N/A	#N/A	#N/A	#N/A	#N/A	#N/A	#N/A	#N/A	N	#N/A
MSL2	Common	Ripke 2014 (Li 2017)	GWAS	NHGRI-EBI GWAS catalogue	intron_variant	MSL2	rs7432375	7e-11	7e-11	10.15490196	1.0718113	#N/A	#N/A	#N/A	#N/A	#N/A	#N/A	#N/A	10.1549	Y	E3 ubiquitin-protein ligase MSL2 (EC 2.3.2.-) (E3 ubiquitin-protein transferase MSL2) (Male-specific lethal 2-like 1) (MSL2-like 1) (Male-specific lethal-2 homolog) (MSL-2) (Male-specific lethal-2 homolog 1) (RING finger protein 184)	MSL2	MSL2	KIAA1585	MSL2L1	RNF184	#N/A	#N/A	#N/A	#N/A	Q9HCI7	#N/A	#N/A	1	#N/A	#N/A	#N/A	#N/A	#N/A	#N/A	#N/A	#N/A	#N/A	#N/A	#N/A	#N/A	#N/A	N	#N/A
MSRA	Common	Li 2017	GWAS	NHGRI-EBI GWAS catalogue	intron_variant	MSRA	rs12543645	3e-08	3e-08	7.522878745	1.058	#N/A	#N/A	#N/A	#N/A	#N/A	#N/A	#N/A	7.52288	Y	Mitochondrial peptide methionine sulfoxide reductase (EC 1.8.4.11) (Peptide-methionine (S)-S-oxide reductase) (Peptide Met(O) reductase) (Protein-methionine-S-oxide reductase) (PMSR)	MSRA	MSRA	#N/A	#N/A	#N/A	#N/A	#N/A	#N/A	#N/A	Q9UJ68	#N/A	#N/A	1	#N/A	#N/A	#N/A	#N/A	#N/A	#N/A	#N/A	#N/A	#N/A	#N/A	#N/A	#N/A	#N/A	N	#N/A
MTHFR	Common	Moosavinasab 2016	PheWAS	REfine Drugs db	#N/A	MTHFR	#N/A	0.03144	0.03144	#N/A	1.157	#N/A	#N/A	#N/A	#N/A	#N/A	#N/A	#N/A	#N/A	N	Methylenetetrahydrofolate reductase (EC 1.5.1.20)	MTHR	MTHFR	#N/A	#N/A	#N/A	#N/A	#N/A	#N/A	#N/A	P42898	#N/A	#N/A	1	#N/A	#N/A	#N/A	#N/A	#N/A	#N/A	#N/A	#N/A	#N/A	#N/A	#N/A	#N/A	#N/A	N	#N/A
MTMR10	Rare	Marshall 2017	CNV genotyping	Resource PGC_41K_QC_del_minimum8cnv	genome-wide sig. FWER < 0.05	MTMR10	chr15_29018436	3.22e-06	3.22e-06	#N/A	#N/A	#N/A	#N/A	#N/A	#N/A	#N/A	#N/A	#N/A	5.49214	Y	Myotubularin-related protein 10	MTMRA	MTMR10	#N/A	#N/A	#N/A	#N/A	#N/A	#N/A	#N/A	Q9NXD2	#N/A	#N/A	1	#N/A	#N/A	#N/A	#N/A	#N/A	#N/A	#N/A	#N/A	#N/A	#N/A	#N/A	#N/A	#N/A	N	#N/A
MTMR7	Common	Li 2017	GWAS	NHGRI-EBI GWAS catalogue	intron_variant	MTMR7	rs17687067	3e-12	3e-12	11.52287875	1.081081	#N/A	#N/A	#N/A	#N/A	#N/A	#N/A	#N/A	11.5229	Y	Myotubularin-related protein 7 (EC 3.1.3.-)	MTMR7	MTMR7	#N/A	#N/A	#N/A	#N/A	#N/A	#N/A	#N/A	Q9Y216	#N/A	#N/A	1	#N/A	#N/A	#N/A	#N/A	#N/A	#N/A	#N/A	#N/A	#N/A	#N/A	#N/A	#N/A	#N/A	N	#N/A
MUC6	Rare	Fromer 2014	Exome seq - de novo mutations	Ex. Data Table 2	Overlapped nonsynonymous mutations in 2 schizophrenia probands (nominal P value)	MUC6	#N/A	#N/A	#N/A	#N/A	#N/A	#N/A	#N/A	#N/A	#N/A	#N/A	#N/A	#N/A	#N/A	N	Mucin-6 (MUC-6) (Gastric mucin-6)	MUC6	MUC6	#N/A	#N/A	#N/A	#N/A	#N/A	#N/A	#N/A	Q6W4X9	#N/A	#N/A	1	#N/A	#N/A	#N/A	#N/A	#N/A	#N/A	#N/A	#N/A	#N/A	#N/A	#N/A	#N/A	#N/A	N	#N/A
MUSTN1	Common	Ripke 2014	GWAS	NHGRI-EBI GWAS catalogue	downstream_gene_variant	MUSTN1	rs2535627	4e-11	4e-11	10.39794001	1.071	#N/A	#N/A	#N/A	#N/A	#N/A	#N/A	#N/A	10.3979	Y	Musculoskeletal embryonic nuclear protein 1	MSTN1	MUSTN1	#N/A	#N/A	#N/A	#N/A	#N/A	#N/A	#N/A	Q8IVN3	#N/A	#N/A	1	#N/A	#N/A	#N/A	#N/A	#N/A	#N/A	#N/A	#N/A	#N/A	#N/A	#N/A	#N/A	#N/A	N	#N/A
MVP	Rare	Marshall 2017	CNV genotyping	Resource PGC_41K_QC_all_minimum12cnv	genome-wide sig. FWER < 0.05	MVP	chr16_29739216	9.7e-08	9.7e-08	#N/A	#N/A	#N/A	#N/A	#N/A	#N/A	#N/A	#N/A	#N/A	7.01323	Y	Major vault protein (MVP) (Lung resistance-related protein)	MVP	MVP	LRP	#N/A	#N/A	#N/A	#N/A	#N/A	#N/A	Q14764	#N/A	#N/A	1	#N/A	#N/A	#N/A	#N/A	#N/A	#N/A	#N/A	#N/A	#N/A	#N/A	#N/A	#N/A	#N/A	N	#N/A
MYCBP2	Expression	Fromer 2016	Cortex RNA seq	Figure 6	Top 50 hub genes M2c module (disease-dependent coexpression differences and enriched for SCZ genetic associations)	MYCBP2	#N/A	#N/A	#N/A	#N/A	#N/A	#N/A	#N/A	#N/A	#N/A	#N/A	#N/A	#N/A	#N/A	N	E3 ubiquitin-protein ligase MYCBP2 (EC 2.3.2.-) (Myc-binding protein 2) (Protein associated with Myc)	MYCB2	MYCBP2	KIAA0916	PAM	#N/A	#N/A	#N/A	#N/A	#N/A	O75592	#N/A	#N/A	1	#N/A	#N/A	#N/A	#N/A	#N/A	#N/A	#N/A	#N/A	#N/A	#N/A	#N/A	#N/A	#N/A	N	#N/A
MYO15A	Common	Ripke 2014	GWAS	NHGRI-EBI GWAS catalogue	intron_variant	MYO15A	rs8082590	2e-08	2e-08	7.698970004	1.0649627	#N/A	#N/A	#N/A	#N/A	#N/A	#N/A	#N/A	7.69897	Y	Unconventional myosin-XV (Unconventional myosin-15)	MYO15	MYO15A	MYO15	#N/A	#N/A	#N/A	#N/A	#N/A	#N/A	Q9UKN7	#N/A	#N/A	1	#N/A	#N/A	#N/A	#N/A	#N/A	#N/A	#N/A	#N/A	#N/A	#N/A	#N/A	#N/A	#N/A	N	#N/A
MYO1A	Common	Ripke 2014	GWAS	NHGRI-EBI GWAS catalogue	upstream_gene_variant	MYO1A	rs12826178	2e-12	2e-12	11.69897	1.1820331	#N/A	#N/A	#N/A	#N/A	#N/A	#N/A	#N/A	11.699	Y	Unconventional myosin-Ia (Brush border myosin I) (BBM-I) (BBMI) (Myosin I heavy chain) (MIHC)	MYO1A	MYO1A	MYHL	#N/A	#N/A	#N/A	#N/A	#N/A	#N/A	Q9UBC5	#N/A	#N/A	1	#N/A	#N/A	#N/A	#N/A	#N/A	#N/A	#N/A	#N/A	#N/A	#N/A	#N/A	#N/A	#N/A	N	#N/A
MYO5A	Expression	Fromer 2016	Cortex RNA seq	Figure 6	Top 50 hub genes M2c module (disease-dependent coexpression differences and enriched for SCZ genetic associations)	MYO5A	#N/A	#N/A	#N/A	#N/A	#N/A	#N/A	#N/A	#N/A	#N/A	#N/A	#N/A	#N/A	#N/A	N	Unconventional myosin-Va (Dilute myosin heavy chain, non-muscle) (Myosin heavy chain 12) (Myosin-12) (Myoxin)	MYO5A	MYO5A	MYH12	#N/A	#N/A	#N/A	#N/A	#N/A	#N/A	Q9Y4I1	#N/A	#N/A	1	#N/A	#N/A	#N/A	#N/A	#N/A	#N/A	#N/A	#N/A	#N/A	#N/A	#N/A	#N/A	#N/A	N	#N/A
MYO5A	Rare	Marshall 2017	CNV genotyping	Figure 3 (red/yellow discs Freq.SZ>)	GeneMANIA network - synaptic/ARC-complex genes with rare loss >4 cases or controls	MYO5A	#N/A	#N/A	#N/A	#N/A	#N/A	#N/A	#N/A	#N/A	#N/A	#N/A	#N/A	#N/A	#N/A	N	Unconventional myosin-Va (Dilute myosin heavy chain, non-muscle) (Myosin heavy chain 12) (Myosin-12) (Myoxin)	MYO5A	MYO5A	MYH12	#N/A	#N/A	#N/A	#N/A	#N/A	#N/A	Q9Y4I1	#N/A	#N/A	1	#N/A	#N/A	#N/A	#N/A	#N/A	#N/A	#N/A	#N/A	#N/A	#N/A	#N/A	#N/A	#N/A	N	#N/A
MYO6	Rare	Marshall 2017	CNV genotyping	Figure 3 (red/yellow discs Freq.SZ>)	GeneMANIA network - synaptic/ARC-complex genes with rare loss >4 cases or controls	MYO6	#N/A	#N/A	#N/A	#N/A	#N/A	#N/A	#N/A	#N/A	#N/A	#N/A	#N/A	#N/A	#N/A	N	Unconventional myosin-VI (Unconventional myosin-6)	MYO6	MYO6	KIAA0389	#N/A	#N/A	#N/A	#N/A	#N/A	#N/A	Q9UM54	#N/A	#N/A	1	#N/A	#N/A	#N/A	#N/A	#N/A	#N/A	#N/A	#N/A	#N/A	#N/A	#N/A	#N/A	#N/A	N	#N/A
NA	Expression	Fromer 2016	Cortex RNA seq	Figure 6, Text	Top 50 hub genes M2c module (disease-dependent coexpression differences and enriched for SCZ genetic associations), eQTL (MHC locus)	ENSG00000260124, HCG17	#N/A	#N/A	#N/A	#N/A	#N/A	#N/A	#N/A	#N/A	#N/A	#N/A	#N/A	#N/A	#N/A	N	#N/A	#N/A	#N/A	#N/A	#N/A	#N/A	#N/A	#N/A	#N/A	#N/A	unmapped	#N/A	#N/A	1	#N/A	#N/A	#N/A	#N/A	#N/A	#N/A	#N/A	#N/A	#N/A	#N/A	#N/A	#N/A	#N/A	N	#N/A
NA	Expression	Gusev 2018	TWAS	Supp. Table 3	TWAS	RP11-53O19.3, RP11-890B15.3, LOC388152, ALMS1P, LOC100507140	rs1501361, rs10791097, rs950169, rs56145559, rs11688415	#N/A	#N/A	#N/A	#N/A	#N/A	#N/A	#N/A	#N/A	#N/A	#N/A	#N/A	#N/A	N	#N/A	#N/A	#N/A	#N/A	#N/A	#N/A	#N/A	#N/A	#N/A	#N/A	unmapped	#N/A	#N/A	1	#N/A	#N/A	#N/A	#N/A	#N/A	#N/A	#N/A	#N/A	#N/A	#N/A	#N/A	#N/A	#N/A	N	#N/A
NA	Expression	Jaffe 2018	Cortex RNA seq	Table 3	eQTL (1/2 gene locus)	FTSJ2, SNORA77, AC090568.2, AC117382.2, AC011816.1, AP003049.1, AC068831.1, SOX2-OT	rs10650434, rs34269918, rs7819570, rs7432375, rs75968099, rs12421382, rs4702, rs9841616	#N/A	#N/A	#N/A	#N/A	#N/A	#N/A	#N/A	#N/A	#N/A	#N/A	#N/A	#N/A	N	#N/A	#N/A	#N/A	#N/A	#N/A	#N/A	#N/A	#N/A	#N/A	#N/A	unmapped	#N/A	#N/A	1	#N/A	#N/A	#N/A	#N/A	#N/A	#N/A	#N/A	#N/A	#N/A	#N/A	#N/A	#N/A	#N/A	N	#N/A
NA	Common	Li 2017	GWAS	NHGRI-EBI GWAS catalogue	missense_variant, intergenic_variant, 3_prime_UTR_variant, intron_variant, upstream_gene_variant, non_coding_transcript_exon_variant	CSPG4P11, LOC100128239, LRRC37A15P, MIR548AI, USP32P3, TEX41, TSPOAP1-AS1, FTSJ2, EFTUD1P1, SOX2OT, ZNF259P1, MIR9-3, FAM85B, CSPG4P5, ADGRV1, LINC01539, LINC01184, LOC100287010, SDAD1P1, FAM86B3P, KRT8P46, MIR3679, C10orf32-AS3MT	rs950169, rs619091, rs11722779, rs1191551, rs72843506, rs2381759, rs35065479, rs12668848, rs9841616, rs9398171, rs758129, rs2980436, rs9859557, rs2247870, rs715170, rs2764766, rs62152284, rs73219805, rs6430491, rs11191424	5E-12, 0.000000006, 0.00000003, 0.00000002, 0.00000004, 0.000000009, 4E-17, 0.000000005, 2E-11, 6E-14, 0.000000001, 4E-20	5E-12, 0.000000006, 0.00000003, 0.00000002, 0.00000004, 0.000000009, 4E-17, 0.000000005, 2E-11, 6E-14, 0.000000001, 4E-20	11.30103, 8.22184875, 7.522878745, 7.698970004, 7.397940009, 8.045757491, 16.39794001, 8.301029996, 10.69897, 13.22184875, 9, 19.39794001	1.0834236, 1.0559661, 1.0515248, 1.074, 1.07, 1.0764263, 1.066, 1.0775862, 1.0695187, 1.0582011, 1.057, 1.094, 1.052, 1.055, 1.065, 1.078, 1.0683761, 1.0905125	#N/A	#N/A	#N/A	#N/A	#N/A	#N/A	#N/A	#N/A	N	#N/A	#N/A	#N/A	#N/A	#N/A	#N/A	#N/A	#N/A	#N/A	#N/A	unmapped	#N/A	#N/A	1	#N/A	#N/A	#N/A	#N/A	#N/A	#N/A	#N/A	#N/A	#N/A	#N/A	#N/A	#N/A	#N/A	N	#N/A
NA	Rare	Marshall 2017	CNV genotyping	Figure 3 (red/yellow discs Freq.SZ>)	GeneMANIA network - synaptic/ARC-complex genes with rare loss >4 cases or controls	LPHN1	#N/A	#N/A	#N/A	#N/A	#N/A	#N/A	#N/A	#N/A	#N/A	#N/A	#N/A	#N/A	#N/A	N	#N/A	#N/A	#N/A	#N/A	#N/A	#N/A	#N/A	#N/A	#N/A	#N/A	unmapped	#N/A	#N/A	1	#N/A	#N/A	#N/A	#N/A	#N/A	#N/A	#N/A	#N/A	#N/A	#N/A	#N/A	#N/A	#N/A	N	#N/A
NA	Common	Ripke 2014	GWAS	NHGRI-EBI GWAS catalogue	non_coding_transcript_exon_variant, downstream_gene_variant, intron_variant	C1orf132, TMEM110-MUSTN1, VPS14C, AC005477.1, AL049840.1, AC027228.1	rs7523273, rs2535627, rs12903146, rs2332700, rs12887734, rs8042374	0.00000004, 4E-11, 3E-10, 0.000000005, 1E-13, 2E-13	0.00000004, 4E-11, 3E-10, 0.000000005, 1E-13, 2E-13	7.397940009, 10.39794001, 9.522878745, 8.301029996, 13, 12.69897	1.063, 1.071, 1.067, 1.073, 1.088, 1.093	#N/A	#N/A	#N/A	#N/A	#N/A	#N/A	#N/A	#N/A	N	#N/A	#N/A	#N/A	#N/A	#N/A	#N/A	#N/A	#N/A	#N/A	#N/A	unmapped	#N/A	#N/A	1	#N/A	#N/A	#N/A	#N/A	#N/A	#N/A	#N/A	#N/A	#N/A	#N/A	#N/A	#N/A	#N/A	N	#N/A
NA	Common	Ripke 2014 (Li 2017)	GWAS	NHGRI-EBI GWAS catalogue	intron_variant, intergenic_variant	MIR137, MIR548AJ2, PCGEM1	rs1702294, rs215411, rs59979824	3E-19, 0.00000003, 0.000000008	3E-19, 0.00000003, 0.000000008	18.52287875, 7.522878745, 8.096910013	1.1273957, 1.064, 1.0672358	#N/A	#N/A	#N/A	#N/A	#N/A	#N/A	#N/A	#N/A	N	#N/A	#N/A	#N/A	#N/A	#N/A	#N/A	#N/A	#N/A	#N/A	#N/A	unmapped	#N/A	#N/A	1	#N/A	#N/A	#N/A	#N/A	#N/A	#N/A	#N/A	#N/A	#N/A	#N/A	#N/A	#N/A	#N/A	N	#N/A
NAB2	Common	Ripke 2014	GWAS	NHGRI-EBI GWAS catalogue	upstream_gene_variant	NAB2	rs12826178	2e-12	2e-12	11.69897	1.1820331	#N/A	#N/A	#N/A	#N/A	#N/A	#N/A	#N/A	11.699	Y	NGFI-A-binding protein 2 (EGR-1-binding protein 2) (Melanoma-associated delayed early response protein) (Protein MADER)	NAB2	NAB2	MADER	#N/A	#N/A	#N/A	#N/A	#N/A	#N/A	Q15742	#N/A	#N/A	1	#N/A	#N/A	#N/A	#N/A	#N/A	#N/A	#N/A	#N/A	#N/A	#N/A	#N/A	#N/A	#N/A	N	#N/A
NAGA	Common	Ripke 2014	GWAS	NHGRI-EBI GWAS catalogue	intron_variant	NAGA	rs6002655	2e-09	2e-09	8.698970004	1.066	#N/A	#N/A	#N/A	#N/A	#N/A	#N/A	#N/A	8.69897	Y	Alpha-N-acetylgalactosaminidase (EC 3.2.1.49) (Alpha-galactosidase B)	NAGAB	NAGA	#N/A	#N/A	#N/A	#N/A	#N/A	#N/A	#N/A	P17050	#N/A	#N/A	1	#N/A	#N/A	#N/A	#N/A	#N/A	#N/A	#N/A	#N/A	#N/A	#N/A	#N/A	#N/A	#N/A	N	#N/A
NAGA	Expression	Gusev 2018	TWAS	Supp. Table 3	TWAS	NAGA	rs6002655	#N/A	#N/A	#N/A	#N/A	CMC	5.9	4e-09	rs6002655	1e-09	0.46	#N/A	8.39794	Y	Alpha-N-acetylgalactosaminidase (EC 3.2.1.49) (Alpha-galactosidase B)	NAGAB	NAGA	#N/A	#N/A	#N/A	#N/A	#N/A	#N/A	#N/A	P17050	#N/A	#N/A	1	#N/A	#N/A	#N/A	#N/A	#N/A	#N/A	#N/A	#N/A	#N/A	#N/A	#N/A	#N/A	#N/A	N	#N/A
NBEA	Rare	Purcell 2014	Exome seq - rare disruptive mutations	Ex. Data Table 6b	Nominally sig. supported by Fromer 2014	NBEA	#N/A	#N/A	#N/A	#N/A	#N/A	#N/A	#N/A	#N/A	#N/A	#N/A	#N/A	#N/A	#N/A	N	Neurobeachin (Lysosomal-trafficking regulator 2) (Protein BCL8B)	NBEA	NBEA	BCL8B	KIAA1544	LYST2	#N/A	#N/A	#N/A	#N/A	Q8NFP9	#N/A	#N/A	1	#N/A	#N/A	#N/A	#N/A	#N/A	#N/A	#N/A	#N/A	#N/A	#N/A	#N/A	#N/A	#N/A	N	#N/A
NBPF10	Rare	Marshall 2017	CNV genotyping	Resource PGC_41K_QC_all_minimum12cnv	genome-wide sig. FWER < 0.05	NBPF10	chr1_146042570	4.08486e-06	4.08486e-06	#N/A	#N/A	#N/A	#N/A	#N/A	#N/A	#N/A	#N/A	#N/A	5.38882	Y	Neuroblastoma breakpoint family member 10	NBPFA	NBPF10	#N/A	#N/A	#N/A	#N/A	#N/A	#N/A	#N/A	Q6P3W6	#N/A	#N/A	1	#N/A	#N/A	#N/A	#N/A	#N/A	#N/A	#N/A	#N/A	#N/A	#N/A	#N/A	#N/A	#N/A	N	#N/A
NBPF11	Rare	Marshall 2017	CNV genotyping	Resource PGC_41K_QC_all_minimum12cnv	genome-wide sig. FWER < 0.05	NBPF11	chr1_144743899	1.42163e-06	1.42163e-06	#N/A	#N/A	#N/A	#N/A	#N/A	#N/A	#N/A	#N/A	#N/A	5.84721	Y	Neuroblastoma breakpoint family member 11 (Neuroblastoma breakpoint family member 24)	NBPFB	NBPF11	NBPF24	#N/A	#N/A	#N/A	#N/A	#N/A	#N/A	Q86T75	#N/A	#N/A	1	#N/A	#N/A	#N/A	#N/A	#N/A	#N/A	#N/A	#N/A	#N/A	#N/A	#N/A	#N/A	#N/A	N	#N/A
NCAN	Common	Ripke 2014	GWAS	NHGRI-EBI GWAS catalogue	regulatory_region_variant	NCAN	rs2905426	4e-10	4e-10	9.397940009	1.0706638	#N/A	#N/A	#N/A	#N/A	#N/A	#N/A	#N/A	9.39794	Y	Neurocan core protein (Chondroitin sulfate proteoglycan 3)	NCAN	NCAN	CSPG3	NEUR	#N/A	#N/A	#N/A	#N/A	#N/A	O14594	#N/A	#N/A	1	#N/A	#N/A	#N/A	#N/A	#N/A	#N/A	#N/A	#N/A	#N/A	#N/A	#N/A	#N/A	#N/A	N	#N/A
NCBP2	Rare	Purcell 2014	Exome seq - rare disruptive mutations	Ex. Data Table 4	enrichment - 3q29 CNV region	NCBP2	#N/A	#N/A	#N/A	#N/A	#N/A	#N/A	#N/A	#N/A	#N/A	#N/A	#N/A	#N/A	#N/A	N	Nuclear cap-binding protein subunit 2 (20 kDa nuclear cap-binding protein) (Cell proliferation-inducing gene 55 protein) (NCBP 20 kDa subunit) (CBP20) (NCBP-interacting protein 1) (NIP1)	NCBP2	NCBP2	CBP20	PIG55	#N/A	#N/A	#N/A	#N/A	#N/A	P52298	#N/A	#N/A	1	#N/A	#N/A	#N/A	#N/A	#N/A	#N/A	#N/A	#N/A	#N/A	#N/A	#N/A	#N/A	#N/A	N	#N/A
NCBP2	Rare	Marshall 2017	CNV genotyping	Resource PGC_41K_QC_all_minimum12cnv	genome-wide sig. FWER < 0.05	NCBP2	chr3_198146670	0.000406146	0.000406146	#N/A	#N/A	#N/A	#N/A	#N/A	#N/A	#N/A	#N/A	#N/A	3.39132	Y	Nuclear cap-binding protein subunit 2 (20 kDa nuclear cap-binding protein) (Cell proliferation-inducing gene 55 protein) (NCBP 20 kDa subunit) (CBP20) (NCBP-interacting protein 1) (NIP1)	NCBP2	NCBP2	CBP20	PIG55	#N/A	#N/A	#N/A	#N/A	#N/A	P52298	#N/A	#N/A	1	#N/A	#N/A	#N/A	#N/A	#N/A	#N/A	#N/A	#N/A	#N/A	#N/A	#N/A	#N/A	#N/A	N	#N/A
NCK1	Common	Ripke 2014	GWAS	NHGRI-EBI GWAS catalogue	intron_variant	NCK1	rs7432375	7e-11	7e-11	10.15490196	1.0718113	#N/A	#N/A	#N/A	#N/A	#N/A	#N/A	#N/A	10.1549	Y	Cytoplasmic protein NCK1 (NCK adaptor protein 1) (Nck-1) (SH2/SH3 adaptor protein NCK-alpha)	NCK1	NCK1	NCK	#N/A	#N/A	#N/A	#N/A	#N/A	#N/A	P16333	#N/A	#N/A	1	#N/A	#N/A	#N/A	#N/A	#N/A	#N/A	#N/A	#N/A	#N/A	#N/A	#N/A	#N/A	#N/A	N	#N/A
NDRG4	Expression	Jaffe 2018	Cortex RNA seq	Table 3	eQTL (1/2 gene locus)	NDRG4	rs12325245	#N/A	#N/A	#N/A	#N/A	#N/A	#N/A	#N/A	#N/A	#N/A	#N/A	#N/A	#N/A	N	Protein NDRG4 (Brain development-related molecule 1) (N-myc downstream-regulated gene 4 protein) (Vascular smooth muscle cell-associated protein 8) (SMAP-8)	NDRG4	NDRG4	BDM1	KIAA1180	#N/A	#N/A	#N/A	#N/A	#N/A	Q9ULP0	#N/A	#N/A	1	#N/A	#N/A	#N/A	#N/A	#N/A	#N/A	#N/A	#N/A	#N/A	#N/A	#N/A	#N/A	#N/A	N	#N/A
NDUFA13	Common	Ripke 2014	GWAS	NHGRI-EBI GWAS catalogue	regulatory_region_variant	NDUFA13	rs2905426	4e-10	4e-10	9.397940009	1.0706638	#N/A	#N/A	#N/A	#N/A	#N/A	#N/A	#N/A	9.39794	Y	NADH dehydrogenase [ubiquinone] 1 alpha subcomplex subunit 13 (Cell death regulatory protein GRIM-19) (Complex I-B16.6) (CI-B16.6) (Gene associated with retinoic and interferon-induced mortality 19 protein) (GRIM-19) (Gene associated with retinoic and IFN-induced mortality 19 protein) (NADH-ubiquinone oxidoreductase B16.6 subunit)	NDUAD	NDUFA13	GRIM19	CDA016	CGI-39	#N/A	#N/A	#N/A	#N/A	Q9P0J0	METFORMIN	METFORMIN	1	Mitochondrial complex I (NADH dehydrogenase) inhibitor	CHEMBL2363065	Mitochondrial complex I (NADH dehydrogenase)	NADH dehydrogenase [ubiquinone] 1 alpha subcomplex subunit 13	Homo sapiens	enzyme reductase	Small molecule	1995	A10BA02	diabetes mellitus	diabetes mellitus	endocrinology	endocrinology	Y	METFORMIN
NDUFA2	Common	Li 2017	GWAS	NHGRI-EBI GWAS catalogue	intergenic_variant	NDUFA2	rs7733403	2e-08	2e-08	7.698970004	1.052	#N/A	#N/A	#N/A	#N/A	#N/A	#N/A	#N/A	7.69897	Y	NADH dehydrogenase [ubiquinone] 1 alpha subcomplex subunit 2 (Complex I-B8) (CI-B8) (NADH-ubiquinone oxidoreductase B8 subunit)	NDUA2	NDUFA2	#N/A	#N/A	#N/A	#N/A	#N/A	#N/A	#N/A	O43678	METFORMIN	METFORMIN	1	Mitochondrial complex I (NADH dehydrogenase) inhibitor	CHEMBL2363065	Mitochondrial complex I (NADH dehydrogenase)	NADH dehydrogenase [ubiquinone] 1 alpha subcomplex subunit 2	Homo sapiens	enzyme reductase	Small molecule	1995	A10BA02	diabetes mellitus	diabetes mellitus	endocrinology	endocrinology	Y	METFORMIN
NDUFA2	Expression	Gusev 2018	TWAS	Supp. Table 3	TWAS	NDUFA2	rs13168670	#N/A	#N/A	#N/A	#N/A	YFS	-4.8	2e-06	rs13168670	4e-07	0.34	H3K27AC,H3K4ME3	5.69897	Y	NADH dehydrogenase [ubiquinone] 1 alpha subcomplex subunit 2 (Complex I-B8) (CI-B8) (NADH-ubiquinone oxidoreductase B8 subunit)	NDUA2	NDUFA2	#N/A	#N/A	#N/A	#N/A	#N/A	#N/A	#N/A	O43678	METFORMIN	METFORMIN	1	Mitochondrial complex I (NADH dehydrogenase) inhibitor	CHEMBL2363065	Mitochondrial complex I (NADH dehydrogenase)	NADH dehydrogenase [ubiquinone] 1 alpha subcomplex subunit 2	Homo sapiens	enzyme reductase	Small molecule	1995	A10BA02	diabetes mellitus	diabetes mellitus	endocrinology	endocrinology	Y	METFORMIN
NDUFA2	Expression	Gusev 2018	TWAS	Supp. Table 3	TWAS	NDUFA2	rs13168670	#N/A	#N/A	#N/A	#N/A	CMC	-4.6	4e-06	rs13168670	4e-07	0.53	H3K4ME3	5.39794	Y	NADH dehydrogenase [ubiquinone] 1 alpha subcomplex subunit 2 (Complex I-B8) (CI-B8) (NADH-ubiquinone oxidoreductase B8 subunit)	NDUA2	NDUFA2	#N/A	#N/A	#N/A	#N/A	#N/A	#N/A	#N/A	O43678	METFORMIN	METFORMIN	1	Mitochondrial complex I (NADH dehydrogenase) inhibitor	CHEMBL2363065	Mitochondrial complex I (NADH dehydrogenase)	NADH dehydrogenase [ubiquinone] 1 alpha subcomplex subunit 2	Homo sapiens	enzyme reductase	Small molecule	1995	A10BA02	diabetes mellitus	diabetes mellitus	endocrinology	endocrinology	Y	METFORMIN
NDUFA4L2	Common	Ripke 2014	GWAS	NHGRI-EBI GWAS catalogue	upstream_gene_variant	NDUFA4L2	rs12826178	2e-12	2e-12	11.69897	1.1820331	#N/A	#N/A	#N/A	#N/A	#N/A	#N/A	#N/A	11.699	Y	NADH dehydrogenase [ubiquinone] 1 alpha subcomplex subunit 4-like 2 (NADH-ubiquinone oxidoreductase MLRQ subunit homolog) (NUOMS)	NUA4L	NDUFA4L2	#N/A	#N/A	#N/A	#N/A	#N/A	#N/A	#N/A	Q9NRX3	METFORMIN	METFORMIN	1	Mitochondrial complex I (NADH dehydrogenase) inhibitor	CHEMBL2363065	Mitochondrial complex I (NADH dehydrogenase)	NADH dehydrogenase [ubiquinone] 1 alpha subcomplex subunit 4-like 2	Homo sapiens	enzyme reductase	Small molecule	1995	A10BA02	diabetes mellitus	diabetes mellitus	endocrinology	endocrinology	Y	METFORMIN
NDUFA6	Common	Ripke 2014	GWAS	NHGRI-EBI GWAS catalogue	intron_variant	NDUFA6	rs6002655	2e-09	2e-09	8.698970004	1.066	#N/A	#N/A	#N/A	#N/A	#N/A	#N/A	#N/A	8.69897	Y	NADH dehydrogenase [ubiquinone] 1 alpha subcomplex subunit 6 (Complex I-B14) (CI-B14) (LYR motif-containing protein 6) (NADH-ubiquinone oxidoreductase B14 subunit)	NDUA6	NDUFA6	LYRM6	NADHB14	#N/A	#N/A	#N/A	#N/A	#N/A	P56556	METFORMIN	METFORMIN	1	Mitochondrial complex I (NADH dehydrogenase) inhibitor	CHEMBL2363065	Mitochondrial complex I (NADH dehydrogenase)	NADH dehydrogenase [ubiquinone] 1 alpha subcomplex subunit 6	Homo sapiens	enzyme reductase	Small molecule	1995	A10BA02	diabetes mellitus	diabetes mellitus	endocrinology	endocrinology	Y	METFORMIN
NDUFAF2	Expression	Gusev 2018	TWAS	Supp. Table 3	TWAS	NDUFAF2	rs4391122	#N/A	#N/A	#N/A	#N/A	CMC	4.5	7e-06	rs4391122	2e-13	0.08	#N/A	5.1549	Y	NADH dehydrogenase [ubiquinone] 1 alpha subcomplex assembly factor 2 (B17.2-like) (B17.2L) (Mimitin) (Myc-induced mitochondrial protein) (MMTN) (NDUFA12-like protein)	NDUF2	NDUFAF2	NDUFA12L	#N/A	#N/A	#N/A	#N/A	#N/A	#N/A	Q8N183	METFORMIN	METFORMIN	1	Mitochondrial complex I (NADH dehydrogenase) inhibitor	CHEMBL2363065	Mitochondrial complex I (NADH dehydrogenase)	Mimitin, mitochondrial	Homo sapiens	enzyme reductase	Small molecule	1995	A10BA02	diabetes mellitus	diabetes mellitus	endocrinology	endocrinology	Y	METFORMIN
NEDD4	Rare	Marshall 2017	CNV genotyping	Figure 3 (red/yellow discs Freq.SZ>)	GeneMANIA network - synaptic/ARC-complex genes with rare loss >4 cases or controls	NEDD4	#N/A	#N/A	#N/A	#N/A	#N/A	#N/A	#N/A	#N/A	#N/A	#N/A	#N/A	#N/A	#N/A	N	E3 ubiquitin-protein ligase NEDD4 (EC 2.3.2.26) (Cell proliferation-inducing gene 53 protein) (HECT-type E3 ubiquitin transferase NEDD4) (Neural precursor cell expressed developmentally down-regulated protein 4) (NEDD-4)	NEDD4	NEDD4	KIAA0093	NEDD4-1	PIG53	#N/A	#N/A	#N/A	#N/A	P46934	#N/A	#N/A	1	#N/A	#N/A	#N/A	#N/A	#N/A	#N/A	#N/A	#N/A	#N/A	#N/A	#N/A	#N/A	#N/A	N	#N/A
NEDD4L	Expression	Fromer 2016	Cortex RNA seq	Figure 6	Top 50 hub genes M2c module (disease-dependent coexpression differences and enriched for SCZ genetic associations)	NEDD4L	#N/A	#N/A	#N/A	#N/A	#N/A	#N/A	#N/A	#N/A	#N/A	#N/A	#N/A	#N/A	#N/A	N	E3 ubiquitin-protein ligase NEDD4-like (EC 2.3.2.26) (HECT-type E3 ubiquitin transferase NED4L) (NEDD4.2) (Nedd4-2)	NED4L	NEDD4L	KIAA0439	NEDL3	#N/A	#N/A	#N/A	#N/A	#N/A	Q96PU5	#N/A	#N/A	1	#N/A	#N/A	#N/A	#N/A	#N/A	#N/A	#N/A	#N/A	#N/A	#N/A	#N/A	#N/A	#N/A	N	#N/A
NEK1	Common	Ripke 2014 (Li 2017)	GWAS	NHGRI-EBI GWAS catalogue	intron_variant	NEK1	rs10520163	1e-09	1e-09	9	1.065	#N/A	#N/A	#N/A	#N/A	#N/A	#N/A	#N/A	9	Y	Serine/threonine-protein kinase Nek1 (EC 2.7.11.1) (Never in mitosis A-related kinase 1) (NimA-related protein kinase 1) (Renal carcinoma antigen NY-REN-55)	NEK1	NEK1	KIAA1901	#N/A	#N/A	#N/A	#N/A	#N/A	#N/A	Q96PY6	#N/A	#N/A	1	#N/A	#N/A	#N/A	#N/A	#N/A	#N/A	#N/A	#N/A	#N/A	#N/A	#N/A	#N/A	#N/A	N	#N/A
NEK1	Expression	Gusev 2018	TWAS	Supp. Table 3	TWAS	NEK1	rs10520163	#N/A	#N/A	#N/A	#N/A	NTR	5	5e-07	rs10520163	1e-08	0.95	#N/A	6.30103	Y	Serine/threonine-protein kinase Nek1 (EC 2.7.11.1) (Never in mitosis A-related kinase 1) (NimA-related protein kinase 1) (Renal carcinoma antigen NY-REN-55)	NEK1	NEK1	KIAA1901	#N/A	#N/A	#N/A	#N/A	#N/A	#N/A	Q96PY6	#N/A	#N/A	1	#N/A	#N/A	#N/A	#N/A	#N/A	#N/A	#N/A	#N/A	#N/A	#N/A	#N/A	#N/A	#N/A	N	#N/A
NEK4	Common	Ripke 2014 (Li 2017)	GWAS	NHGRI-EBI GWAS catalogue	downstream_gene_variant	NEK4	rs2535627	4e-11	4e-11	10.39794001	1.071	#N/A	#N/A	#N/A	#N/A	#N/A	#N/A	#N/A	10.3979	Y	Serine/threonine-protein kinase Nek4 (EC 2.7.11.1) (Never in mitosis A-related kinase 4) (NimA-related protein kinase 4) (Serine/threonine-protein kinase 2) (Serine/threonine-protein kinase NRK2)	NEK4	NEK4	STK2	#N/A	#N/A	#N/A	#N/A	#N/A	#N/A	P51957	#N/A	#N/A	1	#N/A	#N/A	#N/A	#N/A	#N/A	#N/A	#N/A	#N/A	#N/A	#N/A	#N/A	#N/A	#N/A	N	#N/A
NEK4	Expression	Gusev 2018	TWAS	Supp. Table 3	TWAS	NEK4	rs2535627	#N/A	#N/A	#N/A	#N/A	CMC	6	2e-09	rs2535627	4e-11	0.06	H3K4ME3	8.69897	Y	Serine/threonine-protein kinase Nek4 (EC 2.7.11.1) (Never in mitosis A-related kinase 4) (NimA-related protein kinase 4) (Serine/threonine-protein kinase 2) (Serine/threonine-protein kinase NRK2)	NEK4	NEK4	STK2	#N/A	#N/A	#N/A	#N/A	#N/A	#N/A	P51957	#N/A	#N/A	1	#N/A	#N/A	#N/A	#N/A	#N/A	#N/A	#N/A	#N/A	#N/A	#N/A	#N/A	#N/A	#N/A	N	#N/A
NEK4	Expression	Gusev 2018	TWAS	Supp. Table 3	TWAS	NEK4	rs2535627	#N/A	#N/A	#N/A	#N/A	CMC-splicing	-5	5e-07	rs2535627	4e-11	0.11	#N/A	6.30103	Y	Serine/threonine-protein kinase Nek4 (EC 2.7.11.1) (Never in mitosis A-related kinase 4) (NimA-related protein kinase 4) (Serine/threonine-protein kinase 2) (Serine/threonine-protein kinase NRK2)	NEK4	NEK4	STK2	#N/A	#N/A	#N/A	#N/A	#N/A	#N/A	P51957	#N/A	#N/A	1	#N/A	#N/A	#N/A	#N/A	#N/A	#N/A	#N/A	#N/A	#N/A	#N/A	#N/A	#N/A	#N/A	N	#N/A
NEK4	Expression	Gusev 2018	TWAS	Supp. Table 3	TWAS	NEK4	rs2535627	#N/A	#N/A	#N/A	#N/A	CMC-splicing	4.8	1e-06	rs2535627	4e-11	0.08	H3K4ME1	6	Y	Serine/threonine-protein kinase Nek4 (EC 2.7.11.1) (Never in mitosis A-related kinase 4) (NimA-related protein kinase 4) (Serine/threonine-protein kinase 2) (Serine/threonine-protein kinase NRK2)	NEK4	NEK4	STK2	#N/A	#N/A	#N/A	#N/A	#N/A	#N/A	P51957	#N/A	#N/A	1	#N/A	#N/A	#N/A	#N/A	#N/A	#N/A	#N/A	#N/A	#N/A	#N/A	#N/A	#N/A	#N/A	N	#N/A
NEMP1	Common	Ripke 2014	GWAS	NHGRI-EBI GWAS catalogue	upstream_gene_variant	TMEM194A	rs12826178	2e-12	2e-12	11.69897	1.1820331	#N/A	#N/A	#N/A	#N/A	#N/A	#N/A	#N/A	11.699	Y	Nuclear envelope integral membrane protein 1	NEMP1	NEMP1	KIAA0286	TMEM194	TMEM194A	#N/A	#N/A	#N/A	#N/A	O14524	#N/A	#N/A	1	#N/A	#N/A	#N/A	#N/A	#N/A	#N/A	#N/A	#N/A	#N/A	#N/A	#N/A	#N/A	#N/A	N	#N/A
NFATC2IP	Rare	Marshall 2017	CNV genotyping	Resource PGC_41K_QC_del_minimum8cnv	genome-wide sig. FWER < 0.05	NFATC2IP	chr16_28869819	6.4e-05	6.4e-05	#N/A	#N/A	#N/A	#N/A	#N/A	#N/A	#N/A	#N/A	#N/A	4.19382	Y	NFATC2-interacting protein (45 kDa NF-AT-interacting protein) (45 kDa NFAT-interacting protein) (Nuclear factor of activated T-cells, cytoplasmic 2-interacting protein)	NF2IP	NFATC2IP	NIP45	#N/A	#N/A	#N/A	#N/A	#N/A	#N/A	Q8NCF5	#N/A	#N/A	1	#N/A	#N/A	#N/A	#N/A	#N/A	#N/A	#N/A	#N/A	#N/A	#N/A	#N/A	#N/A	#N/A	N	#N/A
NFATC3	Common	Ripke 2014	GWAS	NHGRI-EBI GWAS catalogue	intron_variant	NFATC3	rs8044995	2e-08	2e-08	7.698970004	1.081	#N/A	#N/A	#N/A	#N/A	#N/A	#N/A	#N/A	7.69897	Y	Nuclear factor of activated T-cells, cytoplasmic 3 (NF-ATc3) (NFATc3) (NFATx) (T-cell transcription factor NFAT4) (NF-AT4)	NFAC3	NFATC3	NFAT4	#N/A	#N/A	#N/A	#N/A	#N/A	#N/A	Q12968	#N/A	#N/A	1	#N/A	#N/A	#N/A	#N/A	#N/A	#N/A	#N/A	#N/A	#N/A	#N/A	#N/A	#N/A	#N/A	N	#N/A
NGEF	Common	Ripke 2014 (Li 2017)	GWAS	NHGRI-EBI GWAS catalogue	intron_variant	NGEF	rs6704768	2e-12	2e-12	11.69897	1.0752687	#N/A	#N/A	#N/A	#N/A	#N/A	#N/A	#N/A	11.699	Y	Ephexin-1 (Eph-interacting exchange protein) (Neuronal guanine nucleotide exchange factor)	NGEF	NGEF	#N/A	#N/A	#N/A	#N/A	#N/A	#N/A	#N/A	Q8N5V2	#N/A	#N/A	1	#N/A	#N/A	#N/A	#N/A	#N/A	#N/A	#N/A	#N/A	#N/A	#N/A	#N/A	#N/A	#N/A	N	#N/A
NGEF	Expression	Gusev 2018	TWAS	Supp. Table 3	TWAS	NGEF	rs6704768	#N/A	#N/A	#N/A	#N/A	NTR	-5.6	2e-08	rs6704768	3e-12	#N/A	#N/A	7.69897	Y	Ephexin-1 (Eph-interacting exchange protein) (Neuronal guanine nucleotide exchange factor)	NGEF	NGEF	#N/A	#N/A	#N/A	#N/A	#N/A	#N/A	#N/A	Q8N5V2	#N/A	#N/A	1	#N/A	#N/A	#N/A	#N/A	#N/A	#N/A	#N/A	#N/A	#N/A	#N/A	#N/A	#N/A	#N/A	N	#N/A
NIPAL3	Rare	Fromer 2014	Exome seq - de novo mutations	Ex. Data Table 2	Overlapped nonsynonymous mutations in 2 schizophrenia probands (nominal P value)	NIPAL3	#N/A	#N/A	#N/A	#N/A	#N/A	#N/A	#N/A	#N/A	#N/A	#N/A	#N/A	#N/A	#N/A	N	NIPA-like protein 3	NPAL3	NIPAL3	NPAL3	#N/A	#N/A	#N/A	#N/A	#N/A	#N/A	Q6P499	#N/A	#N/A	1	#N/A	#N/A	#N/A	#N/A	#N/A	#N/A	#N/A	#N/A	#N/A	#N/A	#N/A	#N/A	#N/A	N	#N/A
NISCH	Common	Ripke 2014	GWAS	NHGRI-EBI GWAS catalogue	downstream_gene_variant	NISCH	rs2535627	4e-11	4e-11	10.39794001	1.071	#N/A	#N/A	#N/A	#N/A	#N/A	#N/A	#N/A	10.3979	Y	Nischarin (Imidazoline receptor 1) (I-1) (IR1) (Imidazoline receptor antisera-selected protein) (hIRAS) (Imidazoline-1 receptor) (I1R) (Imidazoline-1 receptor candidate protein) (I-1 receptor candidate protein) (I1R candidate protein)	NISCH	NISCH	IRAS	KIAA0975	#N/A	#N/A	#N/A	#N/A	#N/A	Q9Y2I1	#N/A	#N/A	1	#N/A	#N/A	#N/A	#N/A	#N/A	#N/A	#N/A	#N/A	#N/A	#N/A	#N/A	#N/A	#N/A	N	#N/A
NLGN4X	Common	Ripke 2014	GWAS	NHGRI-EBI GWAS catalogue	intron_variant	NLGN4X	rs12845396	2e-08	2e-08	7.698970004	1.0559661	#N/A	#N/A	#N/A	#N/A	#N/A	#N/A	#N/A	7.69897	Y	Neuroligin-4, X-linked (Neuroligin X) (HNLX)	NLGNX	NLGN4X	KIAA1260	NLGN4	UNQ365/PRO701	#N/A	#N/A	#N/A	#N/A	Q8N0W4	#N/A	#N/A	1	#N/A	#N/A	#N/A	#N/A	#N/A	#N/A	#N/A	#N/A	#N/A	#N/A	#N/A	#N/A	#N/A	N	#N/A
NLRC5	Rare	Fromer 2014	Exome seq - de novo mutations	Ex. Data Table 2	Overlapped nonsynonymous mutations in 2 schizophrenia probands (nominal P value)	NLRC5	#N/A	#N/A	#N/A	#N/A	#N/A	#N/A	#N/A	#N/A	#N/A	#N/A	#N/A	#N/A	#N/A	N	Protein NLRC5 (Caterpiller protein 16.1) (CLR16.1) (Nucleotide-binding oligomerization domain protein 27) (Nucleotide-binding oligomerization domain protein 4)	NLRC5	NLRC5	NOD27	NOD4	#N/A	#N/A	#N/A	#N/A	#N/A	Q86WI3	#N/A	#N/A	1	#N/A	#N/A	#N/A	#N/A	#N/A	#N/A	#N/A	#N/A	#N/A	#N/A	#N/A	#N/A	#N/A	N	#N/A
NMB	Expression	Gusev 2018	TWAS	Supp. Table 3	TWAS	NMB	rs950169	#N/A	#N/A	#N/A	#N/A	METSIM	6.1	1e-09	rs950169	8e-11	0.83	#N/A	9	Y	Neuromedin-B [Cleaved into: Neuromedin-B-32; Neuromedin-B]	NMB	NMB	#N/A	#N/A	#N/A	#N/A	#N/A	#N/A	#N/A	P08949	#N/A	#N/A	1	#N/A	#N/A	#N/A	#N/A	#N/A	#N/A	#N/A	#N/A	#N/A	#N/A	#N/A	#N/A	#N/A	N	#N/A
NMB	Expression	Gusev 2018	TWAS	Supp. Table 3	TWAS	NMB	rs950169	#N/A	#N/A	#N/A	#N/A	YFS	6	2e-09	rs950169	8e-11	0.97	#N/A	8.69897	Y	Neuromedin-B [Cleaved into: Neuromedin-B-32; Neuromedin-B]	NMB	NMB	#N/A	#N/A	#N/A	#N/A	#N/A	#N/A	#N/A	P08949	#N/A	#N/A	1	#N/A	#N/A	#N/A	#N/A	#N/A	#N/A	#N/A	#N/A	#N/A	#N/A	#N/A	#N/A	#N/A	N	#N/A
NME5	Expression	Jaffe 2018	Cortex RNA seq	Table 3	eQTL (1/2 gene locus)	NME5	rs10043984	#N/A	#N/A	#N/A	#N/A	#N/A	#N/A	#N/A	#N/A	#N/A	#N/A	#N/A	#N/A	N	Nucleoside diphosphate kinase homolog 5 (NDK-H 5) (NDP kinase homolog 5) (Inhibitor of p53-induced apoptosis-beta) (IPIA-beta) (Testis-specific nm23 homolog) (nm23-H5)	NDK5	NME5	#N/A	#N/A	#N/A	#N/A	#N/A	#N/A	#N/A	P56597	#N/A	#N/A	1	#N/A	#N/A	#N/A	#N/A	#N/A	#N/A	#N/A	#N/A	#N/A	#N/A	#N/A	#N/A	#N/A	N	#N/A
NMNAT2	Expression	Fromer 2016	Cortex RNA seq	Figure 6	Top 50 hub genes M2c module (disease-dependent coexpression differences and enriched for SCZ genetic associations)	NMNAT2	#N/A	#N/A	#N/A	#N/A	#N/A	#N/A	#N/A	#N/A	#N/A	#N/A	#N/A	#N/A	#N/A	N	Nicotinamide/nicotinic acid mononucleotide adenylyltransferase 2 (NMN/NaMN adenylyltransferase 2) (EC 2.7.7.1) (EC 2.7.7.18) (Nicotinamide mononucleotide adenylyltransferase 2) (NMN adenylyltransferase 2) (Nicotinate-nucleotide adenylyltransferase 2) (NaMN adenylyltransferase 2)	NMNA2	NMNAT2	C1orf15	KIAA0479	#N/A	#N/A	#N/A	#N/A	#N/A	Q9BZQ4	#N/A	#N/A	1	#N/A	#N/A	#N/A	#N/A	#N/A	#N/A	#N/A	#N/A	#N/A	#N/A	#N/A	#N/A	#N/A	N	#N/A
NMRAL1	Common	Li 2017	GWAS	NHGRI-EBI GWAS catalogue	intron_variant	NMRAL1	rs6500596	5e-09	5e-09	8.301029996	1.0649627	#N/A	#N/A	#N/A	#N/A	#N/A	#N/A	#N/A	8.30103	Y	NmrA-like family domain-containing protein 1	NMRL1	NMRAL1	HSCARG	#N/A	#N/A	#N/A	#N/A	#N/A	#N/A	Q9HBL8	#N/A	#N/A	1	#N/A	#N/A	#N/A	#N/A	#N/A	#N/A	#N/A	#N/A	#N/A	#N/A	#N/A	#N/A	#N/A	N	#N/A
NMRAL1	Expression	Gusev 2018	TWAS	Supp. Table 3	TWAS	NMRAL1	rs6500602	#N/A	#N/A	#N/A	#N/A	METSIM	4.6	4e-06	rs6500602	3e-07	0.47	#N/A	5.39794	Y	NmrA-like family domain-containing protein 1	NMRL1	NMRAL1	HSCARG	#N/A	#N/A	#N/A	#N/A	#N/A	#N/A	Q9HBL8	#N/A	#N/A	1	#N/A	#N/A	#N/A	#N/A	#N/A	#N/A	#N/A	#N/A	#N/A	#N/A	#N/A	#N/A	#N/A	N	#N/A
NMRAL1	Expression	Gusev 2018	TWAS	Supp. Table 3	TWAS	NMRAL1	rs6500602	#N/A	#N/A	#N/A	#N/A	CMC-splicing	-4.6	5e-06	rs6500602	3e-07	0.91	#N/A	5.30103	Y	NmrA-like family domain-containing protein 1	NMRL1	NMRAL1	HSCARG	#N/A	#N/A	#N/A	#N/A	#N/A	#N/A	Q9HBL8	#N/A	#N/A	1	#N/A	#N/A	#N/A	#N/A	#N/A	#N/A	#N/A	#N/A	#N/A	#N/A	#N/A	#N/A	#N/A	N	#N/A
NMUR2	Common	Li 2017	GWAS	NHGRI-EBI GWAS catalogue	intron_variant	NMUR2	rs113568682	4e-08	4e-08	7.397940009	1.064	#N/A	#N/A	#N/A	#N/A	#N/A	#N/A	#N/A	7.39794	Y	Neuromedin-U receptor 2 (NMU-R2) (G-protein coupled receptor FM-4) (G-protein coupled receptor TGR-1)	NMUR2	NMUR2	NMU2R	TGR1	#N/A	#N/A	#N/A	#N/A	#N/A	Q9GZQ4	#N/A	#N/A	1	#N/A	#N/A	#N/A	#N/A	#N/A	#N/A	#N/A	#N/A	#N/A	#N/A	#N/A	#N/A	#N/A	N	#N/A
NOS1	Common	Li 2017	GWAS	NHGRI-EBI GWAS catalogue	intron_variant	NOS1	rs28607014	2e-08	2e-08	7.698970004	1.0570824	#N/A	#N/A	#N/A	#N/A	#N/A	#N/A	#N/A	7.69897	Y	Nitric oxide synthase, brain (EC 1.14.13.39) (Constitutive NOS) (NC-NOS) (NOS type I) (Neuronal NOS) (N-NOS) (nNOS) (Peptidyl-cysteine S-nitrosylase NOS1) (bNOS)	NOS1	NOS1	#N/A	#N/A	#N/A	#N/A	#N/A	#N/A	#N/A	P29475	#N/A	#N/A	1	#N/A	#N/A	#N/A	#N/A	#N/A	#N/A	#N/A	#N/A	#N/A	#N/A	#N/A	#N/A	#N/A	N	#N/A
NOSIP	Common	Ripke 2014	GWAS	NHGRI-EBI GWAS catalogue	intron_variant	NOSIP	rs56873913	5e-08	5e-08	7.301029996	1.071	#N/A	#N/A	#N/A	#N/A	#N/A	#N/A	#N/A	7.30103	Y	Nitric oxide synthase-interacting protein (E3 ubiquitin-protein ligase NOSIP) (EC 2.3.2.27) (RING-type E3 ubiquitin transferase NOSIP) (eNOS-interacting protein)	NOSIP	NOSIP	CGI-25	#N/A	#N/A	#N/A	#N/A	#N/A	#N/A	Q9Y314	#N/A	#N/A	1	#N/A	#N/A	#N/A	#N/A	#N/A	#N/A	#N/A	#N/A	#N/A	#N/A	#N/A	#N/A	#N/A	N	#N/A
NOSIP	Expression	Gusev 2018	TWAS	Supp. Table 3	TWAS	NOSIP	rs56873913	#N/A	#N/A	#N/A	#N/A	YFS	-4.8	2e-06	rs56873913	2e-07	0.04	#N/A	5.69897	Y	Nitric oxide synthase-interacting protein (E3 ubiquitin-protein ligase NOSIP) (EC 2.3.2.27) (RING-type E3 ubiquitin transferase NOSIP) (eNOS-interacting protein)	NOSIP	NOSIP	CGI-25	#N/A	#N/A	#N/A	#N/A	#N/A	#N/A	Q9Y314	#N/A	#N/A	1	#N/A	#N/A	#N/A	#N/A	#N/A	#N/A	#N/A	#N/A	#N/A	#N/A	#N/A	#N/A	#N/A	N	#N/A
NOVA1	Expression	Fromer 2016	Cortex RNA seq	Figure 6	Top 50 hub genes M2c module (disease-dependent coexpression differences and enriched for SCZ genetic associations)	NOVA1	#N/A	#N/A	#N/A	#N/A	#N/A	#N/A	#N/A	#N/A	#N/A	#N/A	#N/A	#N/A	#N/A	N	RNA-binding protein Nova-1 (Neuro-oncological ventral antigen 1) (Onconeural ventral antigen 1) (Paraneoplastic Ri antigen) (Ventral neuron-specific protein 1)	NOVA1	NOVA1	#N/A	#N/A	#N/A	#N/A	#N/A	#N/A	#N/A	P51513	#N/A	#N/A	1	#N/A	#N/A	#N/A	#N/A	#N/A	#N/A	#N/A	#N/A	#N/A	#N/A	#N/A	#N/A	#N/A	N	#N/A
NPAS3	Common	Li 2017	GWAS	NHGRI-EBI GWAS catalogue	intron_variant	NPAS3	rs2383377	2e-08	2e-08	7.698970004	1.081	#N/A	#N/A	#N/A	#N/A	#N/A	#N/A	#N/A	7.69897	Y	Neuronal PAS domain-containing protein 3 (Neuronal PAS3) (Basic-helix-loop-helix-PAS protein MOP6) (Class E basic helix-loop-helix protein 12) (bHLHe12) (Member of PAS protein 6) (PAS domain-containing protein 6)	NPAS3	NPAS3	BHLHE12	MOP6	PASD6	#N/A	#N/A	#N/A	#N/A	Q8IXF0	#N/A	#N/A	1	#N/A	#N/A	#N/A	#N/A	#N/A	#N/A	#N/A	#N/A	#N/A	#N/A	#N/A	#N/A	#N/A	N	#N/A
NRBF2	Common	Li 2017	GWAS	NHGRI-EBI GWAS catalogue	intergenic_variant	NRBF2	rs111364339	5e-09	5e-09	8.301029996	1.1037527	#N/A	#N/A	#N/A	#N/A	#N/A	#N/A	#N/A	8.30103	Y	Nuclear receptor-binding factor 2 (NRBF-2) (Comodulator of PPAR and RXR)	NRBF2	NRBF2	COPR	#N/A	#N/A	#N/A	#N/A	#N/A	#N/A	Q96F24	#N/A	#N/A	1	#N/A	#N/A	#N/A	#N/A	#N/A	#N/A	#N/A	#N/A	#N/A	#N/A	#N/A	#N/A	#N/A	N	#N/A
NRGN	Expression	Jaffe 2018	Cortex RNA seq	Table 3	eQTL (1/2 gene locus)	NRGN	rs55661361	#N/A	#N/A	#N/A	#N/A	#N/A	#N/A	#N/A	#N/A	#N/A	#N/A	#N/A	#N/A	N	Neurogranin (Ng) (RC3) [Cleaved into: NEUG(55-78)]	NEUG	NRGN	#N/A	#N/A	#N/A	#N/A	#N/A	#N/A	#N/A	Q92686	#N/A	#N/A	1	#N/A	#N/A	#N/A	#N/A	#N/A	#N/A	#N/A	#N/A	#N/A	#N/A	#N/A	#N/A	#N/A	N	#N/A
NRGN	Common	Ripke 2014 (Li 2017)	GWAS	NHGRI-EBI GWAS catalogue	intron_variant	NRGN	rs55661361	3e-12	3e-12	11.52287875	1.0799136	#N/A	#N/A	#N/A	#N/A	#N/A	#N/A	#N/A	11.5229	Y	Neurogranin (Ng) (RC3) [Cleaved into: NEUG(55-78)]	NEUG	NRGN	#N/A	#N/A	#N/A	#N/A	#N/A	#N/A	#N/A	Q92686	#N/A	#N/A	1	#N/A	#N/A	#N/A	#N/A	#N/A	#N/A	#N/A	#N/A	#N/A	#N/A	#N/A	#N/A	#N/A	N	#N/A
NRN1L	Common	Ripke 2014	GWAS	NHGRI-EBI GWAS catalogue	intron_variant	NRN1L	rs8044995	2e-08	2e-08	7.698970004	1.081	#N/A	#N/A	#N/A	#N/A	#N/A	#N/A	#N/A	7.69897	Y	Neuritin-like protein	NRN1L	NRN1L	UNQ2446/PRO5725	#N/A	#N/A	#N/A	#N/A	#N/A	#N/A	Q496H8	#N/A	#N/A	1	#N/A	#N/A	#N/A	#N/A	#N/A	#N/A	#N/A	#N/A	#N/A	#N/A	#N/A	#N/A	#N/A	N	#N/A
NRROS	Rare	Purcell 2014	Exome seq - rare disruptive mutations	Ex. Data Table 4	enrichment - 3q29 CNV region	LRRC33	#N/A	#N/A	#N/A	#N/A	#N/A	#N/A	#N/A	#N/A	#N/A	#N/A	#N/A	#N/A	#N/A	N	Negative regulator of reactive oxygen species (Leucine-rich repeat-containing protein 33)	NRROS	NRROS	LRRC33	UNQ3030/PRO9833	#N/A	#N/A	#N/A	#N/A	#N/A	Q86YC3	#N/A	#N/A	1	#N/A	#N/A	#N/A	#N/A	#N/A	#N/A	#N/A	#N/A	#N/A	#N/A	#N/A	#N/A	#N/A	N	#N/A
NRROS	Rare	Marshall 2017	CNV genotyping	Resource PGC_41K_QC_all_minimum12cnv	genome-wide sig. FWER < 0.05	NRROS	chr3_NA	0.000344804	0.000344804	#N/A	#N/A	#N/A	#N/A	#N/A	#N/A	#N/A	#N/A	#N/A	3.46243	Y	Negative regulator of reactive oxygen species (Leucine-rich repeat-containing protein 33)	NRROS	NRROS	LRRC33	UNQ3030/PRO9833	#N/A	#N/A	#N/A	#N/A	#N/A	Q86YC3	#N/A	#N/A	1	#N/A	#N/A	#N/A	#N/A	#N/A	#N/A	#N/A	#N/A	#N/A	#N/A	#N/A	#N/A	#N/A	N	#N/A
NRXN1	Rare	Purcell 2014	Exome seq - rare disruptive mutations	Ex. Data Table 2	large-effect alleles - PSD-95	NRXN1	#N/A	#N/A	#N/A	#N/A	#N/A	#N/A	#N/A	#N/A	#N/A	#N/A	#N/A	#N/A	#N/A	N	Neurexin-1 (Neurexin I-alpha) (Neurexin-1-alpha)	NRX1A	NRX1A	NRXN1	KIAA0578	#N/A	#N/A	#N/A	#N/A	#N/A	Q9ULB1	#N/A	#N/A	1	#N/A	#N/A	#N/A	#N/A	#N/A	#N/A	#N/A	#N/A	#N/A	#N/A	#N/A	#N/A	#N/A	N	#N/A
NRXN1	Rare	Marshall 2017	CNV genotyping	Resource PGC_41K_QC_all_minimum12cnv, Figure 3 (red/yellow discs Freq.SZ>)	genome-wide sig. FWER < 0.05, GeneMANIA network - synaptic/ARC-complex genes with rare loss >4 cases or controls	NRXN1	chr2_49999147, #N/A	3.83916e-09	3.83916e-09	#N/A	#N/A	#N/A	#N/A	#N/A	#N/A	#N/A	#N/A	#N/A	8.41576	Y	Neurexin-1 (Neurexin I-alpha) (Neurexin-1-alpha)	NRX1A	NRX1A	NRXN1	KIAA0578	#N/A	#N/A	#N/A	#N/A	#N/A	Q9ULB1	#N/A	#N/A	1	#N/A	#N/A	#N/A	#N/A	#N/A	#N/A	#N/A	#N/A	#N/A	#N/A	#N/A	#N/A	#N/A	N	#N/A
NRXN3	Rare	Marshall 2017	CNV genotyping	Figure 3 (red/yellow discs Freq.SZ>)	GeneMANIA network - synaptic/ARC-complex genes with rare loss >4 cases or controls	NRXN3	#N/A	#N/A	#N/A	#N/A	#N/A	#N/A	#N/A	#N/A	#N/A	#N/A	#N/A	#N/A	#N/A	N	Neurexin-3 (Neurexin III-alpha) (Neurexin-3-alpha)	NRX3A	NRX3A	NRXN3	C14orf60	KIAA0743	#N/A	#N/A	#N/A	#N/A	Q9Y4C0	#N/A	#N/A	1	#N/A	#N/A	#N/A	#N/A	#N/A	#N/A	#N/A	#N/A	#N/A	#N/A	#N/A	#N/A	#N/A	N	#N/A
NSD3	Common	Li 2017	GWAS	NHGRI-EBI GWAS catalogue	intron_variant	WHSC1L1	rs112537273	1e-11	1e-11	11	1.077	#N/A	#N/A	#N/A	#N/A	#N/A	#N/A	#N/A	11	Y	Histone-lysine N-methyltransferase NSD3 (EC 2.1.1.43) (Nuclear SET domain-containing protein 3) (Protein whistle) (WHSC1-like 1 isoform 9 with methyltransferase activity to lysine) (Wolf-Hirschhorn syndrome candidate 1-like protein 1) (WHSC1-like protein 1)	NSD3	NSD3	WHSC1L1	DC28	#N/A	#N/A	#N/A	#N/A	#N/A	Q9BZ95	#N/A	#N/A	1	#N/A	#N/A	#N/A	#N/A	#N/A	#N/A	#N/A	#N/A	#N/A	#N/A	#N/A	#N/A	#N/A	N	#N/A
NSUN6	Expression	Jaffe 2018	Cortex RNA seq	Table 3	eQTL (1/2 gene locus)	NSUN6	rs7893279	#N/A	#N/A	#N/A	#N/A	#N/A	#N/A	#N/A	#N/A	#N/A	#N/A	#N/A	#N/A	N	Putative methyltransferase NSUN6 (EC 2.1.1.-) (NOL1/NOP2/Sun and PUA domain-containing protein 1) (NOL1/NOP2/Sun domain family member 6)	NSUN6	NSUN6	NOPD1	#N/A	#N/A	#N/A	#N/A	#N/A	#N/A	Q8TEA1	#N/A	#N/A	1	#N/A	#N/A	#N/A	#N/A	#N/A	#N/A	#N/A	#N/A	#N/A	#N/A	#N/A	#N/A	#N/A	N	#N/A
NT5C2	Expression	Gusev 2018	TWAS	Supp. Table 3	TWAS	NT5C2	rs11191419	#N/A	#N/A	#N/A	#N/A	CMC-splicing	9.1	1e-19	rs11191419	9e-18	0.98	#N/A	19	Y	Cytosolic purine 5'-nucleotidase (EC 3.1.3.5) (Cytosolic 5'-nucleotidase II)	5NTC	NT5C2	NT5B	NT5CP	PNT5	#N/A	#N/A	#N/A	#N/A	P49902	#N/A	#N/A	1	#N/A	#N/A	#N/A	#N/A	#N/A	#N/A	#N/A	#N/A	#N/A	#N/A	#N/A	#N/A	#N/A	N	#N/A
NT5C2	Common	Ripke 2014 (Li 2017)	GWAS	NHGRI-EBI GWAS catalogue	intron_variant	NT5C2	rs11191419	6e-19	6e-19	18.22184875	1.1037527	#N/A	#N/A	#N/A	#N/A	#N/A	#N/A	#N/A	18.2218	Y	Cytosolic purine 5'-nucleotidase (EC 3.1.3.5) (Cytosolic 5'-nucleotidase II)	5NTC	NT5C2	NT5B	NT5CP	PNT5	#N/A	#N/A	#N/A	#N/A	P49902	#N/A	#N/A	1	#N/A	#N/A	#N/A	#N/A	#N/A	#N/A	#N/A	#N/A	#N/A	#N/A	#N/A	#N/A	#N/A	N	#N/A
NT5C2	Expression	Gusev 2018	TWAS	Supp. Table 3	TWAS	NT5C2	rs11191419	#N/A	#N/A	#N/A	#N/A	CMC-splicing	-7.8	5e-15	rs11191419	9e-18	0.98	#N/A	14.301	Y	Cytosolic purine 5'-nucleotidase (EC 3.1.3.5) (Cytosolic 5'-nucleotidase II)	5NTC	NT5C2	NT5B	NT5CP	PNT5	#N/A	#N/A	#N/A	#N/A	P49902	#N/A	#N/A	1	#N/A	#N/A	#N/A	#N/A	#N/A	#N/A	#N/A	#N/A	#N/A	#N/A	#N/A	#N/A	#N/A	N	#N/A
NT5C2	Expression	Gusev 2018	TWAS	Supp. Table 3	TWAS	NT5C2	rs11191419	#N/A	#N/A	#N/A	#N/A	CMC	-6.4	2e-10	rs11191419	9e-18	0.07	#N/A	9.69897	Y	Cytosolic purine 5'-nucleotidase (EC 3.1.3.5) (Cytosolic 5'-nucleotidase II)	5NTC	NT5C2	NT5B	NT5CP	PNT5	#N/A	#N/A	#N/A	#N/A	P49902	#N/A	#N/A	1	#N/A	#N/A	#N/A	#N/A	#N/A	#N/A	#N/A	#N/A	#N/A	#N/A	#N/A	#N/A	#N/A	N	#N/A
NT5C2	Expression	Gusev 2018	TWAS	Supp. Table 3	TWAS	NT5C2	rs11191419	#N/A	#N/A	#N/A	#N/A	CMC-splicing	-4.7	3e-06	rs11191419	9e-18	0.11	#N/A	5.52288	Y	Cytosolic purine 5'-nucleotidase (EC 3.1.3.5) (Cytosolic 5'-nucleotidase II)	5NTC	NT5C2	NT5B	NT5CP	PNT5	#N/A	#N/A	#N/A	#N/A	P49902	#N/A	#N/A	1	#N/A	#N/A	#N/A	#N/A	#N/A	#N/A	#N/A	#N/A	#N/A	#N/A	#N/A	#N/A	#N/A	N	#N/A
NT5DC2	Common	Ripke 2014	GWAS	NHGRI-EBI GWAS catalogue	downstream_gene_variant	NT5DC2	rs2535627	4e-11	4e-11	10.39794001	1.071	#N/A	#N/A	#N/A	#N/A	#N/A	#N/A	#N/A	10.3979	Y	5'-nucleotidase domain-containing protein 2 (EC 3.1.3.-)	NT5D2	NT5DC2	#N/A	#N/A	#N/A	#N/A	#N/A	#N/A	#N/A	Q9H857	#N/A	#N/A	1	#N/A	#N/A	#N/A	#N/A	#N/A	#N/A	#N/A	#N/A	#N/A	#N/A	#N/A	#N/A	#N/A	N	#N/A
NT5DC2	Expression	Gusev 2018	TWAS	Supp. Table 3	TWAS	NT5DC2	rs2535627	#N/A	#N/A	#N/A	#N/A	YFS	4.5	6e-06	rs2535627	4e-11	0.01	H3K27AC,H3K4ME3	5.22185	Y	5'-nucleotidase domain-containing protein 2 (EC 3.1.3.-)	NT5D2	NT5DC2	#N/A	#N/A	#N/A	#N/A	#N/A	#N/A	#N/A	Q9H857	#N/A	#N/A	1	#N/A	#N/A	#N/A	#N/A	#N/A	#N/A	#N/A	#N/A	#N/A	#N/A	#N/A	#N/A	#N/A	N	#N/A
NT5DC2	Expression	Gusev 2018	TWAS	Supp. Table 3	TWAS	NT5DC2	rs2535627	#N/A	#N/A	#N/A	#N/A	METSIM	4.5	6e-06	rs2535627	4e-11	0.09	#N/A	5.22185	Y	5'-nucleotidase domain-containing protein 2 (EC 3.1.3.-)	NT5D2	NT5DC2	#N/A	#N/A	#N/A	#N/A	#N/A	#N/A	#N/A	Q9H857	#N/A	#N/A	1	#N/A	#N/A	#N/A	#N/A	#N/A	#N/A	#N/A	#N/A	#N/A	#N/A	#N/A	#N/A	#N/A	N	#N/A
NUTF2	Common	Ripke 2014	GWAS	NHGRI-EBI GWAS catalogue	intron_variant	NUTF2	rs8044995	2e-08	2e-08	7.698970004	1.081	#N/A	#N/A	#N/A	#N/A	#N/A	#N/A	#N/A	7.69897	Y	Nuclear transport factor 2 (NTF-2) (Placental protein 15) (PP15)	NTF2	NUTF2	NTF2	#N/A	#N/A	#N/A	#N/A	#N/A	#N/A	P61970	#N/A	#N/A	1	#N/A	#N/A	#N/A	#N/A	#N/A	#N/A	#N/A	#N/A	#N/A	#N/A	#N/A	#N/A	#N/A	N	#N/A
NXPH4	Common	Ripke 2014	GWAS	NHGRI-EBI GWAS catalogue	upstream_gene_variant	NXPH4	rs12826178	2e-12	2e-12	11.69897	1.1820331	#N/A	#N/A	#N/A	#N/A	#N/A	#N/A	#N/A	11.699	Y	Neurexophilin-4	NXPH4	NXPH4	NPH4	UNQ1928/PRO4403	#N/A	#N/A	#N/A	#N/A	#N/A	O95158	#N/A	#N/A	1	#N/A	#N/A	#N/A	#N/A	#N/A	#N/A	#N/A	#N/A	#N/A	#N/A	#N/A	#N/A	#N/A	N	#N/A
OGFOD2	Common	Ripke 2014 (Li 2017)	GWAS	NHGRI-EBI GWAS catalogue	intron_variant	OGFOD2	rs2851447	2e-14	2e-14	13.69897	1.0928961	#N/A	#N/A	#N/A	#N/A	#N/A	#N/A	#N/A	13.699	Y	2-oxoglutarate and iron-dependent oxygenase domain-containing protein 2 (EC 1.14.11.-)	OGFD2	OGFOD2	#N/A	#N/A	#N/A	#N/A	#N/A	#N/A	#N/A	Q6N063	#N/A	#N/A	1	#N/A	#N/A	#N/A	#N/A	#N/A	#N/A	#N/A	#N/A	#N/A	#N/A	#N/A	#N/A	#N/A	N	#N/A
OTOL1	Common	Li 2017	GWAS	NHGRI-EBI GWAS catalogue	intergenic_variant	OTOL1	rs6804239	8e-10	8e-10	9.096910013	1.0604454	#N/A	#N/A	#N/A	#N/A	#N/A	#N/A	#N/A	9.09691	Y	Otolin-1	OTOL1	OTOL1	#N/A	#N/A	#N/A	#N/A	#N/A	#N/A	#N/A	A6NHN0	#N/A	#N/A	1	#N/A	#N/A	#N/A	#N/A	#N/A	#N/A	#N/A	#N/A	#N/A	#N/A	#N/A	#N/A	#N/A	N	#N/A
OTUD7A	Rare	Marshall 2017	CNV genotyping	Resource PGC_41K_QC_del_minimum8cnv	genome-wide sig. FWER < 0.05	OTUD7A	chr15_29562621	3.22e-06	3.22e-06	#N/A	#N/A	#N/A	#N/A	#N/A	#N/A	#N/A	#N/A	#N/A	5.49214	Y	OTU domain-containing protein 7A (EC 3.4.19.12) (Zinc finger protein Cezanne 2)	OTU7A	OTUD7A	C15orf16	CEZANNE2	OTUD7	#N/A	#N/A	#N/A	#N/A	Q8TE49	#N/A	#N/A	1	#N/A	#N/A	#N/A	#N/A	#N/A	#N/A	#N/A	#N/A	#N/A	#N/A	#N/A	#N/A	#N/A	N	#N/A
OTUD7B	Common	Ripke 2014	GWAS	NHGRI-EBI GWAS catalogue	downstream_gene_variant	OTUD7B	rs140505938	4e-10	4e-10	9.397940009	1.0940919	#N/A	#N/A	#N/A	#N/A	#N/A	#N/A	#N/A	9.39794	Y	OTU domain-containing protein 7B (EC 3.4.19.12) (Cellular zinc finger anti-NF-kappa-B protein) (Cezanne) (Zinc finger A20 domain-containing protein 1) (Zinc finger protein Cezanne)	OTU7B	OTUD7B	ZA20D1	#N/A	#N/A	#N/A	#N/A	#N/A	#N/A	Q6GQQ9	#N/A	#N/A	1	#N/A	#N/A	#N/A	#N/A	#N/A	#N/A	#N/A	#N/A	#N/A	#N/A	#N/A	#N/A	#N/A	N	#N/A
P2RX6	Rare	Marshall 2017	CNV genotyping	Resource PGC_41K_QC_all_minimum12cnv, Figure 3 (red/yellow discs Freq.SZ>)	genome-wide sig. FWER < 0.05, GeneMANIA network - synaptic/ARC-complex genes with rare loss >4 cases or controls	P2RX6	chr22_19699442, #N/A	8.86703e-05	8.86703e-05	#N/A	#N/A	#N/A	#N/A	#N/A	#N/A	#N/A	#N/A	#N/A	4.05222	Y	P2X purinoceptor 6 (P2X6) (ATP receptor) (P2XM) (Purinergic receptor) (Purinergic receptor P2X-like 1)	P2RX6	P2RX6	P2RXL1	P2X6	#N/A	#N/A	#N/A	#N/A	#N/A	O15547	#N/A	#N/A	1	#N/A	#N/A	#N/A	#N/A	#N/A	#N/A	#N/A	#N/A	#N/A	#N/A	#N/A	#N/A	#N/A	N	#N/A
PAGR1	Rare	Marshall 2017	CNV genotyping	Resource PGC_41K_QC_all_minimum12cnv	genome-wide sig. FWER < 0.05	PAGR1	chr16_29735029	1.82e-07	1.82e-07	#N/A	#N/A	#N/A	#N/A	#N/A	#N/A	#N/A	#N/A	#N/A	6.73993	Y	PAXIP1-associated glutamate-rich protein 1 (Glutamate-rich coactivator interacting with SRC1) (GAS) (PAXIP1-associated protein 1) (PTIP-associated protein 1)	PAGR1	PAGR1	C16orf53	PA1	#N/A	#N/A	#N/A	#N/A	#N/A	Q9BTK6	#N/A	#N/A	1	#N/A	#N/A	#N/A	#N/A	#N/A	#N/A	#N/A	#N/A	#N/A	#N/A	#N/A	#N/A	#N/A	N	#N/A
PAK2	Rare	Purcell 2014	Exome seq - rare disruptive mutations	Ex. Data Table 4	enrichment - 3q29 CNV region	PAK2	#N/A	#N/A	#N/A	#N/A	#N/A	#N/A	#N/A	#N/A	#N/A	#N/A	#N/A	#N/A	#N/A	N	Serine/threonine-protein kinase PAK 2 (EC 2.7.11.1) (Gamma-PAK) (PAK65) (S6/H4 kinase) (p21-activated kinase 2) (PAK-2) (p58) [Cleaved into: PAK-2p27 (p27); PAK-2p34 (p34) (C-t-PAK2)]	PAK2	PAK2	#N/A	#N/A	#N/A	#N/A	#N/A	#N/A	#N/A	Q13177	#N/A	#N/A	1	#N/A	#N/A	#N/A	#N/A	#N/A	#N/A	#N/A	#N/A	#N/A	#N/A	#N/A	#N/A	#N/A	N	#N/A
PAK2	Rare	Marshall 2017	CNV genotyping	Resource PGC_41K_QC_all_minimum12cnv	genome-wide sig. FWER < 0.05	PAK2	chr3_197951125	0.000136526	0.000136526	#N/A	#N/A	#N/A	#N/A	#N/A	#N/A	#N/A	#N/A	#N/A	3.86478	Y	Serine/threonine-protein kinase PAK 2 (EC 2.7.11.1) (Gamma-PAK) (PAK65) (S6/H4 kinase) (p21-activated kinase 2) (PAK-2) (p58) [Cleaved into: PAK-2p27 (p27); PAK-2p34 (p34) (C-t-PAK2)]	PAK2	PAK2	#N/A	#N/A	#N/A	#N/A	#N/A	#N/A	#N/A	Q13177	#N/A	#N/A	1	#N/A	#N/A	#N/A	#N/A	#N/A	#N/A	#N/A	#N/A	#N/A	#N/A	#N/A	#N/A	#N/A	N	#N/A
PAK6	Common	Ripke 2014	GWAS	NHGRI-EBI GWAS catalogue	intron_variant	PAK6	rs56205728	4e-09	4e-09	8.397940009	1.074	#N/A	#N/A	#N/A	#N/A	#N/A	#N/A	#N/A	8.39794	Y	Serine/threonine-protein kinase PAK 6 (EC 2.7.11.1) (PAK-5) (p21-activated kinase 6) (PAK-6)	PAK6	PAK6	PAK5	#N/A	#N/A	#N/A	#N/A	#N/A	#N/A	Q9NQU5	#N/A	#N/A	1	#N/A	#N/A	#N/A	#N/A	#N/A	#N/A	#N/A	#N/A	#N/A	#N/A	#N/A	#N/A	#N/A	N	#N/A
PARD6A	Common	Ripke 2014	GWAS	NHGRI-EBI GWAS catalogue	intron_variant	PARD6A	rs8044995	2e-08	2e-08	7.698970004	1.081	#N/A	#N/A	#N/A	#N/A	#N/A	#N/A	#N/A	7.69897	Y	Partitioning defective 6 homolog alpha (PAR-6) (PAR-6 alpha) (PAR-6A) (PAR6C) (Tax interaction protein 40) (TIP-40)	PAR6A	PARD6A	PAR6A	#N/A	#N/A	#N/A	#N/A	#N/A	#N/A	Q9NPB6	#N/A	#N/A	1	#N/A	#N/A	#N/A	#N/A	#N/A	#N/A	#N/A	#N/A	#N/A	#N/A	#N/A	#N/A	#N/A	N	#N/A
PBRM1	Common	Ripke 2014 (Li 2017)	GWAS	NHGRI-EBI GWAS catalogue	downstream_gene_variant	PBRM1	rs2535627	4e-11	4e-11	10.39794001	1.071	#N/A	#N/A	#N/A	#N/A	#N/A	#N/A	#N/A	10.3979	Y	Protein polybromo-1 (hPB1) (BRG1-associated factor 180) (BAF180) (Polybromo-1D)	PB1	PBRM1	BAF180	PB1	#N/A	#N/A	#N/A	#N/A	#N/A	Q86U86	#N/A	#N/A	1	#N/A	#N/A	#N/A	#N/A	#N/A	#N/A	#N/A	#N/A	#N/A	#N/A	#N/A	#N/A	#N/A	N	#N/A
PBRM1	Expression	Gusev 2018	TWAS	Supp. Table 3	TWAS	PBRM1	rs2535627	#N/A	#N/A	#N/A	#N/A	CMC-splicing	6.2	8e-10	rs2535627	4e-11	0.98	#N/A	9.09691	Y	Protein polybromo-1 (hPB1) (BRG1-associated factor 180) (BAF180) (Polybromo-1D)	PB1	PBRM1	BAF180	PB1	#N/A	#N/A	#N/A	#N/A	#N/A	Q86U86	#N/A	#N/A	1	#N/A	#N/A	#N/A	#N/A	#N/A	#N/A	#N/A	#N/A	#N/A	#N/A	#N/A	#N/A	#N/A	N	#N/A
PBX1	Expression	Fromer 2016	Cortex RNA seq	Figure 6	Top 50 hub genes M2c module (disease-dependent coexpression differences and enriched for SCZ genetic associations)	PBX1	#N/A	#N/A	#N/A	#N/A	#N/A	#N/A	#N/A	#N/A	#N/A	#N/A	#N/A	#N/A	#N/A	N	Pre-B-cell leukemia transcription factor 1 (Homeobox protein PBX1) (Homeobox protein PRL)	PBX1	PBX1	PRL	#N/A	#N/A	#N/A	#N/A	#N/A	#N/A	P40424	#N/A	#N/A	1	#N/A	#N/A	#N/A	#N/A	#N/A	#N/A	#N/A	#N/A	#N/A	#N/A	#N/A	#N/A	#N/A	N	#N/A
PBX4	Common	Ripke 2014	GWAS	NHGRI-EBI GWAS catalogue	regulatory_region_variant	PBX4	rs2905426	4e-10	4e-10	9.397940009	1.0706638	#N/A	#N/A	#N/A	#N/A	#N/A	#N/A	#N/A	9.39794	Y	Pre-B-cell leukemia transcription factor 4 (Homeobox protein PBX4)	PBX4	PBX4	#N/A	#N/A	#N/A	#N/A	#N/A	#N/A	#N/A	Q9BYU1	#N/A	#N/A	1	#N/A	#N/A	#N/A	#N/A	#N/A	#N/A	#N/A	#N/A	#N/A	#N/A	#N/A	#N/A	#N/A	N	#N/A
PCCB	Expression	Jaffe 2018	Cortex RNA seq	Table 3	eQTL (1/2 gene locus)	PCCB	rs7432375	#N/A	#N/A	#N/A	#N/A	#N/A	#N/A	#N/A	#N/A	#N/A	#N/A	#N/A	#N/A	N	Propionyl-CoA carboxylase beta chain, mitochondrial (PCCase subunit beta) (EC 6.4.1.3) (Propanoyl-CoA:carbon dioxide ligase subunit beta)	PCCB	PCCB	#N/A	#N/A	#N/A	#N/A	#N/A	#N/A	#N/A	P05166	#N/A	#N/A	1	#N/A	#N/A	#N/A	#N/A	#N/A	#N/A	#N/A	#N/A	#N/A	#N/A	#N/A	#N/A	#N/A	N	#N/A
PCCB	Common	Ripke 2014 (Li 2017)	GWAS	NHGRI-EBI GWAS catalogue	intron_variant	PCCB	rs7432375	7e-11	7e-11	10.15490196	1.0718113	#N/A	#N/A	#N/A	#N/A	#N/A	#N/A	#N/A	10.1549	Y	Propionyl-CoA carboxylase beta chain, mitochondrial (PCCase subunit beta) (EC 6.4.1.3) (Propanoyl-CoA:carbon dioxide ligase subunit beta)	PCCB	PCCB	#N/A	#N/A	#N/A	#N/A	#N/A	#N/A	#N/A	P05166	#N/A	#N/A	1	#N/A	#N/A	#N/A	#N/A	#N/A	#N/A	#N/A	#N/A	#N/A	#N/A	#N/A	#N/A	#N/A	N	#N/A
PCCB	Expression	Gusev 2018	TWAS	Supp. Table 3	TWAS	PCCB	rs7432375	#N/A	#N/A	#N/A	#N/A	METSIM	-6.4	1e-10	rs7432375	5e-11	0.96	H3K4ME1	10	Y	Propionyl-CoA carboxylase beta chain, mitochondrial (PCCase subunit beta) (EC 6.4.1.3) (Propanoyl-CoA:carbon dioxide ligase subunit beta)	PCCB	PCCB	#N/A	#N/A	#N/A	#N/A	#N/A	#N/A	#N/A	P05166	#N/A	#N/A	1	#N/A	#N/A	#N/A	#N/A	#N/A	#N/A	#N/A	#N/A	#N/A	#N/A	#N/A	#N/A	#N/A	N	#N/A
PCCB	Expression	Gusev 2018	TWAS	Supp. Table 3	TWAS	PCCB	rs7432375	#N/A	#N/A	#N/A	#N/A	CMC	-6.3	3e-10	rs7432375	5e-11	0.95	H3K4ME1	9.52288	Y	Propionyl-CoA carboxylase beta chain, mitochondrial (PCCase subunit beta) (EC 6.4.1.3) (Propanoyl-CoA:carbon dioxide ligase subunit beta)	PCCB	PCCB	#N/A	#N/A	#N/A	#N/A	#N/A	#N/A	#N/A	P05166	#N/A	#N/A	1	#N/A	#N/A	#N/A	#N/A	#N/A	#N/A	#N/A	#N/A	#N/A	#N/A	#N/A	#N/A	#N/A	N	#N/A
PCCB	Expression	Gusev 2018	TWAS	Supp. Table 3	TWAS	PCCB	rs7432375	#N/A	#N/A	#N/A	#N/A	YFS	-5.7	1e-08	rs7432375	5e-11	0.87	dhs,H3K4ME1	8	Y	Propionyl-CoA carboxylase beta chain, mitochondrial (PCCase subunit beta) (EC 6.4.1.3) (Propanoyl-CoA:carbon dioxide ligase subunit beta)	PCCB	PCCB	#N/A	#N/A	#N/A	#N/A	#N/A	#N/A	#N/A	P05166	#N/A	#N/A	1	#N/A	#N/A	#N/A	#N/A	#N/A	#N/A	#N/A	#N/A	#N/A	#N/A	#N/A	#N/A	#N/A	N	#N/A
PCDHA1	Common	Li 2017	GWAS	NHGRI-EBI GWAS catalogue	intergenic_variant	PCDHA1	rs7733403	2e-08	2e-08	7.698970004	1.052	#N/A	#N/A	#N/A	#N/A	#N/A	#N/A	#N/A	7.69897	Y	Protocadherin alpha-1 (PCDH-alpha-1)	PCDA1	PCDHA1	#N/A	#N/A	#N/A	#N/A	#N/A	#N/A	#N/A	Q9Y5I3	#N/A	#N/A	1	#N/A	#N/A	#N/A	#N/A	#N/A	#N/A	#N/A	#N/A	#N/A	#N/A	#N/A	#N/A	#N/A	N	#N/A
PCDHA10	Common	Li 2017	GWAS	NHGRI-EBI GWAS catalogue	intergenic_variant	PCDHA10	rs7733403	2e-08	2e-08	7.698970004	1.052	#N/A	#N/A	#N/A	#N/A	#N/A	#N/A	#N/A	7.69897	Y	Protocadherin alpha-10 (PCDH-alpha-10)	PCDAA	PCDHA10	CNRS8	#N/A	#N/A	#N/A	#N/A	#N/A	#N/A	Q9Y5I2	#N/A	#N/A	1	#N/A	#N/A	#N/A	#N/A	#N/A	#N/A	#N/A	#N/A	#N/A	#N/A	#N/A	#N/A	#N/A	N	#N/A
PCDHA13	Common	Li 2017	GWAS	NHGRI-EBI GWAS catalogue	intergenic_variant	PCDHA13	rs7733403	2e-08	2e-08	7.698970004	1.052	#N/A	#N/A	#N/A	#N/A	#N/A	#N/A	#N/A	7.69897	Y	Protocadherin alpha-13 (PCDH-alpha-13)	PCDAD	PCDHA13	CNRS5	#N/A	#N/A	#N/A	#N/A	#N/A	#N/A	Q9Y5I0	#N/A	#N/A	1	#N/A	#N/A	#N/A	#N/A	#N/A	#N/A	#N/A	#N/A	#N/A	#N/A	#N/A	#N/A	#N/A	N	#N/A
PCDHA2	Common	Li 2017	GWAS	NHGRI-EBI GWAS catalogue	intergenic_variant	PCDHA2	rs7733403	2e-08	2e-08	7.698970004	1.052	#N/A	#N/A	#N/A	#N/A	#N/A	#N/A	#N/A	7.69897	Y	Protocadherin alpha-2 (PCDH-alpha-2)	PCDA2	PCDHA2	#N/A	#N/A	#N/A	#N/A	#N/A	#N/A	#N/A	Q9Y5H9	#N/A	#N/A	1	#N/A	#N/A	#N/A	#N/A	#N/A	#N/A	#N/A	#N/A	#N/A	#N/A	#N/A	#N/A	#N/A	N	#N/A
PCDHA2	Expression	Gusev 2018	TWAS	Supp. Table 3	TWAS	PCDHA2	rs13168670	#N/A	#N/A	#N/A	#N/A	CMC	4.5	7e-06	rs13168670	4e-07	0.77	H3K27AC,H3K4ME3	5.1549	Y	Protocadherin alpha-2 (PCDH-alpha-2)	PCDA2	PCDHA2	#N/A	#N/A	#N/A	#N/A	#N/A	#N/A	#N/A	Q9Y5H9	#N/A	#N/A	1	#N/A	#N/A	#N/A	#N/A	#N/A	#N/A	#N/A	#N/A	#N/A	#N/A	#N/A	#N/A	#N/A	N	#N/A
PCDHA3	Common	Li 2017	GWAS	NHGRI-EBI GWAS catalogue	intergenic_variant	PCDHA3	rs7733403	2e-08	2e-08	7.698970004	1.052	#N/A	#N/A	#N/A	#N/A	#N/A	#N/A	#N/A	7.69897	Y	Protocadherin alpha-3 (PCDH-alpha-3)	PCDA3	PCDHA3	#N/A	#N/A	#N/A	#N/A	#N/A	#N/A	#N/A	Q9Y5H8	#N/A	#N/A	1	#N/A	#N/A	#N/A	#N/A	#N/A	#N/A	#N/A	#N/A	#N/A	#N/A	#N/A	#N/A	#N/A	N	#N/A
PCDHA4	Common	Li 2017	GWAS	NHGRI-EBI GWAS catalogue	intergenic_variant	PCDHA4	rs7733403	2e-08	2e-08	7.698970004	1.052	#N/A	#N/A	#N/A	#N/A	#N/A	#N/A	#N/A	7.69897	Y	Protocadherin alpha-4 (PCDH-alpha-4)	PCDA4	PCDHA4	#N/A	#N/A	#N/A	#N/A	#N/A	#N/A	#N/A	Q9UN74	#N/A	#N/A	1	#N/A	#N/A	#N/A	#N/A	#N/A	#N/A	#N/A	#N/A	#N/A	#N/A	#N/A	#N/A	#N/A	N	#N/A
PCDHA5	Common	Li 2017	GWAS	NHGRI-EBI GWAS catalogue	intergenic_variant	PCDHA5	rs7733403	2e-08	2e-08	7.698970004	1.052	#N/A	#N/A	#N/A	#N/A	#N/A	#N/A	#N/A	7.69897	Y	Protocadherin alpha-5 (PCDH-alpha-5)	PCDA5	PCDHA5	CNRS6	#N/A	#N/A	#N/A	#N/A	#N/A	#N/A	Q9Y5H7	#N/A	#N/A	1	#N/A	#N/A	#N/A	#N/A	#N/A	#N/A	#N/A	#N/A	#N/A	#N/A	#N/A	#N/A	#N/A	N	#N/A
PCDHA7	Common	Li 2017	GWAS	NHGRI-EBI GWAS catalogue	intergenic_variant	PCDHA7	rs7733403	2e-08	2e-08	7.698970004	1.052	#N/A	#N/A	#N/A	#N/A	#N/A	#N/A	#N/A	7.69897	Y	Protocadherin alpha-7 (PCDH-alpha-7)	PCDA7	PCDHA7	CNRS4	#N/A	#N/A	#N/A	#N/A	#N/A	#N/A	Q9UN72	#N/A	#N/A	1	#N/A	#N/A	#N/A	#N/A	#N/A	#N/A	#N/A	#N/A	#N/A	#N/A	#N/A	#N/A	#N/A	N	#N/A
PCDHA8	Common	Li 2017	GWAS	NHGRI-EBI GWAS catalogue	intergenic_variant	PCDHA8	rs7733403	2e-08	2e-08	7.698970004	1.052	#N/A	#N/A	#N/A	#N/A	#N/A	#N/A	#N/A	7.69897	Y	Protocadherin alpha-8 (PCDH-alpha-8)	PCDA8	PCDHA8	#N/A	#N/A	#N/A	#N/A	#N/A	#N/A	#N/A	Q9Y5H6	#N/A	#N/A	1	#N/A	#N/A	#N/A	#N/A	#N/A	#N/A	#N/A	#N/A	#N/A	#N/A	#N/A	#N/A	#N/A	N	#N/A
PCDHAC2	Common	Li 2017	GWAS	NHGRI-EBI GWAS catalogue	intergenic_variant	PCDHAC2	rs7733403	2e-08	2e-08	7.698970004	1.052	#N/A	#N/A	#N/A	#N/A	#N/A	#N/A	#N/A	7.69897	Y	Protocadherin alpha-C2 (PCDH-alpha-C2)	PCDC2	PCDHAC2	#N/A	#N/A	#N/A	#N/A	#N/A	#N/A	#N/A	Q9Y5I4	#N/A	#N/A	1	#N/A	#N/A	#N/A	#N/A	#N/A	#N/A	#N/A	#N/A	#N/A	#N/A	#N/A	#N/A	#N/A	N	#N/A
PCDHB3	Common	Li 2017	GWAS	NHGRI-EBI GWAS catalogue	intergenic_variant	PCDHB3	rs7733403	2e-08	2e-08	7.698970004	1.052	#N/A	#N/A	#N/A	#N/A	#N/A	#N/A	#N/A	7.69897	Y	Protocadherin beta-3 (PCDH-beta-3)	PCDB3	PCDHB3	#N/A	#N/A	#N/A	#N/A	#N/A	#N/A	#N/A	Q9Y5E6	#N/A	#N/A	1	#N/A	#N/A	#N/A	#N/A	#N/A	#N/A	#N/A	#N/A	#N/A	#N/A	#N/A	#N/A	#N/A	N	#N/A
PCGF6	Common	Ripke 2014	GWAS	NHGRI-EBI GWAS catalogue	intron_variant	PCGF6	rs11191419	6e-19	6e-19	18.22184875	1.1037527	#N/A	#N/A	#N/A	#N/A	#N/A	#N/A	#N/A	18.2218	Y	Polycomb group RING finger protein 6 (Mel18 and Bmi1-like RING finger) (RING finger protein 134)	PCGF6	PCGF6	MBLR	RNF134	#N/A	#N/A	#N/A	#N/A	#N/A	Q9BYE7	#N/A	#N/A	1	#N/A	#N/A	#N/A	#N/A	#N/A	#N/A	#N/A	#N/A	#N/A	#N/A	#N/A	#N/A	#N/A	N	#N/A
PCNX1	Expression	Gusev 2018	TWAS	Supp. Table 3	TWAS	PCNX	rs67981189	#N/A	#N/A	#N/A	#N/A	METSIM	-4.7	3e-06	rs67981189	2e-07	0.53	#N/A	5.52288	Y	Pecanex-like protein 1 (Pecanex homolog protein 1)	PCX1	PCNX1	KIAA0805	KIAA0995	PCNX	PCNXL1	#N/A	#N/A	#N/A	Q96RV3	#N/A	#N/A	1	#N/A	#N/A	#N/A	#N/A	#N/A	#N/A	#N/A	#N/A	#N/A	#N/A	#N/A	#N/A	#N/A	N	#N/A
PCYT1A	Rare	Purcell 2014	Exome seq - rare disruptive mutations	Ex. Data Table 4	enrichment - 3q29 CNV region	PCYT1A	#N/A	#N/A	#N/A	#N/A	#N/A	#N/A	#N/A	#N/A	#N/A	#N/A	#N/A	#N/A	#N/A	N	Choline-phosphate cytidylyltransferase A (EC 2.7.7.15) (CCT-alpha) (CTP:phosphocholine cytidylyltransferase A) (CCT A) (CT A) (Phosphorylcholine transferase A)	PCY1A	PCYT1A	CTPCT	PCYT1	#N/A	#N/A	#N/A	#N/A	#N/A	P49585	#N/A	#N/A	1	#N/A	#N/A	#N/A	#N/A	#N/A	#N/A	#N/A	#N/A	#N/A	#N/A	#N/A	#N/A	#N/A	N	#N/A
PCYT1A	Rare	Marshall 2017	CNV genotyping	Resource PGC_41K_QC_all_minimum12cnv	genome-wide sig. FWER < 0.05	PCYT1A	chr3_197449650	8.30696e-05	8.30696e-05	#N/A	#N/A	#N/A	#N/A	#N/A	#N/A	#N/A	#N/A	#N/A	4.08056	Y	Choline-phosphate cytidylyltransferase A (EC 2.7.7.15) (CCT-alpha) (CTP:phosphocholine cytidylyltransferase A) (CCT A) (CT A) (Phosphorylcholine transferase A)	PCY1A	PCYT1A	CTPCT	PCYT1	#N/A	#N/A	#N/A	#N/A	#N/A	P49585	#N/A	#N/A	1	#N/A	#N/A	#N/A	#N/A	#N/A	#N/A	#N/A	#N/A	#N/A	#N/A	#N/A	#N/A	#N/A	N	#N/A
PDCD11	Common	Ripke 2014	GWAS	NHGRI-EBI GWAS catalogue	intron_variant	PDCD11	rs11191419	6e-19	6e-19	18.22184875	1.1037527	#N/A	#N/A	#N/A	#N/A	#N/A	#N/A	#N/A	18.2218	Y	Protein RRP5 homolog (NF-kappa-B-binding protein) (NFBP) (Programmed cell death protein 11)	RRP5	PDCD11	KIAA0185	#N/A	#N/A	#N/A	#N/A	#N/A	#N/A	Q14690	#N/A	#N/A	1	#N/A	#N/A	#N/A	#N/A	#N/A	#N/A	#N/A	#N/A	#N/A	#N/A	#N/A	#N/A	#N/A	N	#N/A
PDGFRA	Common	Moosavinasab 2016	PheWAS	REfine Drugs db	#N/A	PDGFRA	#N/A	0.049	0.049	#N/A	1.611	#N/A	#N/A	#N/A	#N/A	#N/A	#N/A	#N/A	#N/A	N	Platelet-derived growth factor receptor alpha (PDGF-R-alpha) (PDGFR-alpha) (EC 2.7.10.1) (Alpha platelet-derived growth factor receptor) (Alpha-type platelet-derived growth factor receptor) (CD140 antigen-like family member A) (CD140a antigen) (Platelet-derived growth factor alpha receptor) (Platelet-derived growth factor receptor 2) (PDGFR-2) (CD antigen CD140a)	PGFRA	PDGFRA	PDGFR2	RHEPDGFRA	#N/A	#N/A	#N/A	#N/A	#N/A	P16234	BECAPLERMIN	BECAPLERMIN, LENVATINIB, NINTEDANIB, SUNITINIB, PAZOPANIB, REGORAFENIB, PONATINIB	7	Platelet-derived growth factor receptor agonist, #N/A, Platelet-derived growth factor receptor inhibitor	CHEMBL2095189, #N/A	Platelet-derived growth factor receptor, Platelet-derived growth factor receptor alpha	Platelet-derived growth factor receptor alpha	Homo sapiens	enzyme kinase protein kinase tk pdgfr	Protein, Small molecule	1997, 2015, 2014, 2006, 2009, 2012	D03AX06, L01XE29, L01XE31, L01XE04, L01XE11, A01AD08, L01XE21, L01XE24	#N/A	#N/A, thyroid cancer, idiopathic pulmonary fibrosis (IPF), gastrointestinal stromal tumors (GIST);renal cell carcinoma (RCC);neuroendocrine tumors of pancreatic origin (PNET), renal cell carcinoma (RCC);soft tissue sarcoma (STS), colorectal cancer;gastrointestinal stromal tumors (GIST), chronic myeloid leukemia (CML);acute lymphoblastic leukemia (ALL)	#N/A	#N/A, oncology, pulmonary, oncology;oncology;oncology, oncology;oncology, hematologic malignancy;hematologic malignancy	N	#N/A
PDS5B	Expression	Fromer 2016	Cortex RNA seq	Figure 6	Top 50 hub genes M2c module (disease-dependent coexpression differences and enriched for SCZ genetic associations)	PDS5B	#N/A	#N/A	#N/A	#N/A	#N/A	#N/A	#N/A	#N/A	#N/A	#N/A	#N/A	#N/A	#N/A	N	Sister chromatid cohesion protein PDS5 homolog B (Androgen-induced proliferation inhibitor) (Androgen-induced prostate proliferative shutoff-associated protein AS3)	PDS5B	PDS5B	APRIN	AS3	KIAA0979	#N/A	#N/A	#N/A	#N/A	Q9NTI5	#N/A	#N/A	1	#N/A	#N/A	#N/A	#N/A	#N/A	#N/A	#N/A	#N/A	#N/A	#N/A	#N/A	#N/A	#N/A	N	#N/A
PHC2	Rare	Fromer 2014	Exome seq - de novo mutations	Ex. Data Table 2	Overlapped nonsynonymous mutations in 2 schizophrenia probands (nominal P value)	PHC2	#N/A	#N/A	#N/A	#N/A	#N/A	#N/A	#N/A	#N/A	#N/A	#N/A	#N/A	#N/A	#N/A	N	Polyhomeotic-like protein 2 (hPH2) (Early development regulatory protein 2)	PHC2	PHC2	EDR2	PH2	#N/A	#N/A	#N/A	#N/A	#N/A	Q8IXK0	#N/A	#N/A	1	#N/A	#N/A	#N/A	#N/A	#N/A	#N/A	#N/A	#N/A	#N/A	#N/A	#N/A	#N/A	#N/A	N	#N/A
PHF21A	Expression	Gusev 2018	TWAS	Supp. Table 3	TWAS	PHF21A	rs7951870	#N/A	#N/A	#N/A	#N/A	YFS	4.7	2e-06	rs7951870	8e-11	0.14	#N/A	5.69897	Y	PHD finger protein 21A (BHC80a) (BRAF35-HDAC complex protein BHC80)	PF21A	PHF21A	BHC80	KIAA1696	BM-006	#N/A	#N/A	#N/A	#N/A	Q96BD5	#N/A	#N/A	1	#N/A	#N/A	#N/A	#N/A	#N/A	#N/A	#N/A	#N/A	#N/A	#N/A	#N/A	#N/A	#N/A	N	#N/A
PHF3	Common	Li 2017	GWAS	NHGRI-EBI GWAS catalogue	intron_variant	PHF3	rs6903570	3e-08	3e-08	7.522878745	1.0559661	#N/A	#N/A	#N/A	#N/A	#N/A	#N/A	#N/A	7.52288	Y	PHD finger protein 3	PHF3	PHF3	KIAA0244	#N/A	#N/A	#N/A	#N/A	#N/A	#N/A	Q92576	#N/A	#N/A	1	#N/A	#N/A	#N/A	#N/A	#N/A	#N/A	#N/A	#N/A	#N/A	#N/A	#N/A	#N/A	#N/A	N	#N/A
PHF7	Rare	Fromer 2014	Exome seq - de novo mutations	Ex. Data Table 2	Overlapped nonsynonymous mutations in 2 schizophrenia probands (nominal P value)	PHF7	#N/A	#N/A	#N/A	#N/A	#N/A	#N/A	#N/A	#N/A	#N/A	#N/A	#N/A	#N/A	#N/A	N	PHD finger protein 7 (Testis development protein NYD-SP6)	PHF7	PHF7	#N/A	#N/A	#N/A	#N/A	#N/A	#N/A	#N/A	Q9BWX1	#N/A	#N/A	1	#N/A	#N/A	#N/A	#N/A	#N/A	#N/A	#N/A	#N/A	#N/A	#N/A	#N/A	#N/A	#N/A	N	#N/A
PI4KA	Expression	Fromer 2016	Cortex RNA seq	Figure 6	Top 50 hub genes M2c module (disease-dependent coexpression differences and enriched for SCZ genetic associations)	PI4KA	#N/A	#N/A	#N/A	#N/A	#N/A	#N/A	#N/A	#N/A	#N/A	#N/A	#N/A	#N/A	#N/A	N	Phosphatidylinositol 4-kinase alpha (PI4-kinase alpha) (PI4K-alpha) (PtdIns-4-kinase alpha) (EC 2.7.1.67)	PI4KA	PI4KA	PIK4	PIK4CA	#N/A	#N/A	#N/A	#N/A	#N/A	P42356	#N/A	#N/A	1	#N/A	#N/A	#N/A	#N/A	#N/A	#N/A	#N/A	#N/A	#N/A	#N/A	#N/A	#N/A	#N/A	N	#N/A
PI4KA	Rare	Marshall 2017	CNV genotyping	Resource PGC_41K_QC_all_minimum12cnv	genome-wide sig. FWER < 0.05	PI4KA	chr22_19391979	6.70686e-05	6.70686e-05	#N/A	#N/A	#N/A	#N/A	#N/A	#N/A	#N/A	#N/A	#N/A	4.17348	Y	Phosphatidylinositol 4-kinase alpha (PI4-kinase alpha) (PI4K-alpha) (PtdIns-4-kinase alpha) (EC 2.7.1.67)	PI4KA	PI4KA	PIK4	PIK4CA	#N/A	#N/A	#N/A	#N/A	#N/A	P42356	#N/A	#N/A	1	#N/A	#N/A	#N/A	#N/A	#N/A	#N/A	#N/A	#N/A	#N/A	#N/A	#N/A	#N/A	#N/A	N	#N/A
PIAS2	Expression	Gusev 2018	TWAS	Supp. Table 3	TWAS	PIAS2	rs55761320	#N/A	#N/A	#N/A	#N/A	NTR	4.7	2e-06	rs55761320	2e-05	0.28	#N/A	5.69897	Y	E3 SUMO-protein ligase PIAS2 (EC 2.3.2.-) (Androgen receptor-interacting protein 3) (ARIP3) (DAB2-interacting protein) (DIP) (E3 SUMO-protein transferase PIAS2) (Msx-interacting zinc finger protein) (Miz1) (PIAS-NY protein) (Protein inhibitor of activated STAT x) (Protein inhibitor of activated STAT2)	PIAS2	PIAS2	PIASX	#N/A	#N/A	#N/A	#N/A	#N/A	#N/A	O75928	#N/A	#N/A	1	#N/A	#N/A	#N/A	#N/A	#N/A	#N/A	#N/A	#N/A	#N/A	#N/A	#N/A	#N/A	#N/A	N	#N/A
PIGX	Rare	Purcell 2014	Exome seq - rare disruptive mutations	Ex. Data Table 4	enrichment - 3q29 CNV region	PIGX	#N/A	#N/A	#N/A	#N/A	#N/A	#N/A	#N/A	#N/A	#N/A	#N/A	#N/A	#N/A	#N/A	N	Phosphatidylinositol-glycan biosynthesis class X protein (PIG-X)	PIGX	PIGX	#N/A	#N/A	#N/A	#N/A	#N/A	#N/A	#N/A	Q8TBF5	#N/A	#N/A	1	#N/A	#N/A	#N/A	#N/A	#N/A	#N/A	#N/A	#N/A	#N/A	#N/A	#N/A	#N/A	#N/A	N	#N/A
PIGX	Rare	Marshall 2017	CNV genotyping	Resource PGC_41K_QC_del_minimum8cnv	genome-wide sig. FWER < 0.05	PIGX	chr3_197923642	3.5e-06	3.5e-06	#N/A	#N/A	#N/A	#N/A	#N/A	#N/A	#N/A	#N/A	#N/A	5.45593	Y	Phosphatidylinositol-glycan biosynthesis class X protein (PIG-X)	PIGX	PIGX	#N/A	#N/A	#N/A	#N/A	#N/A	#N/A	#N/A	Q8TBF5	#N/A	#N/A	1	#N/A	#N/A	#N/A	#N/A	#N/A	#N/A	#N/A	#N/A	#N/A	#N/A	#N/A	#N/A	#N/A	N	#N/A
PIGZ	Rare	Purcell 2014	Exome seq - rare disruptive mutations	Ex. Data Table 4	enrichment - 3q29 CNV region	PIGZ	#N/A	#N/A	#N/A	#N/A	#N/A	#N/A	#N/A	#N/A	#N/A	#N/A	#N/A	#N/A	#N/A	N	GPI mannosyltransferase 4 (EC 2.4.1.-) (GPI mannosyltransferase IV) (GPI-MT-IV) (Phosphatidylinositol-glycan biosynthesis class Z protein) (PIG-Z) (SMP3 homolog) (hSMP3)	PIGZ	PIGZ	SMP3	#N/A	#N/A	#N/A	#N/A	#N/A	#N/A	Q86VD9	#N/A	#N/A	1	#N/A	#N/A	#N/A	#N/A	#N/A	#N/A	#N/A	#N/A	#N/A	#N/A	#N/A	#N/A	#N/A	N	#N/A
PIGZ	Rare	Marshall 2017	CNV genotyping	Resource PGC_41K_QC_all_minimum12cnv	genome-wide sig. FWER < 0.05	PIGZ	chr3_198157611	0.002021821	0.002021821	#N/A	#N/A	#N/A	#N/A	#N/A	#N/A	#N/A	#N/A	#N/A	2.69426	Y	GPI mannosyltransferase 4 (EC 2.4.1.-) (GPI mannosyltransferase IV) (GPI-MT-IV) (Phosphatidylinositol-glycan biosynthesis class Z protein) (PIG-Z) (SMP3 homolog) (hSMP3)	PIGZ	PIGZ	SMP3	#N/A	#N/A	#N/A	#N/A	#N/A	#N/A	Q86VD9	#N/A	#N/A	1	#N/A	#N/A	#N/A	#N/A	#N/A	#N/A	#N/A	#N/A	#N/A	#N/A	#N/A	#N/A	#N/A	N	#N/A
PIK3C2B	Rare	Fromer 2014	Exome seq - de novo mutations	Ex. Data Table 2	Overlapped nonsynonymous mutations in 2 schizophrenia probands (nominal P value)	PIK3C2B	#N/A	#N/A	#N/A	#N/A	#N/A	#N/A	#N/A	#N/A	#N/A	#N/A	#N/A	#N/A	#N/A	N	Phosphatidylinositol 4-phosphate 3-kinase C2 domain-containing subunit beta (PI3K-C2-beta) (PtdIns-3-kinase C2 subunit beta) (EC 2.7.1.154) (C2-PI3K) (Phosphoinositide 3-kinase-C2-beta)	P3C2B	PIK3C2B	#N/A	#N/A	#N/A	#N/A	#N/A	#N/A	#N/A	O00750	#N/A	#N/A	1	#N/A	#N/A	#N/A	#N/A	#N/A	#N/A	#N/A	#N/A	#N/A	#N/A	#N/A	#N/A	#N/A	N	#N/A
PITPNM2	Common	Ripke 2014 (Li 2017)	GWAS	NHGRI-EBI GWAS catalogue	intron_variant	PITPNM2	rs2851447	2e-14	2e-14	13.69897	1.0928961	#N/A	#N/A	#N/A	#N/A	#N/A	#N/A	#N/A	13.699	Y	Membrane-associated phosphatidylinositol transfer protein 2 (Phosphatidylinositol transfer protein, membrane-associated 2) (PITPnm 2) (Pyk2 N-terminal domain-interacting receptor 3) (NIR-3)	PITM2	PITPNM2	KIAA1457	NIR3	#N/A	#N/A	#N/A	#N/A	#N/A	Q9BZ72	#N/A	#N/A	1	#N/A	#N/A	#N/A	#N/A	#N/A	#N/A	#N/A	#N/A	#N/A	#N/A	#N/A	#N/A	#N/A	N	#N/A
PJA1	Common	Ripke 2014	GWAS	NHGRI-EBI GWAS catalogue	downstream_gene_variant	PJA1	rs5937157	2e-10	2e-10	9.698970004	1.066098	#N/A	#N/A	#N/A	#N/A	#N/A	#N/A	#N/A	9.69897	Y	E3 ubiquitin-protein ligase Praja-1 (Praja1) (EC 2.3.2.27) (RING finger protein 70) (RING-type E3 ubiquitin transferase Praja-1)	PJA1	PJA1	RNF70	#N/A	#N/A	#N/A	#N/A	#N/A	#N/A	Q8NG27	#N/A	#N/A	1	#N/A	#N/A	#N/A	#N/A	#N/A	#N/A	#N/A	#N/A	#N/A	#N/A	#N/A	#N/A	#N/A	N	#N/A
PLA2G15	Common	Ripke 2014	GWAS	NHGRI-EBI GWAS catalogue	intron_variant	PLA2G15	rs8044995	2e-08	2e-08	7.698970004	1.081	#N/A	#N/A	#N/A	#N/A	#N/A	#N/A	#N/A	7.69897	Y	Group XV phospholipase A2 (EC 2.3.1.-) (1-O-acylceramide synthase) (ACS) (LCAT-like lysophospholipase) (LLPL) (Lysophospholipase 3) (Lysosomal phospholipase A2) (LPLA2)	PAG15	PLA2G15	LYPLA3	UNQ341/PRO540	#N/A	#N/A	#N/A	#N/A	#N/A	Q8NCC3	#N/A	#N/A	1	#N/A	#N/A	#N/A	#N/A	#N/A	#N/A	#N/A	#N/A	#N/A	#N/A	#N/A	#N/A	#N/A	N	#N/A
PLCB2	Common	Ripke 2014	GWAS	NHGRI-EBI GWAS catalogue	intron_variant	PLCB2	rs56205728	4e-09	4e-09	8.397940009	1.074	#N/A	#N/A	#N/A	#N/A	#N/A	#N/A	#N/A	8.39794	Y	1-phosphatidylinositol 4,5-bisphosphate phosphodiesterase beta-2 (EC 3.1.4.11) (Phosphoinositide phospholipase C-beta-2) (Phospholipase C-beta-2) (PLC-beta-2)	PLCB2	PLCB2	#N/A	#N/A	#N/A	#N/A	#N/A	#N/A	#N/A	Q00722	#N/A	#N/A	1	#N/A	#N/A	#N/A	#N/A	#N/A	#N/A	#N/A	#N/A	#N/A	#N/A	#N/A	#N/A	#N/A	N	#N/A
PLCH2	Common	Ripke 2014	GWAS	NHGRI-EBI GWAS catalogue	intron_variant	PLCH2	rs4648845	9e-10	9e-10	9.045757491	1.072	#N/A	#N/A	#N/A	#N/A	#N/A	#N/A	#N/A	9.04576	Y	1-phosphatidylinositol 4,5-bisphosphate phosphodiesterase eta-2 (EC 3.1.4.11) (Phosphoinositide phospholipase C-eta-2) (Phosphoinositide phospholipase C-like 4) (PLC-L4) (Phospholipase C-like protein 4) (Phospholipase C-eta-2) (PLC-eta2)	PLCH2	PLCH2	KIAA0450	PLCL4	#N/A	#N/A	#N/A	#N/A	#N/A	O75038	#N/A	#N/A	1	#N/A	#N/A	#N/A	#N/A	#N/A	#N/A	#N/A	#N/A	#N/A	#N/A	#N/A	#N/A	#N/A	N	#N/A
PLCL1	Common	Ripke 2014	GWAS	NHGRI-EBI GWAS catalogue	upstream_gene_variant	PLCL1	rs6434928	2e-11	2e-11	10.69897	1.0764263	#N/A	#N/A	#N/A	#N/A	#N/A	#N/A	#N/A	10.699	Y	Inactive phospholipase C-like protein 1 (PLC-L1) (Phospholipase C-deleted in lung carcinoma) (Phospholipase C-related but catalytically inactive protein) (PRIP)	PLCL1	PLCL1	#N/A	#N/A	#N/A	#N/A	#N/A	#N/A	#N/A	Q15111	#N/A	#N/A	1	#N/A	#N/A	#N/A	#N/A	#N/A	#N/A	#N/A	#N/A	#N/A	#N/A	#N/A	#N/A	#N/A	N	#N/A
PLCL2	Expression	Gusev 2018	TWAS	Supp. Table 3	TWAS	PLCL2	rs2470578	#N/A	#N/A	#N/A	#N/A	NTR	4.4	1e-05	rs2470578	6e-07	0.07	#N/A	5	Y	Inactive phospholipase C-like protein 2 (PLC-L(2)) (PLC-L2) (Phospholipase C-L2) (Phospholipase C-epsilon-2) (PLC-epsilon-2)	PLCL2	PLCL2	KIAA1092	PLCE2	#N/A	#N/A	#N/A	#N/A	#N/A	Q9UPR0	#N/A	#N/A	1	#N/A	#N/A	#N/A	#N/A	#N/A	#N/A	#N/A	#N/A	#N/A	#N/A	#N/A	#N/A	#N/A	N	#N/A
PLEKHO1	Common	Ripke 2014	GWAS	NHGRI-EBI GWAS catalogue	downstream_gene_variant	PLEKHO1	rs140505938	4e-10	4e-10	9.397940009	1.0940919	#N/A	#N/A	#N/A	#N/A	#N/A	#N/A	#N/A	9.39794	Y	Pleckstrin homology domain-containing family O member 1 (PH domain-containing family O member 1) (C-Jun-binding protein) (JBP) (Casein kinase 2-interacting protein 1) (CK2-interacting protein 1) (CKIP-1) (Osteoclast maturation-associated gene 120 protein)	PKHO1	PLEKHO1	CKIP1	OC120	HQ0024c	#N/A	#N/A	#N/A	#N/A	Q53GL0	#N/A	#N/A	1	#N/A	#N/A	#N/A	#N/A	#N/A	#N/A	#N/A	#N/A	#N/A	#N/A	#N/A	#N/A	#N/A	N	#N/A
PLXNA4	Expression	Fromer 2016	Cortex RNA seq	Figure 6	Top 50 hub genes M2c module (disease-dependent coexpression differences and enriched for SCZ genetic associations)	PLXNA4	#N/A	#N/A	#N/A	#N/A	#N/A	#N/A	#N/A	#N/A	#N/A	#N/A	#N/A	#N/A	#N/A	N	Plexin-A4	PLXA4	PLXNA4	KIAA1550	PLXNA4A	PLXNA4B	UNQ2820/PRO34003	#N/A	#N/A	#N/A	Q9HCM2	#N/A	#N/A	1	#N/A	#N/A	#N/A	#N/A	#N/A	#N/A	#N/A	#N/A	#N/A	#N/A	#N/A	#N/A	#N/A	N	#N/A
PODXL	Common	Ripke 2014	GWAS	NHGRI-EBI GWAS catalogue	intergenic_variant	PODXL	rs7801375	4e-08	4e-08	7.397940009	1.0822511	#N/A	#N/A	#N/A	#N/A	#N/A	#N/A	#N/A	7.39794	Y	Podocalyxin (GCTM-2 antigen) (Gp200) (Podocalyxin-like protein 1) (PC) (PCLP-1)	PODXL	PODXL	PCLP	PCLP1	#N/A	#N/A	#N/A	#N/A	#N/A	O00592	#N/A	#N/A	1	#N/A	#N/A	#N/A	#N/A	#N/A	#N/A	#N/A	#N/A	#N/A	#N/A	#N/A	#N/A	#N/A	N	#N/A
POLG	Common	Li 2017	GWAS	NHGRI-EBI GWAS catalogue	upstream_gene_variant	POLG	rs758129	3e-08	3e-08	7.522878745	1.0582011	#N/A	#N/A	#N/A	#N/A	#N/A	#N/A	#N/A	7.52288	Y	DNA polymerase subunit gamma-1 (EC 2.7.7.7) (Mitochondrial DNA polymerase catalytic subunit) (PolG-alpha)	DPOG1	POLG	MDP1	POLG1	POLGA	#N/A	#N/A	#N/A	#N/A	P54098	#N/A	#N/A	1	#N/A	#N/A	#N/A	#N/A	#N/A	#N/A	#N/A	#N/A	#N/A	#N/A	#N/A	#N/A	#N/A	N	#N/A
POLL	Rare	Purcell 2014	Exome seq - rare disruptive mutations	Ex. Data Table 6b	Nominally sig. supported by Fromer 2014	POLL	#N/A	#N/A	#N/A	#N/A	#N/A	#N/A	#N/A	#N/A	#N/A	#N/A	#N/A	#N/A	#N/A	N	DNA polymerase lambda (Pol Lambda) (EC 2.7.7.7) (EC 4.2.99.-) (DNA polymerase beta-2) (Pol beta2) (DNA polymerase kappa)	DPOLL	POLL	#N/A	#N/A	#N/A	#N/A	#N/A	#N/A	#N/A	Q9UGP5	#N/A	#N/A	1	#N/A	#N/A	#N/A	#N/A	#N/A	#N/A	#N/A	#N/A	#N/A	#N/A	#N/A	#N/A	#N/A	N	#N/A
POLR3H	Common	Li 2017	GWAS	NHGRI-EBI GWAS catalogue	intron_variant	POLR3H	rs9607782	1e-12	1e-12	12	1.09	#N/A	#N/A	#N/A	#N/A	#N/A	#N/A	#N/A	12	Y	DNA-directed RNA polymerase III subunit RPC8 (RNA polymerase III subunit C8) (DNA-directed RNA polymerase III subunit H) (RNA polymerase III subunit 22.9 kDa subunit) (RPC22.9)	RPC8	POLR3H	KIAA1665	RPC8	#N/A	#N/A	#N/A	#N/A	#N/A	Q9Y535	#N/A	#N/A	1	#N/A	#N/A	#N/A	#N/A	#N/A	#N/A	#N/A	#N/A	#N/A	#N/A	#N/A	#N/A	#N/A	N	#N/A
PPM1M	Expression	Gusev 2018	TWAS	Supp. Table 3	TWAS	PPM1M	rs2577831	#N/A	#N/A	#N/A	#N/A	YFS	5.2	2e-07	rs2577831	2e-10	0.97	H3K27AC	6.69897	Y	Protein phosphatase 1M (EC 3.1.3.16) (Protein phosphatase 2C isoform eta) (PP2C-eta) (PP2CE)	PPM1M	PPM1M	PPM1E	#N/A	#N/A	#N/A	#N/A	#N/A	#N/A	Q96MI6	#N/A	#N/A	1	#N/A	#N/A	#N/A	#N/A	#N/A	#N/A	#N/A	#N/A	#N/A	#N/A	#N/A	#N/A	#N/A	N	#N/A
PPM1M	Expression	Gusev 2018	TWAS	Supp. Table 3	TWAS	PPM1M	rs2577831	#N/A	#N/A	#N/A	#N/A	METSIM	5.2	2e-07	rs2577831	2e-10	0.41	#N/A	6.69897	Y	Protein phosphatase 1M (EC 3.1.3.16) (Protein phosphatase 2C isoform eta) (PP2C-eta) (PP2CE)	PPM1M	PPM1M	PPM1E	#N/A	#N/A	#N/A	#N/A	#N/A	#N/A	Q96MI6	#N/A	#N/A	1	#N/A	#N/A	#N/A	#N/A	#N/A	#N/A	#N/A	#N/A	#N/A	#N/A	#N/A	#N/A	#N/A	N	#N/A
PPP1R13B	Common	Ripke 2014	GWAS	NHGRI-EBI GWAS catalogue	intron_variant	PPP1R13B	rs12887734	1e-13	1e-13	13	1.088	#N/A	#N/A	#N/A	#N/A	#N/A	#N/A	#N/A	13	Y	Apoptosis-stimulating of p53 protein 1 (Protein phosphatase 1 regulatory subunit 13B)	ASPP1	PPP1R13B	ASPP1	KIAA0771	#N/A	#N/A	#N/A	#N/A	#N/A	Q96KQ4	#N/A	#N/A	1	#N/A	#N/A	#N/A	#N/A	#N/A	#N/A	#N/A	#N/A	#N/A	#N/A	#N/A	#N/A	#N/A	N	#N/A
PPP1R16B	Common	Ripke 2014	GWAS	NHGRI-EBI GWAS catalogue	intron_variant	PPP1R16B	rs6065094	1e-11	1e-11	11	1.0775862	#N/A	#N/A	#N/A	#N/A	#N/A	#N/A	#N/A	11	Y	Protein phosphatase 1 regulatory inhibitor subunit 16B (Ankyrin repeat domain-containing protein 4) (CAAX box protein TIMAP) (TGF-beta-inhibited membrane-associated protein) (hTIMAP)	PP16B	PPP1R16B	ANKRD4	KIAA0823	#N/A	#N/A	#N/A	#N/A	#N/A	Q96T49	#N/A	#N/A	1	#N/A	#N/A	#N/A	#N/A	#N/A	#N/A	#N/A	#N/A	#N/A	#N/A	#N/A	#N/A	#N/A	N	#N/A
PPP1R16B	Expression	Gusev 2018	TWAS	Supp. Table 3	TWAS	PPP1R16B	rs6065094	#N/A	#N/A	#N/A	#N/A	METSIM	-5.5	4e-08	rs6065094	6e-11	0.3	#N/A	7.39794	Y	Protein phosphatase 1 regulatory inhibitor subunit 16B (Ankyrin repeat domain-containing protein 4) (CAAX box protein TIMAP) (TGF-beta-inhibited membrane-associated protein) (hTIMAP)	PP16B	PPP1R16B	ANKRD4	KIAA0823	#N/A	#N/A	#N/A	#N/A	#N/A	Q96T49	#N/A	#N/A	1	#N/A	#N/A	#N/A	#N/A	#N/A	#N/A	#N/A	#N/A	#N/A	#N/A	#N/A	#N/A	#N/A	N	#N/A
PPP1R3A	Common	Li 2017	GWAS	NHGRI-EBI GWAS catalogue	intergenic_variant	PPP1R3A	rs11534004	2e-08	2e-08	7.698970004	1.1235955	#N/A	#N/A	#N/A	#N/A	#N/A	#N/A	#N/A	7.69897	Y	Protein phosphatase 1 regulatory subunit 3A (Protein phosphatase 1 glycogen-associated regulatory subunit) (Protein phosphatase type-1 glycogen targeting subunit) (RG1)	PPR3A	PPP1R3A	PP1G	#N/A	#N/A	#N/A	#N/A	#N/A	#N/A	Q16821	#N/A	#N/A	1	#N/A	#N/A	#N/A	#N/A	#N/A	#N/A	#N/A	#N/A	#N/A	#N/A	#N/A	#N/A	#N/A	N	#N/A
PPP2R2A	Common	Li 2017	GWAS	NHGRI-EBI GWAS catalogue	intron_variant	PPP2R2A	rs73219805	2e-11	2e-11	10.69897	1.078	#N/A	#N/A	#N/A	#N/A	#N/A	#N/A	#N/A	10.699	Y	Serine/threonine-protein phosphatase 2A 55 kDa regulatory subunit B alpha isoform (PP2A subunit B isoform B55-alpha) (PP2A subunit B isoform PR55-alpha) (PP2A subunit B isoform R2-alpha) (PP2A subunit B isoform alpha)	2ABA	PPP2R2A	#N/A	#N/A	#N/A	#N/A	#N/A	#N/A	#N/A	P63151	#N/A	#N/A	1	#N/A	#N/A	#N/A	#N/A	#N/A	#N/A	#N/A	#N/A	#N/A	#N/A	#N/A	#N/A	#N/A	N	#N/A
PPP2R3A	Common	Ripke 2014	GWAS	NHGRI-EBI GWAS catalogue	intron_variant	PPP2R3A	rs7432375	7e-11	7e-11	10.15490196	1.0718113	#N/A	#N/A	#N/A	#N/A	#N/A	#N/A	#N/A	10.1549	Y	Serine/threonine-protein phosphatase 2A regulatory subunit B'' subunit alpha (PP2A subunit B isoform PR72/PR130) (PP2A subunit B isoform R3 isoform) (PP2A subunit B isoforms B''-PR72/PR130) (PP2A subunit B isoforms B72/B130) (Serine/threonine-protein phosphatase 2A 72/130 kDa regulatory subunit B)	P2R3A	PPP2R3A	PPP2R3	#N/A	#N/A	#N/A	#N/A	#N/A	#N/A	Q06190	#N/A	#N/A	1	#N/A	#N/A	#N/A	#N/A	#N/A	#N/A	#N/A	#N/A	#N/A	#N/A	#N/A	#N/A	#N/A	N	#N/A
PPP2R3C	Expression	Gusev 2018	TWAS	Supp. Table 3	TWAS	PPP2R3C	rs77477310	#N/A	#N/A	#N/A	#N/A	NTR	4.6	3.4e-06	rs77477310	1.8e-07	0.99	H3K27AC,H3K4ME1	5.46852	Y	Serine/threonine-protein phosphatase 2A regulatory subunit B'' subunit gamma (Protein phosphatase subunit G5PR) (Rhabdomyosarcoma antigen MU-RMS-40.6A/6C)	P2R3C	PPP2R3C	C14orf10	G5PR	#N/A	#N/A	#N/A	#N/A	#N/A	Q969Q6	#N/A	#N/A	1	#N/A	#N/A	#N/A	#N/A	#N/A	#N/A	#N/A	#N/A	#N/A	#N/A	#N/A	#N/A	#N/A	N	#N/A
PPP4C	Common	Ripke 2014	GWAS	NHGRI-EBI GWAS catalogue	non_coding_transcript_exon_variant	PPP4C	rs12691307	5e-11	5e-11	10.30103	1.073	#N/A	#N/A	#N/A	#N/A	#N/A	#N/A	#N/A	10.301	Y	Serine/threonine-protein phosphatase 4 catalytic subunit (PP4C) (Pp4) (EC 3.1.3.16) (Protein phosphatase X) (PP-X)	PP4C	PPP4C	PPP4	PPX	#N/A	#N/A	#N/A	#N/A	#N/A	P60510	#N/A	#N/A	1	#N/A	#N/A	#N/A	#N/A	#N/A	#N/A	#N/A	#N/A	#N/A	#N/A	#N/A	#N/A	#N/A	N	#N/A
PPP4C	Expression	Gusev 2018	TWAS	Supp. Table 3	TWAS	PPP4C	rs12691307	#N/A	#N/A	#N/A	#N/A	METSIM	5	6e-07	rs12691307	1e-10	0.68	#N/A	6.22185	Y	Serine/threonine-protein phosphatase 4 catalytic subunit (PP4C) (Pp4) (EC 3.1.3.16) (Protein phosphatase X) (PP-X)	PP4C	PPP4C	PPP4	PPX	#N/A	#N/A	#N/A	#N/A	#N/A	P60510	#N/A	#N/A	1	#N/A	#N/A	#N/A	#N/A	#N/A	#N/A	#N/A	#N/A	#N/A	#N/A	#N/A	#N/A	#N/A	N	#N/A
PPP4C	Rare	Marshall 2017	CNV genotyping	Resource PGC_41K_QC_all_minimum12cnv	genome-wide sig. FWER < 0.05	PPP4C	chr16_29994885	1.33e-06	1.33e-06	#N/A	#N/A	#N/A	#N/A	#N/A	#N/A	#N/A	#N/A	#N/A	5.87615	Y	Serine/threonine-protein phosphatase 4 catalytic subunit (PP4C) (Pp4) (EC 3.1.3.16) (Protein phosphatase X) (PP-X)	PP4C	PPP4C	PPP4	PPX	#N/A	#N/A	#N/A	#N/A	#N/A	P60510	#N/A	#N/A	1	#N/A	#N/A	#N/A	#N/A	#N/A	#N/A	#N/A	#N/A	#N/A	#N/A	#N/A	#N/A	#N/A	N	#N/A
PPP4C	Expression	Gusev 2018	TWAS	Supp. Table 3	TWAS	PPP4C	rs12691307	#N/A	#N/A	#N/A	#N/A	CMC-splicing	4.8	2e-06	rs12691307	1e-10	#N/A	RPB2	5.69897	Y	Serine/threonine-protein phosphatase 4 catalytic subunit (PP4C) (Pp4) (EC 3.1.3.16) (Protein phosphatase X) (PP-X)	PP4C	PPP4C	PPP4	PPX	#N/A	#N/A	#N/A	#N/A	#N/A	P60510	#N/A	#N/A	1	#N/A	#N/A	#N/A	#N/A	#N/A	#N/A	#N/A	#N/A	#N/A	#N/A	#N/A	#N/A	#N/A	N	#N/A
PPP4C	Expression	Gusev 2018	TWAS	Supp. Table 3	TWAS	PPP4C	rs12691307	#N/A	#N/A	#N/A	#N/A	YFS	4.4	9e-06	rs12691307	1e-10	0.08	#N/A	5.04576	Y	Serine/threonine-protein phosphatase 4 catalytic subunit (PP4C) (Pp4) (EC 3.1.3.16) (Protein phosphatase X) (PP-X)	PP4C	PPP4C	PPP4	PPX	#N/A	#N/A	#N/A	#N/A	#N/A	P60510	#N/A	#N/A	1	#N/A	#N/A	#N/A	#N/A	#N/A	#N/A	#N/A	#N/A	#N/A	#N/A	#N/A	#N/A	#N/A	N	#N/A
PRDX1	Rare	Purcell 2014	Exome seq - rare disruptive mutations	Ex. Data Table 2	large-effect alleles - PSD-95	PRDX1	#N/A	#N/A	#N/A	#N/A	#N/A	#N/A	#N/A	#N/A	#N/A	#N/A	#N/A	#N/A	#N/A	N	Peroxiredoxin-1 (EC 1.11.1.15) (Natural killer cell-enhancing factor A) (NKEF-A) (Proliferation-associated gene protein) (PAG) (Thioredoxin peroxidase 2) (Thioredoxin-dependent peroxide reductase 2)	PRDX1	PRDX1	PAGA	PAGB	TDPX2	#N/A	#N/A	#N/A	#N/A	Q06830	#N/A	#N/A	1	#N/A	#N/A	#N/A	#N/A	#N/A	#N/A	#N/A	#N/A	#N/A	#N/A	#N/A	#N/A	#N/A	N	#N/A
PRDX2	Rare	Purcell 2014	Exome seq - rare disruptive mutations	Ex. Data Table 2	large-effect alleles - PSD-95	PRDX2	#N/A	#N/A	#N/A	#N/A	#N/A	#N/A	#N/A	#N/A	#N/A	#N/A	#N/A	#N/A	#N/A	N	Peroxiredoxin-2 (EC 1.11.1.15) (Natural killer cell-enhancing factor B) (NKEF-B) (PRP) (Thiol-specific antioxidant protein) (TSA) (Thioredoxin peroxidase 1) (Thioredoxin-dependent peroxide reductase 1)	PRDX2	PRDX2	NKEFB	TDPX1	#N/A	#N/A	#N/A	#N/A	#N/A	P32119	#N/A	#N/A	1	#N/A	#N/A	#N/A	#N/A	#N/A	#N/A	#N/A	#N/A	#N/A	#N/A	#N/A	#N/A	#N/A	N	#N/A
PRKAB2	Rare	Marshall 2017	CNV genotyping	Resource PGC_41K_QC_all_minimum12cnv	genome-wide sig. FWER < 0.05	PRKAB2	chr1_145093309	2.84112e-06	2.84112e-06	#N/A	#N/A	#N/A	#N/A	#N/A	#N/A	#N/A	#N/A	#N/A	5.54651	Y	5'-AMP-activated protein kinase subunit beta-2 (AMPK subunit beta-2)	AAKB2	PRKAB2	#N/A	#N/A	#N/A	#N/A	#N/A	#N/A	#N/A	O43741	#N/A	#N/A	1	#N/A	#N/A	#N/A	#N/A	#N/A	#N/A	#N/A	#N/A	#N/A	#N/A	#N/A	#N/A	#N/A	N	#N/A
PRKD1	Common	Ripke 2014	GWAS	NHGRI-EBI GWAS catalogue	intron_variant	PRKD1	rs2068012	1e-08	1e-08	8	1.0718113	#N/A	#N/A	#N/A	#N/A	#N/A	#N/A	#N/A	8	Y	Serine/threonine-protein kinase D1 (EC 2.7.11.13) (Protein kinase C mu type) (Protein kinase D) (nPKC-D1) (nPKC-mu)	KPCD1	PRKD1	PKD	PKD1	PRKCM	#N/A	#N/A	#N/A	#N/A	Q15139	#N/A	#N/A	1	#N/A	#N/A	#N/A	#N/A	#N/A	#N/A	#N/A	#N/A	#N/A	#N/A	#N/A	#N/A	#N/A	N	#N/A
PRMT7	Expression	Gusev 2018	TWAS	Supp. Table 3	TWAS	PRMT7	rs8044995	#N/A	#N/A	#N/A	#N/A	CMC	4.5	8e-06	rs8044995	3e-08	0.09	H3K4ME1,H3K4ME3	5.09691	Y	Protein arginine N-methyltransferase 7 (EC 2.1.1.321) (Histone-arginine N-methyltransferase PRMT7) ([Myelin basic protein]-arginine N-methyltransferase PRMT7)	ANM7	PRMT7	KIAA1933	#N/A	#N/A	#N/A	#N/A	#N/A	#N/A	Q9NVM4	#N/A	#N/A	1	#N/A	#N/A	#N/A	#N/A	#N/A	#N/A	#N/A	#N/A	#N/A	#N/A	#N/A	#N/A	#N/A	N	#N/A
PRPF3	Expression	Gusev 2018	TWAS	Supp. Table 3	TWAS	PRPF3	rs140505938	#N/A	#N/A	#N/A	#N/A	YFS	-5.5	5e-08	rs140505938	9e-10	0.64	#N/A	7.30103	Y	U4/U6 small nuclear ribonucleoprotein Prp3 (Pre-mRNA-splicing factor 3) (hPrp3) (U4/U6 snRNP 90 kDa protein)	PRPF3	PRPF3	HPRP3	PRP3	#N/A	#N/A	#N/A	#N/A	#N/A	O43395	#N/A	#N/A	1	#N/A	#N/A	#N/A	#N/A	#N/A	#N/A	#N/A	#N/A	#N/A	#N/A	#N/A	#N/A	#N/A	N	#N/A
PRR12	Common	Ripke 2014	GWAS	NHGRI-EBI GWAS catalogue	intron_variant	PRR12	rs56873913	5e-08	5e-08	7.301029996	1.071	#N/A	#N/A	#N/A	#N/A	#N/A	#N/A	#N/A	7.30103	Y	Proline-rich protein 12	PRR12	PRR12	KIAA1205	#N/A	#N/A	#N/A	#N/A	#N/A	#N/A	Q9ULL5	#N/A	#N/A	1	#N/A	#N/A	#N/A	#N/A	#N/A	#N/A	#N/A	#N/A	#N/A	#N/A	#N/A	#N/A	#N/A	N	#N/A
PRRG2	Common	Ripke 2014	GWAS	NHGRI-EBI GWAS catalogue	intron_variant	PRRG2	rs56873913	5e-08	5e-08	7.301029996	1.071	#N/A	#N/A	#N/A	#N/A	#N/A	#N/A	#N/A	7.30103	Y	Transmembrane gamma-carboxyglutamic acid protein 2 (Proline-rich gamma-carboxyglutamic acid protein 2) (Proline-rich Gla protein 2)	TMG2	PRRG2	PRGP2	TMG2	#N/A	#N/A	#N/A	#N/A	#N/A	O14669	#N/A	#N/A	1	#N/A	#N/A	#N/A	#N/A	#N/A	#N/A	#N/A	#N/A	#N/A	#N/A	#N/A	#N/A	#N/A	N	#N/A
PRRT2	Rare	Marshall 2017	CNV genotyping	Resource PGC_41K_QC_all_minimum12cnv	genome-wide sig. FWER < 0.05	PRRT2	chr16_29730910	2.49e-07	2.49e-07	#N/A	#N/A	#N/A	#N/A	#N/A	#N/A	#N/A	#N/A	#N/A	6.6038	Y	Proline-rich transmembrane protein 2 (Dispanin subfamily B member 3) (DSPB3)	PRRT2	PRRT2	#N/A	#N/A	#N/A	#N/A	#N/A	#N/A	#N/A	Q7Z6L0	#N/A	#N/A	1	#N/A	#N/A	#N/A	#N/A	#N/A	#N/A	#N/A	#N/A	#N/A	#N/A	#N/A	#N/A	#N/A	N	#N/A
PSKH1	Common	Ripke 2014	GWAS	NHGRI-EBI GWAS catalogue	intron_variant	PSKH1	rs8044995	2e-08	2e-08	7.698970004	1.081	#N/A	#N/A	#N/A	#N/A	#N/A	#N/A	#N/A	7.69897	Y	Serine/threonine-protein kinase H1 (EC 2.7.11.1) (Protein serine kinase H1) (PSK-H1)	KPSH1	PSKH1	#N/A	#N/A	#N/A	#N/A	#N/A	#N/A	#N/A	P11801	#N/A	#N/A	1	#N/A	#N/A	#N/A	#N/A	#N/A	#N/A	#N/A	#N/A	#N/A	#N/A	#N/A	#N/A	#N/A	N	#N/A
PSMA4	Common	Ripke 2014 (Li 2017)	GWAS	NHGRI-EBI GWAS catalogue	intron_variant	PSMA4	rs8042374	2e-13	2e-13	12.69897	1.093	#N/A	#N/A	#N/A	#N/A	#N/A	#N/A	#N/A	12.699	Y	Proteasome subunit alpha type-4 (EC 3.4.25.1) (Macropain subunit C9) (Multicatalytic endopeptidase complex subunit C9) (Proteasome component C9) (Proteasome subunit L)	PSA4	PSMA4	HC9	PSC9	#N/A	#N/A	#N/A	#N/A	#N/A	P25789	#N/A	#N/A	1	#N/A	#N/A	#N/A	#N/A	#N/A	#N/A	#N/A	#N/A	#N/A	#N/A	#N/A	#N/A	#N/A	N	#N/A
PSMA4	Expression	Gusev 2018	TWAS	Supp. Table 3	TWAS	PSMA4	rs8042374	#N/A	#N/A	#N/A	#N/A	CMC-splicing	6.9	4e-12	rs8042374	2e-12	0.97	#N/A	11.3979	Y	Proteasome subunit alpha type-4 (EC 3.4.25.1) (Macropain subunit C9) (Multicatalytic endopeptidase complex subunit C9) (Proteasome component C9) (Proteasome subunit L)	PSA4	PSMA4	HC9	PSC9	#N/A	#N/A	#N/A	#N/A	#N/A	P25789	#N/A	#N/A	1	#N/A	#N/A	#N/A	#N/A	#N/A	#N/A	#N/A	#N/A	#N/A	#N/A	#N/A	#N/A	#N/A	N	#N/A
PSMA4	Expression	Gusev 2018	TWAS	Supp. Table 3	TWAS	PSMA4	rs8042374	#N/A	#N/A	#N/A	#N/A	CMC-splicing	-6.8	9e-12	rs8042374	2e-12	0.96	#N/A	11.0458	Y	Proteasome subunit alpha type-4 (EC 3.4.25.1) (Macropain subunit C9) (Multicatalytic endopeptidase complex subunit C9) (Proteasome component C9) (Proteasome subunit L)	PSA4	PSMA4	HC9	PSC9	#N/A	#N/A	#N/A	#N/A	#N/A	P25789	#N/A	#N/A	1	#N/A	#N/A	#N/A	#N/A	#N/A	#N/A	#N/A	#N/A	#N/A	#N/A	#N/A	#N/A	#N/A	N	#N/A
PSMA4	Expression	Gusev 2018	TWAS	Supp. Table 3	TWAS	PSMA4	rs8042374	#N/A	#N/A	#N/A	#N/A	YFS	5.3	1e-07	rs8042374	2e-12	0.16	#N/A	7	Y	Proteasome subunit alpha type-4 (EC 3.4.25.1) (Macropain subunit C9) (Multicatalytic endopeptidase complex subunit C9) (Proteasome component C9) (Proteasome subunit L)	PSA4	PSMA4	HC9	PSC9	#N/A	#N/A	#N/A	#N/A	#N/A	P25789	#N/A	#N/A	1	#N/A	#N/A	#N/A	#N/A	#N/A	#N/A	#N/A	#N/A	#N/A	#N/A	#N/A	#N/A	#N/A	N	#N/A
PSMB10	Common	Ripke 2014	GWAS	NHGRI-EBI GWAS catalogue	intron_variant	PSMB10	rs8044995	2e-08	2e-08	7.698970004	1.081	#N/A	#N/A	#N/A	#N/A	#N/A	#N/A	#N/A	7.69897	Y	Proteasome subunit beta type-10 (EC 3.4.25.1) (Low molecular mass protein 10) (Macropain subunit MECl-1) (Multicatalytic endopeptidase complex subunit MECl-1) (Proteasome MECl-1) (Proteasome subunit beta-2i)	PSB10	PSMB10	LMP10	MECL1	#N/A	#N/A	#N/A	#N/A	#N/A	P40306	#N/A	#N/A	1	#N/A	#N/A	#N/A	#N/A	#N/A	#N/A	#N/A	#N/A	#N/A	#N/A	#N/A	#N/A	#N/A	N	#N/A
PSMD6	Common	Ripke 2014	GWAS	NHGRI-EBI GWAS catalogue	intron_variant	PSMD6	rs832187	1e-08	1e-08	8	1.0626993	#N/A	#N/A	#N/A	#N/A	#N/A	#N/A	#N/A	8	Y	26S proteasome non-ATPase regulatory subunit 6 (26S proteasome regulatory subunit RPN7) (26S proteasome regulatory subunit S10) (Breast cancer-associated protein SGA-113M) (Phosphonoformate immuno-associated protein 4) (Proteasome regulatory particle subunit p44S10) (p42A)	PSMD6	PSMD6	KIAA0107	PFAAP4	#N/A	#N/A	#N/A	#N/A	#N/A	Q15008	#N/A	#N/A	1	#N/A	#N/A	#N/A	#N/A	#N/A	#N/A	#N/A	#N/A	#N/A	#N/A	#N/A	#N/A	#N/A	N	#N/A
PSPC1	Rare	Fromer 2014	Exome seq - de novo mutations	Ex. Data Table 2	Overlapped nonsynonymous mutations in 2 schizophrenia probands (nominal P value)	PSPC1	#N/A	#N/A	#N/A	#N/A	#N/A	#N/A	#N/A	#N/A	#N/A	#N/A	#N/A	#N/A	#N/A	N	Paraspeckle component 1 (Paraspeckle protein 1)	PSPC1	PSPC1	PSP1	#N/A	#N/A	#N/A	#N/A	#N/A	#N/A	Q8WXF1	#N/A	#N/A	1	#N/A	#N/A	#N/A	#N/A	#N/A	#N/A	#N/A	#N/A	#N/A	#N/A	#N/A	#N/A	#N/A	N	#N/A
PTGIS	Common	Ripke 2014	GWAS	NHGRI-EBI GWAS catalogue	intron_variant	PTGIS	rs7267348	5e-08	5e-08	7.301029996	1.0672358	#N/A	#N/A	#N/A	#N/A	#N/A	#N/A	#N/A	7.30103	Y	Prostacyclin synthase (EC 5.3.99.4) (Prostaglandin I2 synthase)	PTGIS	PTGIS	CYP8	CYP8A1	#N/A	#N/A	#N/A	#N/A	#N/A	Q16647	#N/A	#N/A	1	#N/A	#N/A	#N/A	#N/A	#N/A	#N/A	#N/A	#N/A	#N/A	#N/A	#N/A	#N/A	#N/A	N	#N/A
PTK2B	Rare	Fromer 2014	Exome seq - de novo mutations	Ex. Data Table 4a	enrichment - NMDAR complex	PTK2B	#N/A	#N/A	#N/A	#N/A	#N/A	#N/A	#N/A	#N/A	#N/A	#N/A	#N/A	#N/A	#N/A	N	Protein-tyrosine kinase 2-beta (EC 2.7.10.2) (Calcium-dependent tyrosine kinase) (CADTK) (Calcium-regulated non-receptor proline-rich tyrosine kinase) (Cell adhesion kinase beta) (CAK-beta) (CAKB) (Focal adhesion kinase 2) (FADK 2) (Proline-rich tyrosine kinase 2) (Related adhesion focal tyrosine kinase) (RAFTK)	FAK2	PTK2B	FAK2	PYK2	RAFTK	#N/A	#N/A	#N/A	#N/A	Q14289	#N/A	#N/A	1	#N/A	#N/A	#N/A	#N/A	#N/A	#N/A	#N/A	#N/A	#N/A	#N/A	#N/A	#N/A	#N/A	N	#N/A
PTK2B	Rare	Purcell 2014	Exome seq - rare disruptive mutations	Ex. Data Table 6b	Nominally sig. supported by Fromer 2014	PTK2B	#N/A	#N/A	#N/A	#N/A	#N/A	#N/A	#N/A	#N/A	#N/A	#N/A	#N/A	#N/A	#N/A	N	Protein-tyrosine kinase 2-beta (EC 2.7.10.2) (Calcium-dependent tyrosine kinase) (CADTK) (Calcium-regulated non-receptor proline-rich tyrosine kinase) (Cell adhesion kinase beta) (CAK-beta) (CAKB) (Focal adhesion kinase 2) (FADK 2) (Proline-rich tyrosine kinase 2) (Related adhesion focal tyrosine kinase) (RAFTK)	FAK2	PTK2B	FAK2	PYK2	RAFTK	#N/A	#N/A	#N/A	#N/A	Q14289	#N/A	#N/A	1	#N/A	#N/A	#N/A	#N/A	#N/A	#N/A	#N/A	#N/A	#N/A	#N/A	#N/A	#N/A	#N/A	N	#N/A
PTN	Common	Ripke 2014	GWAS	NHGRI-EBI GWAS catalogue	3_prime_UTR_variant	PTN	rs3735025	3e-09	3e-09	8.522878745	1.066	#N/A	#N/A	#N/A	#N/A	#N/A	#N/A	#N/A	8.52288	Y	Pleiotrophin (PTN) (Heparin-binding brain mitogen) (HBBM) (Heparin-binding growth factor 8) (HBGF-8) (Heparin-binding growth-associated molecule) (HB-GAM) (Heparin-binding neurite outgrowth-promoting factor 1) (HBNF-1) (Osteoblast-specific factor 1) (OSF-1)	PTN	PTN	HBNF1	NEGF1	#N/A	#N/A	#N/A	#N/A	#N/A	P21246	#N/A	#N/A	1	#N/A	#N/A	#N/A	#N/A	#N/A	#N/A	#N/A	#N/A	#N/A	#N/A	#N/A	#N/A	#N/A	N	#N/A
PTP4A1	Common	Li 2017	GWAS	NHGRI-EBI GWAS catalogue	intron_variant	PTP4A1	rs6903570	3e-08	3e-08	7.522878745	1.0559661	#N/A	#N/A	#N/A	#N/A	#N/A	#N/A	#N/A	7.52288	Y	Protein tyrosine phosphatase type IVA 1 (EC 3.1.3.48) (PTP(CAAXI)) (Protein-tyrosine phosphatase 4a1) (Protein-tyrosine phosphatase of regenerating liver 1) (PRL-1)	TP4A1	PTP4A1	PRL1	PTPCAAX1	#N/A	#N/A	#N/A	#N/A	#N/A	Q93096	#N/A	#N/A	1	#N/A	#N/A	#N/A	#N/A	#N/A	#N/A	#N/A	#N/A	#N/A	#N/A	#N/A	#N/A	#N/A	N	#N/A
PTPRF	Common	Ripke 2014 (Li 2017)	GWAS	NHGRI-EBI GWAS catalogue	intergenic_variant	PTPRF	rs11210892	3e-10	3e-10	9.522878745	1.0706638	#N/A	#N/A	#N/A	#N/A	#N/A	#N/A	#N/A	9.52288	Y	Receptor-type tyrosine-protein phosphatase F (EC 3.1.3.48) (Leukocyte common antigen related) (LAR)	PTPRF	PTPRF	LAR	#N/A	#N/A	#N/A	#N/A	#N/A	#N/A	P10586	#N/A	#N/A	1	#N/A	#N/A	#N/A	#N/A	#N/A	#N/A	#N/A	#N/A	#N/A	#N/A	#N/A	#N/A	#N/A	N	#N/A
PTPRU	Common	Li 2017	GWAS	NHGRI-EBI GWAS catalogue	intergenic_variant	PTPRU	rs4949526	3e-10	3e-10	9.522878745	1.065	#N/A	#N/A	#N/A	#N/A	#N/A	#N/A	#N/A	9.52288	Y	Receptor-type tyrosine-protein phosphatase U (R-PTP-U) (EC 3.1.3.48) (Pancreatic carcinoma phosphatase 2) (PCP-2) (Protein-tyrosine phosphatase J) (PTP-J) (hPTP-J) (Protein-tyrosine phosphatase pi) (PTP pi) (Protein-tyrosine phosphatase receptor omicron) (PTP-RO) (Receptor-type protein-tyrosine phosphatase psi) (R-PTP-psi)	PTPRU	PTPRU	FMI	PCP2	PTPRO	#N/A	#N/A	#N/A	#N/A	Q92729	#N/A	#N/A	1	#N/A	#N/A	#N/A	#N/A	#N/A	#N/A	#N/A	#N/A	#N/A	#N/A	#N/A	#N/A	#N/A	N	#N/A
PUS7	Common	Ripke 2014	GWAS	NHGRI-EBI GWAS catalogue	intron_variant	PUS7	rs6466055	1e-09	1e-09	9	1.068	#N/A	#N/A	#N/A	#N/A	#N/A	#N/A	#N/A	9	Y	Pseudouridylate synthase 7 homolog (EC 5.4.99.-)	PUS7	PUS7	KIAA1897	#N/A	#N/A	#N/A	#N/A	#N/A	#N/A	Q96PZ0	#N/A	#N/A	1	#N/A	#N/A	#N/A	#N/A	#N/A	#N/A	#N/A	#N/A	#N/A	#N/A	#N/A	#N/A	#N/A	N	#N/A
QPRT	Rare	Marshall 2017	CNV genotyping	Resource PGC_41K_QC_all_minimum12cnv	genome-wide sig. FWER < 0.05	QPRT	chr16_29597942	2.61e-07	2.61e-07	#N/A	#N/A	#N/A	#N/A	#N/A	#N/A	#N/A	#N/A	#N/A	6.58336	Y	Nicotinate-nucleotide pyrophosphorylase [carboxylating] (EC 2.4.2.19) (Quinolinate phosphoribosyltransferase [decarboxylating]) (QAPRTase) (QPRTase)	NADC	QPRT	#N/A	#N/A	#N/A	#N/A	#N/A	#N/A	#N/A	Q15274	#N/A	#N/A	1	#N/A	#N/A	#N/A	#N/A	#N/A	#N/A	#N/A	#N/A	#N/A	#N/A	#N/A	#N/A	#N/A	N	#N/A
R3HDM2	Common	Ripke 2014	GWAS	NHGRI-EBI GWAS catalogue	upstream_gene_variant	R3HDM2	rs12826178	2e-12	2e-12	11.69897	1.1820331	#N/A	#N/A	#N/A	#N/A	#N/A	#N/A	#N/A	11.699	Y	R3H domain-containing protein 2	R3HD2	R3HDM2	KIAA1002	#N/A	#N/A	#N/A	#N/A	#N/A	#N/A	Q9Y2K5	#N/A	#N/A	1	#N/A	#N/A	#N/A	#N/A	#N/A	#N/A	#N/A	#N/A	#N/A	#N/A	#N/A	#N/A	#N/A	N	#N/A
RAB22A	Expression	Fromer 2016	Cortex RNA seq	Figure 6	Top 50 hub genes M2c module (disease-dependent coexpression differences and enriched for SCZ genetic associations)	RAB22A	#N/A	#N/A	#N/A	#N/A	#N/A	#N/A	#N/A	#N/A	#N/A	#N/A	#N/A	#N/A	#N/A	N	Ras-related protein Rab-22A (Rab-22)	RB22A	RAB22A	RAB22	#N/A	#N/A	#N/A	#N/A	#N/A	#N/A	Q9UL26	#N/A	#N/A	1	#N/A	#N/A	#N/A	#N/A	#N/A	#N/A	#N/A	#N/A	#N/A	#N/A	#N/A	#N/A	#N/A	N	#N/A
RABEP2	Rare	Marshall 2017	CNV genotyping	Resource PGC_41K_QC_del_minimum8cnv	genome-wide sig. FWER < 0.05	RABEP2	chr16_28823243	6.4e-05	6.4e-05	#N/A	#N/A	#N/A	#N/A	#N/A	#N/A	#N/A	#N/A	#N/A	4.19382	Y	Rab GTPase-binding effector protein 2 (Rabaptin-5beta)	RABE2	RABEP2	RABPT5B	#N/A	#N/A	#N/A	#N/A	#N/A	#N/A	Q9H5N1	#N/A	#N/A	1	#N/A	#N/A	#N/A	#N/A	#N/A	#N/A	#N/A	#N/A	#N/A	#N/A	#N/A	#N/A	#N/A	N	#N/A
RAI1	Common	Ripke 2014 (Li 2017)	GWAS	NHGRI-EBI GWAS catalogue	intron_variant	RAI1	rs8082590	2e-08	2e-08	7.698970004	1.0649627	#N/A	#N/A	#N/A	#N/A	#N/A	#N/A	#N/A	7.69897	Y	Retinoic acid-induced protein 1	RAI1	RAI1	KIAA1820	#N/A	#N/A	#N/A	#N/A	#N/A	#N/A	Q7Z5J4	#N/A	#N/A	1	#N/A	#N/A	#N/A	#N/A	#N/A	#N/A	#N/A	#N/A	#N/A	#N/A	#N/A	#N/A	#N/A	N	#N/A
RALGAPB	Expression	Fromer 2016	Cortex RNA seq	Figure 6	Top 50 hub genes M2c module (disease-dependent coexpression differences and enriched for SCZ genetic associations)	RALGAPB	#N/A	#N/A	#N/A	#N/A	#N/A	#N/A	#N/A	#N/A	#N/A	#N/A	#N/A	#N/A	#N/A	N	Ral GTPase-activating protein subunit beta (p170)	RLGPB	RALGAPB	KIAA1219	#N/A	#N/A	#N/A	#N/A	#N/A	#N/A	Q86X10	#N/A	#N/A	1	#N/A	#N/A	#N/A	#N/A	#N/A	#N/A	#N/A	#N/A	#N/A	#N/A	#N/A	#N/A	#N/A	N	#N/A
RANBP1	Rare	Marshall 2017	CNV genotyping	Resource PGC_41K_QC_all_minimum12cnv	genome-wide sig. FWER < 0.05	RANBP1	chr22_18485024	1.4052e-08	1.4052e-08	#N/A	#N/A	#N/A	#N/A	#N/A	#N/A	#N/A	#N/A	#N/A	7.85226	Y	Ran-specific GTPase-activating protein (Ran-binding protein 1) (RanBP1)	RANG	RANBP1	#N/A	#N/A	#N/A	#N/A	#N/A	#N/A	#N/A	P43487	#N/A	#N/A	1	#N/A	#N/A	#N/A	#N/A	#N/A	#N/A	#N/A	#N/A	#N/A	#N/A	#N/A	#N/A	#N/A	N	#N/A
RANBP10	Common	Ripke 2014	GWAS	NHGRI-EBI GWAS catalogue	intron_variant	RANBP10	rs8044995	2e-08	2e-08	7.698970004	1.081	#N/A	#N/A	#N/A	#N/A	#N/A	#N/A	#N/A	7.69897	Y	Ran-binding protein 10 (RanBP10)	RBP10	RANBP10	KIAA1464	#N/A	#N/A	#N/A	#N/A	#N/A	#N/A	Q6VN20	#N/A	#N/A	1	#N/A	#N/A	#N/A	#N/A	#N/A	#N/A	#N/A	#N/A	#N/A	#N/A	#N/A	#N/A	#N/A	N	#N/A
RANGAP1	Common	Ripke 2014 (Li 2017)	GWAS	NHGRI-EBI GWAS catalogue	intron_variant	RANGAP1	rs9607782	2e-11	2e-11	10.69897	1.087	#N/A	#N/A	#N/A	#N/A	#N/A	#N/A	#N/A	10.699	Y	Ran GTPase-activating protein 1 (RanGAP1)	RAGP1	RANGAP1	KIAA1835	SD	#N/A	#N/A	#N/A	#N/A	#N/A	P46060	#N/A	#N/A	1	#N/A	#N/A	#N/A	#N/A	#N/A	#N/A	#N/A	#N/A	#N/A	#N/A	#N/A	#N/A	#N/A	N	#N/A
RAPGEF2	Rare	Marshall 2017	CNV genotyping	Figure 3 (red/yellow discs Freq.SZ>)	GeneMANIA network - synaptic/ARC-complex genes with rare loss >4 cases or controls	RAPGEF2	#N/A	#N/A	#N/A	#N/A	#N/A	#N/A	#N/A	#N/A	#N/A	#N/A	#N/A	#N/A	#N/A	N	Rap guanine nucleotide exchange factor 2 (Cyclic nucleotide ras GEF) (CNrasGEF) (Neural RAP guanine nucleotide exchange protein) (nRap GEP) (PDZ domain-containing guanine nucleotide exchange factor 1) (PDZ-GEF1) (RA-GEF-1) (Ras/Rap1-associating GEF-1)	RPGF2	RAPGEF2	KIAA0313	NRAPGEP	PDZGEF1	#N/A	#N/A	#N/A	#N/A	Q9Y4G8	#N/A	#N/A	1	#N/A	#N/A	#N/A	#N/A	#N/A	#N/A	#N/A	#N/A	#N/A	#N/A	#N/A	#N/A	#N/A	N	#N/A
RASAL2	Expression	Fromer 2016	Cortex RNA seq	Figure 6	Top 50 hub genes M2c module (disease-dependent coexpression differences and enriched for SCZ genetic associations)	RASAL2	#N/A	#N/A	#N/A	#N/A	#N/A	#N/A	#N/A	#N/A	#N/A	#N/A	#N/A	#N/A	#N/A	N	Ras GTPase-activating protein nGAP (RAS protein activator-like 2)	NGAP	RASAL2	NGAP	#N/A	#N/A	#N/A	#N/A	#N/A	#N/A	Q9UJF2	#N/A	#N/A	1	#N/A	#N/A	#N/A	#N/A	#N/A	#N/A	#N/A	#N/A	#N/A	#N/A	#N/A	#N/A	#N/A	N	#N/A
RASSF1	Common	Li 2017	GWAS	NHGRI-EBI GWAS catalogue	non_coding_transcript_exon_variant	RASSF1	rs2073499	3e-08	3e-08	7.522878745	1.112347	#N/A	#N/A	#N/A	#N/A	#N/A	#N/A	#N/A	7.52288	Y	Ras association domain-containing protein 1	RASF1	RASSF1	RDA32	#N/A	#N/A	#N/A	#N/A	#N/A	#N/A	Q9NS23	#N/A	#N/A	1	#N/A	#N/A	#N/A	#N/A	#N/A	#N/A	#N/A	#N/A	#N/A	#N/A	#N/A	#N/A	#N/A	N	#N/A
RBKS	Common	Li 2017	GWAS	NHGRI-EBI GWAS catalogue	intron_variant	RBKS	rs12623170	3e-08	3e-08	7.522878745	1.0604454	#N/A	#N/A	#N/A	#N/A	#N/A	#N/A	#N/A	7.52288	Y	Ribokinase (RK) (EC 2.7.1.15)	RBSK	RBKS	RBSK	#N/A	#N/A	#N/A	#N/A	#N/A	#N/A	Q9H477	#N/A	#N/A	1	#N/A	#N/A	#N/A	#N/A	#N/A	#N/A	#N/A	#N/A	#N/A	#N/A	#N/A	#N/A	#N/A	N	#N/A
RCN3	Common	Ripke 2014	GWAS	NHGRI-EBI GWAS catalogue	intron_variant	RCN3	rs56873913	5e-08	5e-08	7.301029996	1.071	#N/A	#N/A	#N/A	#N/A	#N/A	#N/A	#N/A	7.30103	Y	Reticulocalbin-3 (EF-hand calcium-binding protein RLP49)	RCN3	RCN3	UNQ239/PRO272	#N/A	#N/A	#N/A	#N/A	#N/A	#N/A	Q96D15	#N/A	#N/A	1	#N/A	#N/A	#N/A	#N/A	#N/A	#N/A	#N/A	#N/A	#N/A	#N/A	#N/A	#N/A	#N/A	N	#N/A
REEP2	Common	Ripke 2014	GWAS	NHGRI-EBI GWAS catalogue	intron_variant	REEP2	rs3849046	5e-09	5e-09	8.301029996	1.063	#N/A	#N/A	#N/A	#N/A	#N/A	#N/A	#N/A	8.30103	Y	Receptor expression-enhancing protein 2	REEP2	REEP2	C5orf19	SGC32445	#N/A	#N/A	#N/A	#N/A	#N/A	Q9BRK0	#N/A	#N/A	1	#N/A	#N/A	#N/A	#N/A	#N/A	#N/A	#N/A	#N/A	#N/A	#N/A	#N/A	#N/A	#N/A	N	#N/A
RERE	Expression	Jaffe 2018	Cortex RNA seq	Table 3	eQTL (1/2 gene locus)	RERE	rs34269918	#N/A	#N/A	#N/A	#N/A	#N/A	#N/A	#N/A	#N/A	#N/A	#N/A	#N/A	#N/A	N	Arginine-glutamic acid dipeptide repeats protein (Atrophin-1-like protein) (Atrophin-1-related protein)	RERE	RERE	ARG	ARP	ATN1L	KIAA0458	#N/A	#N/A	#N/A	Q9P2R6	#N/A	#N/A	1	#N/A	#N/A	#N/A	#N/A	#N/A	#N/A	#N/A	#N/A	#N/A	#N/A	#N/A	#N/A	#N/A	N	#N/A
RERE	Common	Li 2017	GWAS	NHGRI-EBI GWAS catalogue	intron_variant	RERE	rs172531	5e-11	5e-11	10.30103	1.0741138	#N/A	#N/A	#N/A	#N/A	#N/A	#N/A	#N/A	10.301	Y	Arginine-glutamic acid dipeptide repeats protein (Atrophin-1-like protein) (Atrophin-1-related protein)	RERE	RERE	ARG	ARP	ATN1L	KIAA0458	#N/A	#N/A	#N/A	Q9P2R6	#N/A	#N/A	1	#N/A	#N/A	#N/A	#N/A	#N/A	#N/A	#N/A	#N/A	#N/A	#N/A	#N/A	#N/A	#N/A	N	#N/A
RERE	Expression	Gusev 2018	TWAS	Supp. Table 3	TWAS	RERE	rs301797	#N/A	#N/A	#N/A	#N/A	YFS	5.1	4e-07	rs301797	3e-09	0.9	RPB2	6.39794	Y	Arginine-glutamic acid dipeptide repeats protein (Atrophin-1-like protein) (Atrophin-1-related protein)	RERE	RERE	ARG	ARP	ATN1L	KIAA0458	#N/A	#N/A	#N/A	Q9P2R6	#N/A	#N/A	1	#N/A	#N/A	#N/A	#N/A	#N/A	#N/A	#N/A	#N/A	#N/A	#N/A	#N/A	#N/A	#N/A	N	#N/A
RERE	Expression	Gusev 2018	TWAS	Supp. Table 3	TWAS	RERE	rs301797	#N/A	#N/A	#N/A	#N/A	NTR	4.7	2e-06	rs301797	3e-09	0.24	RPB2	5.69897	Y	Arginine-glutamic acid dipeptide repeats protein (Atrophin-1-like protein) (Atrophin-1-related protein)	RERE	RERE	ARG	ARP	ATN1L	KIAA0458	#N/A	#N/A	#N/A	Q9P2R6	#N/A	#N/A	1	#N/A	#N/A	#N/A	#N/A	#N/A	#N/A	#N/A	#N/A	#N/A	#N/A	#N/A	#N/A	#N/A	N	#N/A
RERE	Expression	Gusev 2018	TWAS	Supp. Table 3	TWAS	RERE	rs301797	#N/A	#N/A	#N/A	#N/A	METSIM	4.7	2e-06	rs301797	3e-09	0.99	RPB2	5.69897	Y	Arginine-glutamic acid dipeptide repeats protein (Atrophin-1-like protein) (Atrophin-1-related protein)	RERE	RERE	ARG	ARP	ATN1L	KIAA0458	#N/A	#N/A	#N/A	Q9P2R6	#N/A	#N/A	1	#N/A	#N/A	#N/A	#N/A	#N/A	#N/A	#N/A	#N/A	#N/A	#N/A	#N/A	#N/A	#N/A	N	#N/A
REXO1	Expression	Gusev 2018	TWAS	Supp. Table 3	TWAS	REXO1	rs79557571	#N/A	#N/A	#N/A	#N/A	CMC	4.6	4e-06	rs79557571	2e-05	0.03	#N/A	5.39794	Y	RNA exonuclease 1 homolog (EC 3.1.-.-) (Elongin-A-binding protein 1) (EloA-BP1) (Transcription elongation factor B polypeptide 3-binding protein 1)	REXO1	REXO1	ELOABP1	KIAA1138	TCEB3BP1	#N/A	#N/A	#N/A	#N/A	Q8N1G1	#N/A	#N/A	1	#N/A	#N/A	#N/A	#N/A	#N/A	#N/A	#N/A	#N/A	#N/A	#N/A	#N/A	#N/A	#N/A	N	#N/A
RFTN2	Common	Ripke 2014	GWAS	NHGRI-EBI GWAS catalogue	upstream_gene_variant	RFTN2	rs6434928	2e-11	2e-11	10.69897	1.0764263	#N/A	#N/A	#N/A	#N/A	#N/A	#N/A	#N/A	10.699	Y	Raftlin-2 (Raft-linking protein 2)	RFTN2	RFTN2	C2orf11	#N/A	#N/A	#N/A	#N/A	#N/A	#N/A	Q52LD8	#N/A	#N/A	1	#N/A	#N/A	#N/A	#N/A	#N/A	#N/A	#N/A	#N/A	#N/A	#N/A	#N/A	#N/A	#N/A	N	#N/A
RFTN2	Expression	Gusev 2018	TWAS	Supp. Table 3	TWAS	RFTN2	rs6434928	#N/A	#N/A	#N/A	#N/A	CMC-splicing	5.5	3e-08	rs6434928	1e-11	0.86	#N/A	7.52288	Y	Raftlin-2 (Raft-linking protein 2)	RFTN2	RFTN2	C2orf11	#N/A	#N/A	#N/A	#N/A	#N/A	#N/A	Q52LD8	#N/A	#N/A	1	#N/A	#N/A	#N/A	#N/A	#N/A	#N/A	#N/A	#N/A	#N/A	#N/A	#N/A	#N/A	#N/A	N	#N/A
RFWD2	Expression	Gusev 2018	TWAS	Supp. Table 3	TWAS	RFWD2	rs1770643	#N/A	#N/A	#N/A	#N/A	YFS	4.6	4e-06	rs1770643	3e-05	0.12	H3K4ME1	5.39794	Y	E3 ubiquitin-protein ligase COP1 (EC 2.3.2.27) (Constitutive photomorphogenesis protein 1 homolog) (hCOP1) (RING finger and WD repeat domain protein 2) (RING finger protein 200) (RING-type E3 ubiquitin transferase RFWD2)	COP1	COP1	RFWD2	RNF200	#N/A	#N/A	#N/A	#N/A	#N/A	Q8NHY2	#N/A	#N/A	1	#N/A	#N/A	#N/A	#N/A	#N/A	#N/A	#N/A	#N/A	#N/A	#N/A	#N/A	#N/A	#N/A	N	#N/A
RGS6	Common	Ripke 2014 (Li 2017)	GWAS	NHGRI-EBI GWAS catalogue	intron_variant	RGS6	rs2332700	5e-09	5e-09	8.301029996	1.073	#N/A	#N/A	#N/A	#N/A	#N/A	#N/A	#N/A	8.30103	Y	Regulator of G-protein signaling 6 (RGS6) (S914)	RGS6	RGS6	#N/A	#N/A	#N/A	#N/A	#N/A	#N/A	#N/A	P49758	#N/A	#N/A	1	#N/A	#N/A	#N/A	#N/A	#N/A	#N/A	#N/A	#N/A	#N/A	#N/A	#N/A	#N/A	#N/A	N	#N/A
RILPL2	Common	Ripke 2014	GWAS	NHGRI-EBI GWAS catalogue	intron_variant	RILPL2	rs2851447	2e-14	2e-14	13.69897	1.0928961	#N/A	#N/A	#N/A	#N/A	#N/A	#N/A	#N/A	13.699	Y	RILP-like protein 2 (Rab-interacting lysosomal protein-like 2) (p40phox-binding protein)	RIPL2	RILPL2	RLP2	#N/A	#N/A	#N/A	#N/A	#N/A	#N/A	Q969X0	#N/A	#N/A	1	#N/A	#N/A	#N/A	#N/A	#N/A	#N/A	#N/A	#N/A	#N/A	#N/A	#N/A	#N/A	#N/A	N	#N/A
RIMBP3	Rare	Marshall 2017	CNV genotyping	Resource PGC_41K_QC_all_minimum12cnv	genome-wide sig. FWER < 0.05	RIMBP3	chr22_18835994	1.08812e-07	1.08812e-07	#N/A	#N/A	#N/A	#N/A	#N/A	#N/A	#N/A	#N/A	#N/A	6.96332	Y	RIMS-binding protein 3A (RIM-BP3.A) (RIMS-binding protein 3.1) (RIM-BP3.1)	RIM3A	RIMBP3	KIAA1666	RIMBP3A	#N/A	#N/A	#N/A	#N/A	#N/A	Q9UFD9	#N/A	#N/A	1	#N/A	#N/A	#N/A	#N/A	#N/A	#N/A	#N/A	#N/A	#N/A	#N/A	#N/A	#N/A	#N/A	N	#N/A
RIMS1	Common	Ripke 2014	GWAS	NHGRI-EBI GWAS catalogue	intergenic_variant	RIMS1	rs1339227	3e-08	3e-08	7.522878745	1.0615711	#N/A	#N/A	#N/A	#N/A	#N/A	#N/A	#N/A	7.52288	Y	Regulating synaptic membrane exocytosis protein 1 (Rab-3-interacting molecule 1) (RIM 1) (Rab-3-interacting protein 2)	RIMS1	RIMS1	KIAA0340	RAB3IP2	RIM1	Nbla00761	#N/A	#N/A	#N/A	Q86UR5	#N/A	#N/A	1	#N/A	#N/A	#N/A	#N/A	#N/A	#N/A	#N/A	#N/A	#N/A	#N/A	#N/A	#N/A	#N/A	N	#N/A
RLBP1	Common	Li 2017	GWAS	NHGRI-EBI GWAS catalogue	upstream_gene_variant	RLBP1	rs758129	3e-08	3e-08	7.522878745	1.0582011	#N/A	#N/A	#N/A	#N/A	#N/A	#N/A	#N/A	7.52288	Y	Retinaldehyde-binding protein 1 (Cellular retinaldehyde-binding protein)	RLBP1	RLBP1	CRALBP	#N/A	#N/A	#N/A	#N/A	#N/A	#N/A	P12271	#N/A	#N/A	1	#N/A	#N/A	#N/A	#N/A	#N/A	#N/A	#N/A	#N/A	#N/A	#N/A	#N/A	#N/A	#N/A	N	#N/A
RNASEH2C	Expression	Gusev 2018	TWAS	Supp. Table 3	TWAS	RNASEH2C	rs58950470	#N/A	#N/A	#N/A	#N/A	METSIM	-4.7	3e-06	rs58950470	2e-06	0.41	#N/A	5.52288	Y	Ribonuclease H2 subunit C (RNase H2 subunit C) (Aicardi-Goutieres syndrome 3 protein) (AGS3) (RNase H1 small subunit) (Ribonuclease HI subunit C)	RNH2C	RNASEH2C	AYP1	#N/A	#N/A	#N/A	#N/A	#N/A	#N/A	Q8TDP1	#N/A	#N/A	1	#N/A	#N/A	#N/A	#N/A	#N/A	#N/A	#N/A	#N/A	#N/A	#N/A	#N/A	#N/A	#N/A	N	#N/A
RNF112	Expression	Gusev 2018	TWAS	Supp. Table 3	TWAS	RNF112	rs4273100	#N/A	#N/A	#N/A	#N/A	YFS	-4.5	8e-06	rs4273100	8e-07	0.9	RPB2	5.09691	Y	RING finger protein 112 (EC 2.3.2.27) (Brain finger protein) (Zinc finger protein 179)	RN112	RNF112	BFP	ZNF179	#N/A	#N/A	#N/A	#N/A	#N/A	Q9ULX5	#N/A	#N/A	1	#N/A	#N/A	#N/A	#N/A	#N/A	#N/A	#N/A	#N/A	#N/A	#N/A	#N/A	#N/A	#N/A	N	#N/A
RNF168	Rare	Purcell 2014	Exome seq - rare disruptive mutations	Ex. Data Table 4	enrichment - 3q29 CNV region	RNF168	#N/A	#N/A	#N/A	#N/A	#N/A	#N/A	#N/A	#N/A	#N/A	#N/A	#N/A	#N/A	#N/A	N	E3 ubiquitin-protein ligase RNF168 (hRNF168) (EC 2.3.2.27) (RING finger protein 168) (RING-type E3 ubiquitin transferase RNF168)	RN168	RNF168	#N/A	#N/A	#N/A	#N/A	#N/A	#N/A	#N/A	Q8IYW5	#N/A	#N/A	1	#N/A	#N/A	#N/A	#N/A	#N/A	#N/A	#N/A	#N/A	#N/A	#N/A	#N/A	#N/A	#N/A	N	#N/A
RNF168	Rare	Marshall 2017	CNV genotyping	Resource PGC_41K_QC_all_minimum12cnv	genome-wide sig. FWER < 0.05	RNF168	chr3_197680054	4.11581e-06	4.11581e-06	#N/A	#N/A	#N/A	#N/A	#N/A	#N/A	#N/A	#N/A	#N/A	5.38554	Y	E3 ubiquitin-protein ligase RNF168 (hRNF168) (EC 2.3.2.27) (RING finger protein 168) (RING-type E3 ubiquitin transferase RNF168)	RN168	RNF168	#N/A	#N/A	#N/A	#N/A	#N/A	#N/A	#N/A	Q8IYW5	#N/A	#N/A	1	#N/A	#N/A	#N/A	#N/A	#N/A	#N/A	#N/A	#N/A	#N/A	#N/A	#N/A	#N/A	#N/A	N	#N/A
RPH3A	Rare	Marshall 2017	CNV genotyping	Figure 3 (blue discs Freq.CT>)	GeneMANIA network - synaptic/ARC-complex genes with rare loss >4 cases or controls	RPH3A	#N/A	#N/A	#N/A	#N/A	#N/A	#N/A	#N/A	#N/A	#N/A	#N/A	#N/A	#N/A	#N/A	N	Rabphilin-3A (Exophilin-1)	RP3A	RPH3A	KIAA0985	#N/A	#N/A	#N/A	#N/A	#N/A	#N/A	Q9Y2J0	#N/A	#N/A	1	#N/A	#N/A	#N/A	#N/A	#N/A	#N/A	#N/A	#N/A	#N/A	#N/A	#N/A	#N/A	#N/A	N	#N/A
RPRD2	Common	Li 2017	GWAS	NHGRI-EBI GWAS catalogue	downstream_gene_variant	RPRD2	rs12129037	5e-09	5e-09	8.301029996	1.096	#N/A	#N/A	#N/A	#N/A	#N/A	#N/A	#N/A	8.30103	Y	Regulation of nuclear pre-mRNA domain-containing protein 2	RPRD2	RPRD2	KIAA0460	HSPC099	#N/A	#N/A	#N/A	#N/A	#N/A	Q5VT52	#N/A	#N/A	1	#N/A	#N/A	#N/A	#N/A	#N/A	#N/A	#N/A	#N/A	#N/A	#N/A	#N/A	#N/A	#N/A	N	#N/A
RPRD2	Expression	Gusev 2018	TWAS	Supp. Table 3	TWAS	RPRD2	rs140505938	#N/A	#N/A	#N/A	#N/A	YFS	-5.3	1e-07	rs140505938	9e-10	0.44	#N/A	7	Y	Regulation of nuclear pre-mRNA domain-containing protein 2	RPRD2	RPRD2	KIAA0460	HSPC099	#N/A	#N/A	#N/A	#N/A	#N/A	Q5VT52	#N/A	#N/A	1	#N/A	#N/A	#N/A	#N/A	#N/A	#N/A	#N/A	#N/A	#N/A	#N/A	#N/A	#N/A	#N/A	N	#N/A
RPRD2	Expression	Gusev 2018	TWAS	Supp. Table 3	TWAS	RPRD2	rs140505938	#N/A	#N/A	#N/A	#N/A	METSIM	-4.6	5e-06	rs140505938	9e-10	0.83	#N/A	5.30103	Y	Regulation of nuclear pre-mRNA domain-containing protein 2	RPRD2	RPRD2	KIAA0460	HSPC099	#N/A	#N/A	#N/A	#N/A	#N/A	Q5VT52	#N/A	#N/A	1	#N/A	#N/A	#N/A	#N/A	#N/A	#N/A	#N/A	#N/A	#N/A	#N/A	#N/A	#N/A	#N/A	N	#N/A
RPS19BP1	Expression	Gusev 2018	TWAS	Supp. Table 3	TWAS	RPS19BP1	rs34440050	#N/A	#N/A	#N/A	#N/A	NTR	-4.8	2e-06	rs34440050	3e-11	#N/A	#N/A	5.69897	Y	Active regulator of SIRT1 (40S ribosomal protein S19-binding protein 1) (RPS19-binding protein 1) (S19BP)	AROS	RPS19BP1	AROS	#N/A	#N/A	#N/A	#N/A	#N/A	#N/A	Q86WX3	#N/A	#N/A	1	#N/A	#N/A	#N/A	#N/A	#N/A	#N/A	#N/A	#N/A	#N/A	#N/A	#N/A	#N/A	#N/A	N	#N/A
RRAS	Common	Ripke 2014	GWAS	NHGRI-EBI GWAS catalogue	intron_variant	RRAS	rs56873913	5e-08	5e-08	7.301029996	1.071	#N/A	#N/A	#N/A	#N/A	#N/A	#N/A	#N/A	7.30103	Y	Ras-related protein R-Ras (p23)	RRAS	RRAS	#N/A	#N/A	#N/A	#N/A	#N/A	#N/A	#N/A	P10301	#N/A	#N/A	1	#N/A	#N/A	#N/A	#N/A	#N/A	#N/A	#N/A	#N/A	#N/A	#N/A	#N/A	#N/A	#N/A	N	#N/A
RTN1	Expression	Gusev 2018	TWAS	Supp. Table 3	TWAS	RTN1	rs12431410	#N/A	#N/A	#N/A	#N/A	CMC-splicing	4.8	1e-06	rs12431410	4e-07	0.82	H3K4ME1	6	Y	Reticulon-1 (Neuroendocrine-specific protein)	RTN1	RTN1	NSP	#N/A	#N/A	#N/A	#N/A	#N/A	#N/A	Q16799	#N/A	#N/A	1	#N/A	#N/A	#N/A	#N/A	#N/A	#N/A	#N/A	#N/A	#N/A	#N/A	#N/A	#N/A	#N/A	N	#N/A
RTN1	Expression	Gusev 2018	TWAS	Supp. Table 3	TWAS	RTN1	rs12431410	#N/A	#N/A	#N/A	#N/A	CMC-splicing	-4.7	3e-06	rs12431410	4e-07	0.81	H3K4ME1,PU1	5.52288	Y	Reticulon-1 (Neuroendocrine-specific protein)	RTN1	RTN1	NSP	#N/A	#N/A	#N/A	#N/A	#N/A	#N/A	Q16799	#N/A	#N/A	1	#N/A	#N/A	#N/A	#N/A	#N/A	#N/A	#N/A	#N/A	#N/A	#N/A	#N/A	#N/A	#N/A	N	#N/A
RTN1	Expression	Gusev 2018	TWAS	Supp. Table 3	TWAS	RTN1	rs12431410	#N/A	#N/A	#N/A	#N/A	NTR	-4.6	5e-06	rs12431410	4e-07	0.11	#N/A	5.30103	Y	Reticulon-1 (Neuroendocrine-specific protein)	RTN1	RTN1	NSP	#N/A	#N/A	#N/A	#N/A	#N/A	#N/A	Q16799	#N/A	#N/A	1	#N/A	#N/A	#N/A	#N/A	#N/A	#N/A	#N/A	#N/A	#N/A	#N/A	#N/A	#N/A	#N/A	N	#N/A
RTN4R	Rare	Marshall 2017	CNV genotyping	Resource PGC_41K_QC_all_minimum12cnv	genome-wide sig. FWER < 0.05	RTN4R	chr22_18608938	8.17933e-09	8.17933e-09	#N/A	#N/A	#N/A	#N/A	#N/A	#N/A	#N/A	#N/A	#N/A	8.08728	Y	Reticulon-4 receptor (Nogo receptor) (NgR) (Nogo-66 receptor)	RTN4R	RTN4R	NOGOR	UNQ330/PRO526	#N/A	#N/A	#N/A	#N/A	#N/A	Q9BZR6	#N/A	#N/A	1	#N/A	#N/A	#N/A	#N/A	#N/A	#N/A	#N/A	#N/A	#N/A	#N/A	#N/A	#N/A	#N/A	N	#N/A
RXRG	Common	Moosavinasab 2016	PheWAS	REfine Drugs db	#N/A	RXRG	#N/A	0.04436	0.04436	#N/A	1.865	#N/A	#N/A	#N/A	#N/A	#N/A	#N/A	#N/A	#N/A	N	Retinoic acid receptor RXR-gamma (Nuclear receptor subfamily 2 group B member 3) (Retinoid X receptor gamma)	RXRG	RXRG	NR2B3	#N/A	#N/A	#N/A	#N/A	#N/A	#N/A	P48443	ALITRETINOIN	ALITRETINOIN, ADAPALENE, ACITRETIN, ETRETINATE, BEXAROTENE	5	Retinoid receptor agonist, #N/A, Retinoid X receptor agonist	CHEMBL2363071, #N/A, CHEMBL2363070	Retinoid receptor, Retinoic acid receptor RXR-gamma, Retinoid X receptor	Retinoic acid receptor RXR-gamma	Homo sapiens	transcription factor nuclear receptor nr2 nr2b nr2b3	Small molecule	1999, 1996, 1986	L01XX22, D10AD53, D05BB02, D11AH04, D05BB01, L01XX25, D10AD03	#N/A	#N/A, acne vulgaris (AV), psoriasis, cutaneous T-cell lymphoma (CTCL)	#N/A	#N/A, dermatology, hematologic malignancy	Y	BEXAROTENE
RYR3	Rare	Fromer 2014	Exome seq - de novo mutations	Ex. Data Table 2	Overlapped nonsynonymous mutations in 2 schizophrenia probands (nominal P value)	RYR3	#N/A	#N/A	#N/A	#N/A	#N/A	#N/A	#N/A	#N/A	#N/A	#N/A	#N/A	#N/A	#N/A	N	Ryanodine receptor 3 (RYR-3) (RyR3) (Brain ryanodine receptor-calcium release channel) (Brain-type ryanodine receptor) (Type 3 ryanodine receptor)	RYR3	RYR3	HBRR	#N/A	#N/A	#N/A	#N/A	#N/A	#N/A	Q15413	DANTROLENE	DANTROLENE	1	Ryanodine receptor 3 antagonist	CHEMBL2062	Ryanodine receptor 3	Ryanodine receptor 3	Homo sapiens	ion channel lgic ryr	Small molecule	1974	M03CA01	spasms	spasms;malignant hyperthermia (MH)	neurology/psychiatry	neurology/psychiatry;endocrinology	N	#N/A
SATB2	Expression	Jaffe 2018	Cortex RNA seq	Table 3	eQTL (1/2 gene locus)	SATB2	rs6704641	#N/A	#N/A	#N/A	#N/A	#N/A	#N/A	#N/A	#N/A	#N/A	#N/A	#N/A	#N/A	N	DNA-binding protein SATB2 (Special AT-rich sequence-binding protein 2)	SATB2	SATB2	KIAA1034	#N/A	#N/A	#N/A	#N/A	#N/A	#N/A	Q9UPW6	#N/A	#N/A	1	#N/A	#N/A	#N/A	#N/A	#N/A	#N/A	#N/A	#N/A	#N/A	#N/A	#N/A	#N/A	#N/A	N	#N/A
SATB2	Common	Ripke 2014 (Li 2017)	GWAS	NHGRI-EBI GWAS catalogue	intron_variant	SATB2	rs6704641	8e-09	8e-09	8.096910013	1.081	#N/A	#N/A	#N/A	#N/A	#N/A	#N/A	#N/A	8.09691	Y	DNA-binding protein SATB2 (Special AT-rich sequence-binding protein 2)	SATB2	SATB2	KIAA1034	#N/A	#N/A	#N/A	#N/A	#N/A	#N/A	Q9UPW6	#N/A	#N/A	1	#N/A	#N/A	#N/A	#N/A	#N/A	#N/A	#N/A	#N/A	#N/A	#N/A	#N/A	#N/A	#N/A	N	#N/A
SBNO1	Common	Ripke 2014	GWAS	NHGRI-EBI GWAS catalogue	intron_variant	SBNO1	rs2851447	2e-14	2e-14	13.69897	1.0928961	#N/A	#N/A	#N/A	#N/A	#N/A	#N/A	#N/A	13.699	Y	Protein strawberry notch homolog 1 (Monocyte protein 3) (MOP-3)	SBNO1	SBNO1	MOP3	#N/A	#N/A	#N/A	#N/A	#N/A	#N/A	A3KN83	#N/A	#N/A	1	#N/A	#N/A	#N/A	#N/A	#N/A	#N/A	#N/A	#N/A	#N/A	#N/A	#N/A	#N/A	#N/A	N	#N/A
SBNO1	Expression	Gusev 2018	TWAS	Supp. Table 3	TWAS	SBNO1	rs2851447	#N/A	#N/A	#N/A	#N/A	CMC-splicing	-6.2	4e-10	rs2851447	2e-14	0.11	PU1	9.39794	Y	Protein strawberry notch homolog 1 (Monocyte protein 3) (MOP-3)	SBNO1	SBNO1	MOP3	#N/A	#N/A	#N/A	#N/A	#N/A	#N/A	A3KN83	#N/A	#N/A	1	#N/A	#N/A	#N/A	#N/A	#N/A	#N/A	#N/A	#N/A	#N/A	#N/A	#N/A	#N/A	#N/A	N	#N/A
SBNO1	Expression	Gusev 2018	TWAS	Supp. Table 3	TWAS	SBNO1	rs2851447	#N/A	#N/A	#N/A	#N/A	NTR	-6	2e-09	rs2851447	2e-14	0.72	#N/A	8.69897	Y	Protein strawberry notch homolog 1 (Monocyte protein 3) (MOP-3)	SBNO1	SBNO1	MOP3	#N/A	#N/A	#N/A	#N/A	#N/A	#N/A	A3KN83	#N/A	#N/A	1	#N/A	#N/A	#N/A	#N/A	#N/A	#N/A	#N/A	#N/A	#N/A	#N/A	#N/A	#N/A	#N/A	N	#N/A
SBNO1	Expression	Gusev 2018	TWAS	Supp. Table 3	TWAS	SBNO1	rs2851447	#N/A	#N/A	#N/A	#N/A	YFS	-5.5	3e-08	rs2851447	2e-14	0.19	#N/A	7.52288	Y	Protein strawberry notch homolog 1 (Monocyte protein 3) (MOP-3)	SBNO1	SBNO1	MOP3	#N/A	#N/A	#N/A	#N/A	#N/A	#N/A	A3KN83	#N/A	#N/A	1	#N/A	#N/A	#N/A	#N/A	#N/A	#N/A	#N/A	#N/A	#N/A	#N/A	#N/A	#N/A	#N/A	N	#N/A
SCAF1	Common	Ripke 2014	GWAS	NHGRI-EBI GWAS catalogue	intron_variant	SCAF1	rs56873913	5e-08	5e-08	7.301029996	1.071	#N/A	#N/A	#N/A	#N/A	#N/A	#N/A	#N/A	7.30103	Y	Splicing factor, arginine/serine-rich 19 (SR-related C-terminal domain-associated factor 1) (SR-related and CTD-associated factor 1) (SR-related-CTD-associated factor) (SCAF) (Serine arginine-rich pre-mRNA splicing factor SR-A1) (SR-A1)	SFR19	SCAF1	SFRS19	SRA1	#N/A	#N/A	#N/A	#N/A	#N/A	Q9H7N4	#N/A	#N/A	1	#N/A	#N/A	#N/A	#N/A	#N/A	#N/A	#N/A	#N/A	#N/A	#N/A	#N/A	#N/A	#N/A	N	#N/A
SCARF2	Rare	Marshall 2017	CNV genotyping	Resource PGC_41K_QC_all_minimum12cnv	genome-wide sig. FWER < 0.05	SCARF2	chr22_19108874	1.10227e-06	1.10227e-06	#N/A	#N/A	#N/A	#N/A	#N/A	#N/A	#N/A	#N/A	#N/A	5.95771	Y	Scavenger receptor class F member 2 (SRECRP-1) (Scavenger receptor expressed by endothelial cells 2 protein) (SREC-II)	SREC2	SCARF2	SREC2	SREPCR	#N/A	#N/A	#N/A	#N/A	#N/A	Q96GP6	#N/A	#N/A	1	#N/A	#N/A	#N/A	#N/A	#N/A	#N/A	#N/A	#N/A	#N/A	#N/A	#N/A	#N/A	#N/A	N	#N/A
SDCCAG8	Expression	Jaffe 2018	Cortex RNA seq	Table 3	eQTL (1/2 gene locus)	SDCCAG8	rs14403	#N/A	#N/A	#N/A	#N/A	#N/A	#N/A	#N/A	#N/A	#N/A	#N/A	#N/A	#N/A	N	Serologically defined colon cancer antigen 8 (Antigen NY-CO-8) (Centrosomal colon cancer autoantigen protein) (hCCCAP)	SDCG8	SDCCAG8	CCCAP	NPHP10	HSPC085	#N/A	#N/A	#N/A	#N/A	Q86SQ7	#N/A	#N/A	1	#N/A	#N/A	#N/A	#N/A	#N/A	#N/A	#N/A	#N/A	#N/A	#N/A	#N/A	#N/A	#N/A	N	#N/A
SDCCAG8	Expression	Gusev 2018	TWAS	Supp. Table 3	TWAS	SDCCAG8	rs77149735	#N/A	#N/A	#N/A	#N/A	NTR	-6.9	6e-12	rs77149735	4e-09	0.59	#N/A	11.2218	Y	Serologically defined colon cancer antigen 8 (Antigen NY-CO-8) (Centrosomal colon cancer autoantigen protein) (hCCCAP)	SDCG8	SDCCAG8	CCCAP	NPHP10	HSPC085	#N/A	#N/A	#N/A	#N/A	Q86SQ7	#N/A	#N/A	1	#N/A	#N/A	#N/A	#N/A	#N/A	#N/A	#N/A	#N/A	#N/A	#N/A	#N/A	#N/A	#N/A	N	#N/A
SDCCAG8	Expression	Gusev 2018	TWAS	Supp. Table 3	TWAS	SDCCAG8	rs77149735	#N/A	#N/A	#N/A	#N/A	CMC-splicing	-6.1	8e-10	rs77149735	4e-09	0.2	#N/A	9.09691	Y	Serologically defined colon cancer antigen 8 (Antigen NY-CO-8) (Centrosomal colon cancer autoantigen protein) (hCCCAP)	SDCG8	SDCCAG8	CCCAP	NPHP10	HSPC085	#N/A	#N/A	#N/A	#N/A	Q86SQ7	#N/A	#N/A	1	#N/A	#N/A	#N/A	#N/A	#N/A	#N/A	#N/A	#N/A	#N/A	#N/A	#N/A	#N/A	#N/A	N	#N/A
SDCCAG8	Common	Ripke 2014	GWAS	NHGRI-EBI GWAS catalogue	intron_variant	SDCCAG8	rs77149735	4e-09	4e-09	8.397940009	1.317	#N/A	#N/A	#N/A	#N/A	#N/A	#N/A	#N/A	8.39794	Y	Serologically defined colon cancer antigen 8 (Antigen NY-CO-8) (Centrosomal colon cancer autoantigen protein) (hCCCAP)	SDCG8	SDCCAG8	CCCAP	NPHP10	HSPC085	#N/A	#N/A	#N/A	#N/A	Q86SQ7	#N/A	#N/A	1	#N/A	#N/A	#N/A	#N/A	#N/A	#N/A	#N/A	#N/A	#N/A	#N/A	#N/A	#N/A	#N/A	N	#N/A
SDCCAG8	Expression	Gusev 2018	TWAS	Supp. Table 3	TWAS	SDCCAG8	rs77149735	#N/A	#N/A	#N/A	#N/A	CMC-splicing	-5.5	4e-08	rs77149735	4e-09	0.94	#N/A	7.39794	Y	Serologically defined colon cancer antigen 8 (Antigen NY-CO-8) (Centrosomal colon cancer autoantigen protein) (hCCCAP)	SDCG8	SDCCAG8	CCCAP	NPHP10	HSPC085	#N/A	#N/A	#N/A	#N/A	Q86SQ7	#N/A	#N/A	1	#N/A	#N/A	#N/A	#N/A	#N/A	#N/A	#N/A	#N/A	#N/A	#N/A	#N/A	#N/A	#N/A	N	#N/A
SDCCAG8	Expression	Gusev 2018	TWAS	Supp. Table 3	TWAS	SDCCAG8	rs77149735	#N/A	#N/A	#N/A	#N/A	CMC-splicing	-5.1	4e-07	rs77149735	4e-09	0.77	#N/A	6.39794	Y	Serologically defined colon cancer antigen 8 (Antigen NY-CO-8) (Centrosomal colon cancer autoantigen protein) (hCCCAP)	SDCG8	SDCCAG8	CCCAP	NPHP10	HSPC085	#N/A	#N/A	#N/A	#N/A	Q86SQ7	#N/A	#N/A	1	#N/A	#N/A	#N/A	#N/A	#N/A	#N/A	#N/A	#N/A	#N/A	#N/A	#N/A	#N/A	#N/A	N	#N/A
SDCCAG8	Expression	Gusev 2018	TWAS	Supp. Table 3	TWAS	SDCCAG8	rs77149735	#N/A	#N/A	#N/A	#N/A	CMC-splicing	5	5e-07	rs77149735	4e-09	0.9	#N/A	6.30103	Y	Serologically defined colon cancer antigen 8 (Antigen NY-CO-8) (Centrosomal colon cancer autoantigen protein) (hCCCAP)	SDCG8	SDCCAG8	CCCAP	NPHP10	HSPC085	#N/A	#N/A	#N/A	#N/A	Q86SQ7	#N/A	#N/A	1	#N/A	#N/A	#N/A	#N/A	#N/A	#N/A	#N/A	#N/A	#N/A	#N/A	#N/A	#N/A	#N/A	N	#N/A
SDCCAG8	Expression	Gusev 2018	TWAS	Supp. Table 3	TWAS	SDCCAG8	rs77149735	#N/A	#N/A	#N/A	#N/A	CMC-splicing	4.8	1e-06	rs77149735	4e-09	0.94	#N/A	6	Y	Serologically defined colon cancer antigen 8 (Antigen NY-CO-8) (Centrosomal colon cancer autoantigen protein) (hCCCAP)	SDCG8	SDCCAG8	CCCAP	NPHP10	HSPC085	#N/A	#N/A	#N/A	#N/A	Q86SQ7	#N/A	#N/A	1	#N/A	#N/A	#N/A	#N/A	#N/A	#N/A	#N/A	#N/A	#N/A	#N/A	#N/A	#N/A	#N/A	N	#N/A
SDCCAG8	Expression	Gusev 2018	TWAS	Supp. Table 3	TWAS	SDCCAG8	rs77149735	#N/A	#N/A	#N/A	#N/A	CMC-splicing	-4.8	2e-06	rs77149735	4e-09	0.94	#N/A	5.69897	Y	Serologically defined colon cancer antigen 8 (Antigen NY-CO-8) (Centrosomal colon cancer autoantigen protein) (hCCCAP)	SDCG8	SDCCAG8	CCCAP	NPHP10	HSPC085	#N/A	#N/A	#N/A	#N/A	Q86SQ7	#N/A	#N/A	1	#N/A	#N/A	#N/A	#N/A	#N/A	#N/A	#N/A	#N/A	#N/A	#N/A	#N/A	#N/A	#N/A	N	#N/A
SELENOH	Common	Ripke 2014 (Li 2017)	GWAS	NHGRI-EBI GWAS catalogue	non_coding_transcript_exon_variant	C11orf31	rs9420	2e-09	2e-09	8.698970004	1.068	#N/A	#N/A	#N/A	#N/A	#N/A	#N/A	#N/A	8.69897	Y	Selenoprotein H (SelH)	SELH	SELENOH	C11orf31	SELH	#N/A	#N/A	#N/A	#N/A	#N/A	Q8IZQ5	#N/A	#N/A	1	#N/A	#N/A	#N/A	#N/A	#N/A	#N/A	#N/A	#N/A	#N/A	#N/A	#N/A	#N/A	#N/A	N	#N/A
SEMA3E	Rare	Marshall 2017	CNV genotyping	Figure 3 (red/yellow discs Freq.SZ>)	GeneMANIA network - synaptic/ARC-complex genes with rare loss >4 cases or controls	SEMA3E	#N/A	#N/A	#N/A	#N/A	#N/A	#N/A	#N/A	#N/A	#N/A	#N/A	#N/A	#N/A	#N/A	N	Semaphorin-3E	SEM3E	SEMA3E	KIAA0331	SEMAH	#N/A	#N/A	#N/A	#N/A	#N/A	O15041	#N/A	#N/A	1	#N/A	#N/A	#N/A	#N/A	#N/A	#N/A	#N/A	#N/A	#N/A	#N/A	#N/A	#N/A	#N/A	N	#N/A
SEMA4C	Rare	Marshall 2017	CNV genotyping	Figure 3 (red/yellow discs Freq.SZ>)	GeneMANIA network - synaptic/ARC-complex genes with rare loss >4 cases or controls	SEMA4C	#N/A	#N/A	#N/A	#N/A	#N/A	#N/A	#N/A	#N/A	#N/A	#N/A	#N/A	#N/A	#N/A	N	Semaphorin-4C	SEM4C	SEMA4C	KIAA1739	SEMAI	UNQ5855/PRO34487	#N/A	#N/A	#N/A	#N/A	Q9C0C4	#N/A	#N/A	1	#N/A	#N/A	#N/A	#N/A	#N/A	#N/A	#N/A	#N/A	#N/A	#N/A	#N/A	#N/A	#N/A	N	#N/A
SENP5	Rare	Marshall 2017	CNV genotyping	Resource PGC_41K_QC_all_minimum12cnv	genome-wide sig. FWER < 0.05	SENP5	chr3_198079124	0.001041557	0.001041557	#N/A	#N/A	#N/A	#N/A	#N/A	#N/A	#N/A	#N/A	#N/A	2.98232	Y	Sentrin-specific protease 5 (EC 3.4.22.-) (Sentrin/SUMO-specific protease SENP5)	SENP5	SENP5	FKSG45	#N/A	#N/A	#N/A	#N/A	#N/A	#N/A	Q96HI0	#N/A	#N/A	1	#N/A	#N/A	#N/A	#N/A	#N/A	#N/A	#N/A	#N/A	#N/A	#N/A	#N/A	#N/A	#N/A	N	#N/A
SEPT10	Expression	Gusev 2018	TWAS	Supp. Table 3	TWAS	SEPT10	rs9330316	#N/A	#N/A	#N/A	#N/A	CMC	4.6	5e-06	rs9330316	8e-08	0.92	#N/A	5.30103	Y	Septin-10	SEPT10	SEPT10	#N/A	#N/A	#N/A	#N/A	#N/A	#N/A	#N/A	Q9P0V9	#N/A	#N/A	1	#N/A	#N/A	#N/A	#N/A	#N/A	#N/A	#N/A	#N/A	#N/A	#N/A	#N/A	#N/A	#N/A	N	#N/A
SEPT3	Common	Ripke 2014	GWAS	NHGRI-EBI GWAS catalogue	intron_variant	SEPT3	rs6002655	2e-09	2e-09	8.698970004	1.066	#N/A	#N/A	#N/A	#N/A	#N/A	#N/A	#N/A	8.69897	Y	Neuronal-specific septin-3	SEPT3	SEPT3	SEPT3	#N/A	#N/A	#N/A	#N/A	#N/A	#N/A	Q9UH03	#N/A	#N/A	1	#N/A	#N/A	#N/A	#N/A	#N/A	#N/A	#N/A	#N/A	#N/A	#N/A	#N/A	#N/A	#N/A	N	#N/A
SEPT5	Rare	Marshall 2017	CNV genotyping	Resource PGC_41K_QC_all_minimum12cnv, Figure 3 (red/yellow discs Freq.SZ>)	GeneMANIA network - synaptic/ARC-complex genes with rare loss >4 cases or controls, genome-wide sig. FWER < 0.05	SEPT5	#N/A, chr22_18081987	4.61736e-08	4.61736e-08	#N/A	#N/A	#N/A	#N/A	#N/A	#N/A	#N/A	#N/A	#N/A	7.33561	Y	Septin-5 (Cell division control-related protein 1) (CDCrel-1) (Peanut-like protein 1)	SEPT5	SEPT5	PNUTL1	#N/A	#N/A	#N/A	#N/A	#N/A	#N/A	Q99719	#N/A	#N/A	1	#N/A	#N/A	#N/A	#N/A	#N/A	#N/A	#N/A	#N/A	#N/A	#N/A	#N/A	#N/A	#N/A	N	#N/A
SEPT7	Rare	Marshall 2017	CNV genotyping	Figure 3 (blue discs Freq.CT>)	GeneMANIA network - synaptic/ARC-complex genes with rare loss >4 cases or controls	SEPT7	#N/A	#N/A	#N/A	#N/A	#N/A	#N/A	#N/A	#N/A	#N/A	#N/A	#N/A	#N/A	#N/A	N	Septin-7 (CDC10 protein homolog)	SEPT7	SEPT7	CDC10	#N/A	#N/A	#N/A	#N/A	#N/A	#N/A	Q16181	#N/A	#N/A	1	#N/A	#N/A	#N/A	#N/A	#N/A	#N/A	#N/A	#N/A	#N/A	#N/A	#N/A	#N/A	#N/A	N	#N/A
SERPIND1	Rare	Marshall 2017	CNV genotyping	Resource PGC_41K_QC_all_minimum12cnv	genome-wide sig. FWER < 0.05	SERPIND1	chr22_19458383	4.6347e-05	4.6347e-05	#N/A	#N/A	#N/A	#N/A	#N/A	#N/A	#N/A	#N/A	#N/A	4.33398	Y	Heparin cofactor 2 (Heparin cofactor II) (HC-II) (Protease inhibitor leuserpin-2) (HLS2) (Serpin D1)	HEP2	SERPIND1	HCF2	#N/A	#N/A	#N/A	#N/A	#N/A	#N/A	P05546	#N/A	#N/A	1	#N/A	#N/A	#N/A	#N/A	#N/A	#N/A	#N/A	#N/A	#N/A	#N/A	#N/A	#N/A	#N/A	N	#N/A
SERPING1	Common	Ripke 2014	GWAS	NHGRI-EBI GWAS catalogue	non_coding_transcript_exon_variant	SERPING1	rs9420	2e-09	2e-09	8.698970004	1.068	#N/A	#N/A	#N/A	#N/A	#N/A	#N/A	#N/A	8.69897	Y	Plasma protease C1 inhibitor (C1 Inh) (C1Inh) (C1 esterase inhibitor) (C1-inhibiting factor) (Serpin G1)	IC1	SERPING1	C1IN	C1NH	#N/A	#N/A	#N/A	#N/A	#N/A	P05155	#N/A	#N/A	1	#N/A	#N/A	#N/A	#N/A	#N/A	#N/A	#N/A	#N/A	#N/A	#N/A	#N/A	#N/A	#N/A	N	#N/A
SEZ6L2	Common	Ripke 2014 (Li 2017)	GWAS	NHGRI-EBI GWAS catalogue	non_coding_transcript_exon_variant	SEZ6L2	rs12691307	5e-11	5e-11	10.30103	1.073	#N/A	#N/A	#N/A	#N/A	#N/A	#N/A	#N/A	10.301	Y	Seizure 6-like protein 2	SE6L2	SEZ6L2	PSK	UNQ1903/PRO4349	#N/A	#N/A	#N/A	#N/A	#N/A	Q6UXD5	#N/A	#N/A	1	#N/A	#N/A	#N/A	#N/A	#N/A	#N/A	#N/A	#N/A	#N/A	#N/A	#N/A	#N/A	#N/A	N	#N/A
SEZ6L2	Rare	Marshall 2017	CNV genotyping	Resource PGC_41K_QC_all_minimum12cnv	genome-wide sig. FWER < 0.05	SEZ6L2	chr16_29789981	7.28e-08	7.28e-08	#N/A	#N/A	#N/A	#N/A	#N/A	#N/A	#N/A	#N/A	#N/A	7.13787	Y	Seizure 6-like protein 2	SE6L2	SEZ6L2	PSK	UNQ1903/PRO4349	#N/A	#N/A	#N/A	#N/A	#N/A	Q6UXD5	#N/A	#N/A	1	#N/A	#N/A	#N/A	#N/A	#N/A	#N/A	#N/A	#N/A	#N/A	#N/A	#N/A	#N/A	#N/A	N	#N/A
SF3B1	Common	Ripke 2014	GWAS	NHGRI-EBI GWAS catalogue	upstream_gene_variant	SF3B1	rs6434928	2e-11	2e-11	10.69897	1.0764263	#N/A	#N/A	#N/A	#N/A	#N/A	#N/A	#N/A	10.699	Y	Splicing factor 3B subunit 1 (Pre-mRNA-splicing factor SF3b 155 kDa subunit) (SF3b155) (Spliceosome-associated protein 155) (SAP 155)	SF3B1	SF3B1	SAP155	#N/A	#N/A	#N/A	#N/A	#N/A	#N/A	O75533	#N/A	#N/A	1	#N/A	#N/A	#N/A	#N/A	#N/A	#N/A	#N/A	#N/A	#N/A	#N/A	#N/A	#N/A	#N/A	N	#N/A
SF3B1	Expression	Gusev 2018	TWAS	Supp. Table 3	TWAS	SF3B1	rs6434928	#N/A	#N/A	#N/A	#N/A	YFS	5.9	4e-09	rs6434928	1e-11	#N/A	#N/A	8.39794	Y	Splicing factor 3B subunit 1 (Pre-mRNA-splicing factor SF3b 155 kDa subunit) (SF3b155) (Spliceosome-associated protein 155) (SAP 155)	SF3B1	SF3B1	SAP155	#N/A	#N/A	#N/A	#N/A	#N/A	#N/A	O75533	#N/A	#N/A	1	#N/A	#N/A	#N/A	#N/A	#N/A	#N/A	#N/A	#N/A	#N/A	#N/A	#N/A	#N/A	#N/A	N	#N/A
SF3B1	Expression	Gusev 2018	TWAS	Supp. Table 3	TWAS	SF3B1	rs6434928	#N/A	#N/A	#N/A	#N/A	CMC	5.7	2e-08	rs6434928	1e-11	0.98	#N/A	7.69897	Y	Splicing factor 3B subunit 1 (Pre-mRNA-splicing factor SF3b 155 kDa subunit) (SF3b155) (Spliceosome-associated protein 155) (SAP 155)	SF3B1	SF3B1	SAP155	#N/A	#N/A	#N/A	#N/A	#N/A	#N/A	O75533	#N/A	#N/A	1	#N/A	#N/A	#N/A	#N/A	#N/A	#N/A	#N/A	#N/A	#N/A	#N/A	#N/A	#N/A	#N/A	N	#N/A
SFMBT1	Common	Li 2017	GWAS	NHGRI-EBI GWAS catalogue	intron_variant	SFMBT1	rs2577831	5e-13	5e-13	12.30103	1.0683761	#N/A	#N/A	#N/A	#N/A	#N/A	#N/A	#N/A	12.301	Y	Scm-like with four MBT domains protein 1 (hSFMBT) (Renal ubiquitous protein 1)	SMBT1	SFMBT1	RU1	#N/A	#N/A	#N/A	#N/A	#N/A	#N/A	Q9UHJ3	#N/A	#N/A	1	#N/A	#N/A	#N/A	#N/A	#N/A	#N/A	#N/A	#N/A	#N/A	#N/A	#N/A	#N/A	#N/A	N	#N/A
SFXN2	Common	Ripke 2014	GWAS	NHGRI-EBI GWAS catalogue	intron_variant	SFXN2	rs11191419	6e-19	6e-19	18.22184875	1.1037527	#N/A	#N/A	#N/A	#N/A	#N/A	#N/A	#N/A	18.2218	Y	Sideroflexin-2	SFXN2	SFXN2	#N/A	#N/A	#N/A	#N/A	#N/A	#N/A	#N/A	Q96NB2	#N/A	#N/A	1	#N/A	#N/A	#N/A	#N/A	#N/A	#N/A	#N/A	#N/A	#N/A	#N/A	#N/A	#N/A	#N/A	N	#N/A
SGSM2	Common	Ripke 2014	GWAS	NHGRI-EBI GWAS catalogue	intron_variant	SGSM2	rs4523957	3e-10	3e-10	9.522878745	1.071	#N/A	#N/A	#N/A	#N/A	#N/A	#N/A	#N/A	9.52288	Y	Small G protein signaling modulator 2 (RUN and TBC1 domain-containing protein 1)	SGSM2	SGSM2	KIAA0397	RUTBC1	#N/A	#N/A	#N/A	#N/A	#N/A	O43147	#N/A	#N/A	1	#N/A	#N/A	#N/A	#N/A	#N/A	#N/A	#N/A	#N/A	#N/A	#N/A	#N/A	#N/A	#N/A	N	#N/A
SH2B1	Rare	Marshall 2017	CNV genotyping	Resource PGC_41K_QC_del_minimum8cnv	genome-wide sig. FWER < 0.05	SH2B1	chr16_28782579	6.4e-05	6.4e-05	#N/A	#N/A	#N/A	#N/A	#N/A	#N/A	#N/A	#N/A	#N/A	4.19382	Y	SH2B adapter protein 1 (Pro-rich, PH and SH2 domain-containing signaling mediator) (PSM) (SH2 domain-containing protein 1B)	SH2B1	SH2B1	KIAA1299	SH2B	#N/A	#N/A	#N/A	#N/A	#N/A	Q9NRF2	#N/A	#N/A	1	#N/A	#N/A	#N/A	#N/A	#N/A	#N/A	#N/A	#N/A	#N/A	#N/A	#N/A	#N/A	#N/A	N	#N/A
SHANK1	Rare	Fromer 2014	Exome seq - de novo mutations	Ex. Data Table 4a	enrichment - NMDAR complex	SHANK1	#N/A	#N/A	#N/A	#N/A	#N/A	#N/A	#N/A	#N/A	#N/A	#N/A	#N/A	#N/A	#N/A	N	SH3 and multiple ankyrin repeat domains protein 1 (Shank1) (Somatostatin receptor-interacting protein) (SSTR-interacting protein) (SSTRIP)	SHAN1	SHANK1	#N/A	#N/A	#N/A	#N/A	#N/A	#N/A	#N/A	Q9Y566	#N/A	#N/A	1	#N/A	#N/A	#N/A	#N/A	#N/A	#N/A	#N/A	#N/A	#N/A	#N/A	#N/A	#N/A	#N/A	N	#N/A
SHANK1	Rare	Marshall 2017	CNV genotyping	Figure 3 (red/yellow discs Freq.SZ>)	GeneMANIA network - synaptic/ARC-complex genes with rare loss >4 cases or controls	SHANK1	#N/A	#N/A	#N/A	#N/A	#N/A	#N/A	#N/A	#N/A	#N/A	#N/A	#N/A	#N/A	#N/A	N	SH3 and multiple ankyrin repeat domains protein 1 (Shank1) (Somatostatin receptor-interacting protein) (SSTR-interacting protein) (SSTRIP)	SHAN1	SHANK1	#N/A	#N/A	#N/A	#N/A	#N/A	#N/A	#N/A	Q9Y566	#N/A	#N/A	1	#N/A	#N/A	#N/A	#N/A	#N/A	#N/A	#N/A	#N/A	#N/A	#N/A	#N/A	#N/A	#N/A	N	#N/A
SHANK2	Rare	Marshall 2017	CNV genotyping	Figure 3 (red/yellow discs Freq.SZ>)	GeneMANIA network - synaptic/ARC-complex genes with rare loss >4 cases or controls	SHANK2	#N/A	#N/A	#N/A	#N/A	#N/A	#N/A	#N/A	#N/A	#N/A	#N/A	#N/A	#N/A	#N/A	N	SH3 and multiple ankyrin repeat domains protein 2 (Shank2) (Cortactin-binding protein 1) (CortBP1) (Proline-rich synapse-associated protein 1)	SHAN2	SHANK2	CORTBP1	KIAA1022	PROSAP1	#N/A	#N/A	#N/A	#N/A	Q9UPX8	#N/A	#N/A	1	#N/A	#N/A	#N/A	#N/A	#N/A	#N/A	#N/A	#N/A	#N/A	#N/A	#N/A	#N/A	#N/A	N	#N/A
SHISA8	Common	Ripke 2014	GWAS	NHGRI-EBI GWAS catalogue	intron_variant	SHISA8	rs6002655	2e-09	2e-09	8.698970004	1.066	#N/A	#N/A	#N/A	#N/A	#N/A	#N/A	#N/A	8.69897	Y	Protein shisa-8 (Shisa family member 8)	SHSA8	SHISA8	C22orf17	#N/A	#N/A	#N/A	#N/A	#N/A	#N/A	B8ZZ34	#N/A	#N/A	1	#N/A	#N/A	#N/A	#N/A	#N/A	#N/A	#N/A	#N/A	#N/A	#N/A	#N/A	#N/A	#N/A	N	#N/A
SHKBP1	Rare	Purcell 2014	Exome seq - rare disruptive mutations	Ex. Data Table 6b	Nominally sig. supported by Fromer 2014	SHKBP1	#N/A	#N/A	#N/A	#N/A	#N/A	#N/A	#N/A	#N/A	#N/A	#N/A	#N/A	#N/A	#N/A	N	SH3KBP1-binding protein 1 (SETA-binding protein 1)	SHKB1	SHKBP1	SB1	PP203	#N/A	#N/A	#N/A	#N/A	#N/A	Q8TBC3	#N/A	#N/A	1	#N/A	#N/A	#N/A	#N/A	#N/A	#N/A	#N/A	#N/A	#N/A	#N/A	#N/A	#N/A	#N/A	N	#N/A
SHMT2	Common	Ripke 2014	GWAS	NHGRI-EBI GWAS catalogue	upstream_gene_variant	SHMT2	rs12826178	2e-12	2e-12	11.69897	1.1820331	#N/A	#N/A	#N/A	#N/A	#N/A	#N/A	#N/A	11.699	Y	Serine hydroxymethyltransferase, mitochondrial (SHMT) (EC 2.1.2.1) (Glycine hydroxymethyltransferase) (Serine methylase)	GLYM	SHMT2	#N/A	#N/A	#N/A	#N/A	#N/A	#N/A	#N/A	P34897	#N/A	#N/A	1	#N/A	#N/A	#N/A	#N/A	#N/A	#N/A	#N/A	#N/A	#N/A	#N/A	#N/A	#N/A	#N/A	N	#N/A
SIPA1L1	Expression	Fromer 2016	Cortex RNA seq	Figure 6	Top 50 hub genes M2c module (disease-dependent coexpression differences and enriched for SCZ genetic associations)	SIPA1L1	#N/A	#N/A	#N/A	#N/A	#N/A	#N/A	#N/A	#N/A	#N/A	#N/A	#N/A	#N/A	#N/A	N	Signal-induced proliferation-associated 1-like protein 1 (SIPA1-like protein 1) (High-risk human papilloma viruses E6 oncoproteins targeted protein 1) (E6-targeted protein 1)	SI1L1	SIPA1L1	E6TP1	KIAA0440	#N/A	#N/A	#N/A	#N/A	#N/A	O43166	#N/A	#N/A	1	#N/A	#N/A	#N/A	#N/A	#N/A	#N/A	#N/A	#N/A	#N/A	#N/A	#N/A	#N/A	#N/A	N	#N/A
SLC12A4	Common	Ripke 2014	GWAS	NHGRI-EBI GWAS catalogue	intron_variant	SLC12A4	rs8044995	2e-08	2e-08	7.698970004	1.081	#N/A	#N/A	#N/A	#N/A	#N/A	#N/A	#N/A	7.69897	Y	Solute carrier family 12 member 4 (Electroneutral potassium-chloride cotransporter 1) (Erythroid K-Cl cotransporter 1) (hKCC1)	S12A4	SLC12A4	KCC1	#N/A	#N/A	#N/A	#N/A	#N/A	#N/A	Q9UP95	#N/A	#N/A	1	#N/A	#N/A	#N/A	#N/A	#N/A	#N/A	#N/A	#N/A	#N/A	#N/A	#N/A	#N/A	#N/A	N	#N/A
SLC22A11	Common	Moosavinasab 2016	PheWAS	REfine Drugs db	#N/A	SLC22A11	#N/A	0.02844	0.02844	#N/A	1.152	#N/A	#N/A	#N/A	#N/A	#N/A	#N/A	#N/A	#N/A	N	Solute carrier family 22 member 11 (Organic anion transporter 4)	S22AB	SLC22A11	OAT4	#N/A	#N/A	#N/A	#N/A	#N/A	#N/A	Q9NSA0	PROBENECID	PROBENECID	1	Solute carrier family 22 member 11 inhibitor	CHEMBL2073677	Solute carrier family 22 member 11	Solute carrier family 22 member 11	Homo sapiens	transporter electrochemical slc slc22	Small molecule	1951	M04AB01	hyperuricemia	hyperuricemia;gout	nephrology	nephrology;rheumatology	Y	CEFTRIAXONE
SLC22A5	Common	Moosavinasab 2016	PheWAS	REfine Drugs db	#N/A	SLC22A5	#N/A	0.04358	0.04358	#N/A	1.139	#N/A	#N/A	#N/A	#N/A	#N/A	#N/A	#N/A	#N/A	N	Solute carrier family 22 member 5 (High-affinity sodium-dependent carnitine cotransporter) (Organic cation/carnitine transporter 2)	S22A5	SLC22A5	OCTN2	#N/A	#N/A	#N/A	#N/A	#N/A	#N/A	O76082	#N/A	#N/A	1	#N/A	#N/A	#N/A	#N/A	#N/A	#N/A	#N/A	#N/A	#N/A	#N/A	#N/A	#N/A	#N/A	N	#N/A
SLC25A1	Rare	Marshall 2017	CNV genotyping	Resource PGC_41K_QC_all_minimum12cnv	genome-wide sig. FWER < 0.05	SLC25A1	chr22_17543088	3.41554e-08	3.41554e-08	#N/A	#N/A	#N/A	#N/A	#N/A	#N/A	#N/A	#N/A	#N/A	7.46654	Y	Tricarboxylate transport protein, mitochondrial (Citrate transport protein) (CTP) (Solute carrier family 25 member 1) (Tricarboxylate carrier protein)	TXTP	SLC25A1	SLC20A3	#N/A	#N/A	#N/A	#N/A	#N/A	#N/A	P53007	#N/A	#N/A	1	#N/A	#N/A	#N/A	#N/A	#N/A	#N/A	#N/A	#N/A	#N/A	#N/A	#N/A	#N/A	#N/A	N	#N/A
SLC25A3	Rare	Purcell 2014	Exome seq - rare disruptive mutations	Ex. Data Table 2	large-effect alleles - ARC/PSD	SLC25A3	#N/A	#N/A	#N/A	#N/A	#N/A	#N/A	#N/A	#N/A	#N/A	#N/A	#N/A	#N/A	#N/A	N	Phosphate carrier protein, mitochondrial (Phosphate transport protein) (PTP) (Solute carrier family 25 member 3)	MPCP	SLC25A3	PHC	OK/SW-cl.48	#N/A	#N/A	#N/A	#N/A	#N/A	Q00325	#N/A	#N/A	1	#N/A	#N/A	#N/A	#N/A	#N/A	#N/A	#N/A	#N/A	#N/A	#N/A	#N/A	#N/A	#N/A	N	#N/A
SLC32A1	Common	Ripke 2014	GWAS	NHGRI-EBI GWAS catalogue	intron_variant	SLC32A1	rs6065094	1e-11	1e-11	11	1.0775862	#N/A	#N/A	#N/A	#N/A	#N/A	#N/A	#N/A	11	Y	Vesicular inhibitory amino acid transporter (GABA and glycine transporter) (Solute carrier family 32 member 1) (Vesicular GABA transporter) (hVIAAT)	VIAAT	SLC32A1	VGAT	VIAAT	#N/A	#N/A	#N/A	#N/A	#N/A	Q9H598	#N/A	#N/A	1	#N/A	#N/A	#N/A	#N/A	#N/A	#N/A	#N/A	#N/A	#N/A	#N/A	#N/A	#N/A	#N/A	N	#N/A
SLC35G2	Common	Li 2017	GWAS	NHGRI-EBI GWAS catalogue	intron_variant	TMEM22	rs66691851	4e-15	4e-15	14.39794001	1.0799136	#N/A	#N/A	#N/A	#N/A	#N/A	#N/A	#N/A	14.3979	Y	Solute carrier family 35 member G2 (Transmembrane protein 22)	S35G2	SLC35G2	TMEM22	#N/A	#N/A	#N/A	#N/A	#N/A	#N/A	Q8TBE7	#N/A	#N/A	1	#N/A	#N/A	#N/A	#N/A	#N/A	#N/A	#N/A	#N/A	#N/A	#N/A	#N/A	#N/A	#N/A	N	#N/A
SLC35G2	Common	Ripke 2014	GWAS	NHGRI-EBI GWAS catalogue	intron_variant	SLC35G2	rs7432375	7e-11	7e-11	10.15490196	1.0718113	#N/A	#N/A	#N/A	#N/A	#N/A	#N/A	#N/A	10.1549	Y	Solute carrier family 35 member G2 (Transmembrane protein 22)	S35G2	SLC35G2	TMEM22	#N/A	#N/A	#N/A	#N/A	#N/A	#N/A	Q8TBE7	#N/A	#N/A	1	#N/A	#N/A	#N/A	#N/A	#N/A	#N/A	#N/A	#N/A	#N/A	#N/A	#N/A	#N/A	#N/A	N	#N/A
SLC38A7	Common	Ripke 2014	GWAS	NHGRI-EBI GWAS catalogue	intergenic_variant	SLC38A7	rs12325245	2e-08	2e-08	7.698970004	1.0869565	#N/A	#N/A	#N/A	#N/A	#N/A	#N/A	#N/A	7.69897	Y	Putative sodium-coupled neutral amino acid transporter 7 (Solute carrier family 38 member 7)	S38A7	SLC38A7	SNAT7	#N/A	#N/A	#N/A	#N/A	#N/A	#N/A	Q9NVC3	#N/A	#N/A	1	#N/A	#N/A	#N/A	#N/A	#N/A	#N/A	#N/A	#N/A	#N/A	#N/A	#N/A	#N/A	#N/A	N	#N/A
SLC39A8	Common	Ripke 2014	GWAS	NHGRI-EBI GWAS catalogue	intergenic_variant	SLC39A8	rs35518360	8e-15	8e-15	14.09691001	1.166861	#N/A	#N/A	#N/A	#N/A	#N/A	#N/A	#N/A	14.0969	Y	Zinc transporter ZIP8 (BCG-induced integral membrane protein in monocyte clone 103 protein) (LIV-1 subfamily of ZIP zinc transporter 6) (LZT-Hs6) (Solute carrier family 39 member 8) (Zrt- and Irt-like protein 8) (ZIP-8)	S39A8	SLC39A8	BIGM103	ZIP8	PP3105	#N/A	#N/A	#N/A	#N/A	Q9C0K1	#N/A	#N/A	1	#N/A	#N/A	#N/A	#N/A	#N/A	#N/A	#N/A	#N/A	#N/A	#N/A	#N/A	#N/A	#N/A	N	#N/A
SLC45A1	Common	Li 2017	GWAS	NHGRI-EBI GWAS catalogue	intron_variant	SLC45A1	rs172531	5e-11	5e-11	10.30103	1.0741138	#N/A	#N/A	#N/A	#N/A	#N/A	#N/A	#N/A	10.301	Y	Proton-associated sugar transporter A (PAST-A) (Deleted in neuroblastoma 5 protein) (DNb-5) (Solute carrier family 45 member 1)	S45A1	SLC45A1	DNB5	#N/A	#N/A	#N/A	#N/A	#N/A	#N/A	Q9Y2W3	#N/A	#N/A	1	#N/A	#N/A	#N/A	#N/A	#N/A	#N/A	#N/A	#N/A	#N/A	#N/A	#N/A	#N/A	#N/A	N	#N/A
SLC45A1	Expression	Gusev 2018	TWAS	Supp. Table 3	TWAS	SLC45A1	rs301797	#N/A	#N/A	#N/A	#N/A	CMC	-5.5	3.5e-08	rs301797	2.7e-09	0.46	RPB2	7.45593	Y	Proton-associated sugar transporter A (PAST-A) (Deleted in neuroblastoma 5 protein) (DNb-5) (Solute carrier family 45 member 1)	S45A1	SLC45A1	DNB5	#N/A	#N/A	#N/A	#N/A	#N/A	#N/A	Q9Y2W3	#N/A	#N/A	1	#N/A	#N/A	#N/A	#N/A	#N/A	#N/A	#N/A	#N/A	#N/A	#N/A	#N/A	#N/A	#N/A	N	#N/A
SLC4A10	Common	Ripke 2014	GWAS	NHGRI-EBI GWAS catalogue	downstream_gene_variant	SLC4A10	rs2909457	5e-08	5e-08	7.301029996	1.059322	#N/A	#N/A	#N/A	#N/A	#N/A	#N/A	#N/A	7.30103	Y	Sodium-driven chloride bicarbonate exchanger (Solute carrier family 4 member 10)	S4A10	SLC4A10	NCBE	#N/A	#N/A	#N/A	#N/A	#N/A	#N/A	Q6U841	#N/A	#N/A	1	#N/A	#N/A	#N/A	#N/A	#N/A	#N/A	#N/A	#N/A	#N/A	#N/A	#N/A	#N/A	#N/A	N	#N/A
SLC51A	Rare	Purcell 2014	Exome seq - rare disruptive mutations	Ex. Data Table 4	enrichment - 3q29 CNV region	SLC51A	#N/A	#N/A	#N/A	#N/A	#N/A	#N/A	#N/A	#N/A	#N/A	#N/A	#N/A	#N/A	#N/A	N	Organic solute transporter subunit alpha (OST-alpha) (Solute carrier family 51 subunit alpha)	OSTA	SLC51A	OSTA	#N/A	#N/A	#N/A	#N/A	#N/A	#N/A	Q86UW1	#N/A	#N/A	1	#N/A	#N/A	#N/A	#N/A	#N/A	#N/A	#N/A	#N/A	#N/A	#N/A	#N/A	#N/A	#N/A	N	#N/A
SLC51A	Rare	Marshall 2017	CNV genotyping	Resource PGC_41K_QC_all_minimum12cnv	genome-wide sig. FWER < 0.05	SLC51A	chr3_197427780	8.30696e-05	8.30696e-05	#N/A	#N/A	#N/A	#N/A	#N/A	#N/A	#N/A	#N/A	#N/A	4.08056	Y	Organic solute transporter subunit alpha (OST-alpha) (Solute carrier family 51 subunit alpha)	OSTA	SLC51A	OSTA	#N/A	#N/A	#N/A	#N/A	#N/A	#N/A	Q86UW1	#N/A	#N/A	1	#N/A	#N/A	#N/A	#N/A	#N/A	#N/A	#N/A	#N/A	#N/A	#N/A	#N/A	#N/A	#N/A	N	#N/A
SLC7A4	Rare	Marshall 2017	CNV genotyping	Resource PGC_41K_QC_all_minimum12cnv	genome-wide sig. FWER < 0.05	SLC7A4	chr22_19713007	8.86703e-05	8.86703e-05	#N/A	#N/A	#N/A	#N/A	#N/A	#N/A	#N/A	#N/A	#N/A	4.05222	Y	Cationic amino acid transporter 4 (CAT-4) (CAT4) (Solute carrier family 7 member 4)	CTR4	SLC7A4	#N/A	#N/A	#N/A	#N/A	#N/A	#N/A	#N/A	O43246	#N/A	#N/A	1	#N/A	#N/A	#N/A	#N/A	#N/A	#N/A	#N/A	#N/A	#N/A	#N/A	#N/A	#N/A	#N/A	N	#N/A
SLC7A6	Common	Ripke 2014	GWAS	NHGRI-EBI GWAS catalogue	intron_variant	SLC7A6	rs8044995	2e-08	2e-08	7.698970004	1.081	#N/A	#N/A	#N/A	#N/A	#N/A	#N/A	#N/A	7.69897	Y	Y+L amino acid transporter 2 (Cationic amino acid transporter, y+ system) (Solute carrier family 7 member 6) (y(+)L-type amino acid transporter 2) (Y+LAT2) (y+LAT-2)	YLAT2	SLC7A6	KIAA0245	#N/A	#N/A	#N/A	#N/A	#N/A	#N/A	Q92536	#N/A	#N/A	1	#N/A	#N/A	#N/A	#N/A	#N/A	#N/A	#N/A	#N/A	#N/A	#N/A	#N/A	#N/A	#N/A	N	#N/A
SLC7A6OS	Common	Ripke 2014	GWAS	NHGRI-EBI GWAS catalogue	intron_variant	SLC7A6OS	rs8044995	2e-08	2e-08	7.698970004	1.081	#N/A	#N/A	#N/A	#N/A	#N/A	#N/A	#N/A	7.69897	Y	Probable RNA polymerase II nuclear localization protein SLC7A6OS (ADAMS proteinase-related protein) (Solute carrier family 7 member 6 opposite strand transcript)	S7A6O	SLC7A6OS	#N/A	#N/A	#N/A	#N/A	#N/A	#N/A	#N/A	Q96CW6	#N/A	#N/A	1	#N/A	#N/A	#N/A	#N/A	#N/A	#N/A	#N/A	#N/A	#N/A	#N/A	#N/A	#N/A	#N/A	N	#N/A
SLC9B1	Common	Li 2017	GWAS	NHGRI-EBI GWAS catalogue	3_prime_UTR_variant	NHEDC1, SLC9B1	rs11722779	3e-08	3e-08	7.522878745	1.0515248	#N/A	#N/A	#N/A	#N/A	#N/A	#N/A	#N/A	7.52288	Y	Sodium/hydrogen exchanger 9B1 (Na(+)/H(+) exchanger-like domain-containing protein 1) (NHE domain-containing protein 1) (Sodium/hydrogen exchanger-like domain-containing protein 1) (Solute carrier family 9, subfamily B member 1)	SL9B1	SLC9B1	NHA1	NHEDC1	#N/A	#N/A	#N/A	#N/A	#N/A	Q4ZJI4	#N/A	#N/A	1	#N/A	#N/A	#N/A	#N/A	#N/A	#N/A	#N/A	#N/A	#N/A	#N/A	#N/A	#N/A	#N/A	N	#N/A
SMCO1	Rare	Purcell 2014	Exome seq - rare disruptive mutations	Ex. Data Table 4	enrichment - 3q29 CNV region	C3orf43	#N/A	#N/A	#N/A	#N/A	#N/A	#N/A	#N/A	#N/A	#N/A	#N/A	#N/A	#N/A	#N/A	N	Single-pass membrane and coiled-coil domain-containing protein 1 (Single-pass membrane protein with coiled-coil domains 1)	SMCO1	SMCO1	C3orf43	#N/A	#N/A	#N/A	#N/A	#N/A	#N/A	Q147U7	#N/A	#N/A	1	#N/A	#N/A	#N/A	#N/A	#N/A	#N/A	#N/A	#N/A	#N/A	#N/A	#N/A	#N/A	#N/A	N	#N/A
SMCO1	Rare	Marshall 2017	CNV genotyping	Resource PGC_41K_QC_all_minimum12cnv	genome-wide sig. FWER < 0.05	SMCO1	chr3_197718147	1.77007e-06	1.77007e-06	#N/A	#N/A	#N/A	#N/A	#N/A	#N/A	#N/A	#N/A	#N/A	5.75201	Y	Single-pass membrane and coiled-coil domain-containing protein 1 (Single-pass membrane protein with coiled-coil domains 1)	SMCO1	SMCO1	C3orf43	#N/A	#N/A	#N/A	#N/A	#N/A	#N/A	Q147U7	#N/A	#N/A	1	#N/A	#N/A	#N/A	#N/A	#N/A	#N/A	#N/A	#N/A	#N/A	#N/A	#N/A	#N/A	#N/A	N	#N/A
SMDT1	Common	Ripke 2014	GWAS	NHGRI-EBI GWAS catalogue	intron_variant	SMDT1	rs6002655	2e-09	2e-09	8.698970004	1.066	#N/A	#N/A	#N/A	#N/A	#N/A	#N/A	#N/A	8.69897	Y	Essential MCU regulator, mitochondrial (Single-pass membrane protein with aspartate-rich tail 1, mitochondrial)	EMRE	SMDT1	C22orf32	EMRE	#N/A	#N/A	#N/A	#N/A	#N/A	Q9H4I9	#N/A	#N/A	1	#N/A	#N/A	#N/A	#N/A	#N/A	#N/A	#N/A	#N/A	#N/A	#N/A	#N/A	#N/A	#N/A	N	#N/A
SMDT1	Expression	Gusev 2018	TWAS	Supp. Table 3	TWAS	C22orf32	rs6002655	#N/A	#N/A	#N/A	#N/A	NTR	5.6	3e-08	rs6002655	1e-09	0.62	#N/A	7.52288	Y	Essential MCU regulator, mitochondrial (Single-pass membrane protein with aspartate-rich tail 1, mitochondrial)	EMRE	SMDT1	C22orf32	EMRE	#N/A	#N/A	#N/A	#N/A	#N/A	Q9H4I9	#N/A	#N/A	1	#N/A	#N/A	#N/A	#N/A	#N/A	#N/A	#N/A	#N/A	#N/A	#N/A	#N/A	#N/A	#N/A	N	#N/A
SMG6	Common	Ripke 2014	GWAS	NHGRI-EBI GWAS catalogue	intron_variant	SMG6	rs4523957	3e-10	3e-10	9.522878745	1.071	#N/A	#N/A	#N/A	#N/A	#N/A	#N/A	#N/A	9.52288	Y	Telomerase-binding protein EST1A (EC 3.1.-.-) (EST1-like protein A) (Ever shorter telomeres 1A) (Smg-6 homolog) (Telomerase subunit EST1A) (hSmg5/7a)	EST1A	SMG6	C17orf31	EST1A	KIAA0732	#N/A	#N/A	#N/A	#N/A	Q86US8	#N/A	#N/A	1	#N/A	#N/A	#N/A	#N/A	#N/A	#N/A	#N/A	#N/A	#N/A	#N/A	#N/A	#N/A	#N/A	N	#N/A
SMIM4	Common	Ripke 2014	GWAS	NHGRI-EBI GWAS catalogue	downstream_gene_variant	SMIM4	rs2535627	4e-11	4e-11	10.39794001	1.071	#N/A	#N/A	#N/A	#N/A	#N/A	#N/A	#N/A	10.3979	Y	Small integral membrane protein 4	SMIM4	SMIM4	C3orf78	#N/A	#N/A	#N/A	#N/A	#N/A	#N/A	Q8WVI0	#N/A	#N/A	1	#N/A	#N/A	#N/A	#N/A	#N/A	#N/A	#N/A	#N/A	#N/A	#N/A	#N/A	#N/A	#N/A	N	#N/A
SNAP23	Rare	Marshall 2017	CNV genotyping	Figure 3 (blue discs Freq.CT>)	GeneMANIA network - synaptic/ARC-complex genes with rare loss >4 cases or controls	SNAP23	#N/A	#N/A	#N/A	#N/A	#N/A	#N/A	#N/A	#N/A	#N/A	#N/A	#N/A	#N/A	#N/A	N	Synaptosomal-associated protein 23 (SNAP-23) (Vesicle-membrane fusion protein SNAP-23)	SNP23	SNAP23	#N/A	#N/A	#N/A	#N/A	#N/A	#N/A	#N/A	O00161	#N/A	#N/A	1	#N/A	#N/A	#N/A	#N/A	#N/A	#N/A	#N/A	#N/A	#N/A	#N/A	#N/A	#N/A	#N/A	N	#N/A
SNAP29	Rare	Marshall 2017	CNV genotyping	Resource PGC_41K_QC_all_minimum12cnv, Figure 3 (red/yellow discs Freq.SZ>)	genome-wide sig. FWER < 0.05, GeneMANIA network - synaptic/ARC-complex genes with rare loss >4 cases or controls	SNAP29	chr22_19543292, #N/A	4.6347e-05	4.6347e-05	#N/A	#N/A	#N/A	#N/A	#N/A	#N/A	#N/A	#N/A	#N/A	4.33398	Y	Synaptosomal-associated protein 29 (SNAP-29) (Soluble 29 kDa NSF attachment protein) (Vesicle-membrane fusion protein SNAP-29)	SNP29	SNAP29	#N/A	#N/A	#N/A	#N/A	#N/A	#N/A	#N/A	O95721	#N/A	#N/A	1	#N/A	#N/A	#N/A	#N/A	#N/A	#N/A	#N/A	#N/A	#N/A	#N/A	#N/A	#N/A	#N/A	N	#N/A
SNAP91	Expression	Fromer 2016	Cortex RNA seq	Text	eQTL (single gene locus)	SNAP91	#N/A	#N/A	#N/A	#N/A	#N/A	#N/A	#N/A	#N/A	#N/A	#N/A	#N/A	#N/A	#N/A	N	Clathrin coat assembly protein AP180 (91 kDa synaptosomal-associated protein) (Clathrin coat-associated protein AP180) (Phosphoprotein F1-20)	AP180	SNAP91	KIAA0656	#N/A	#N/A	#N/A	#N/A	#N/A	#N/A	O60641	#N/A	#N/A	1	#N/A	#N/A	#N/A	#N/A	#N/A	#N/A	#N/A	#N/A	#N/A	#N/A	#N/A	#N/A	#N/A	N	#N/A
SNAP91	Common	Li 2017	GWAS	NHGRI-EBI GWAS catalogue	intron_variant	SNAP91	rs217331	2e-13	2e-13	12.69897	1.0706638	#N/A	#N/A	#N/A	#N/A	#N/A	#N/A	#N/A	12.699	Y	Clathrin coat assembly protein AP180 (91 kDa synaptosomal-associated protein) (Clathrin coat-associated protein AP180) (Phosphoprotein F1-20)	AP180	SNAP91	KIAA0656	#N/A	#N/A	#N/A	#N/A	#N/A	#N/A	O60641	#N/A	#N/A	1	#N/A	#N/A	#N/A	#N/A	#N/A	#N/A	#N/A	#N/A	#N/A	#N/A	#N/A	#N/A	#N/A	N	#N/A
SNAP91	Expression	Gusev 2018	TWAS	Supp. Table 3	TWAS	SNAP91	rs3798869	#N/A	#N/A	#N/A	#N/A	CMC-splicing	5	5e-07	rs3798869	1e-09	0.72	#N/A	6.30103	Y	Clathrin coat assembly protein AP180 (91 kDa synaptosomal-associated protein) (Clathrin coat-associated protein AP180) (Phosphoprotein F1-20)	AP180	SNAP91	KIAA0656	#N/A	#N/A	#N/A	#N/A	#N/A	#N/A	O60641	#N/A	#N/A	1	#N/A	#N/A	#N/A	#N/A	#N/A	#N/A	#N/A	#N/A	#N/A	#N/A	#N/A	#N/A	#N/A	N	#N/A
SNAP91	Expression	Gusev 2018	TWAS	Supp. Table 3	TWAS	SNAP91	rs3798869	#N/A	#N/A	#N/A	#N/A	CMC	4.8	1e-06	rs3798869	1e-09	0.98	#N/A	6	Y	Clathrin coat assembly protein AP180 (91 kDa synaptosomal-associated protein) (Clathrin coat-associated protein AP180) (Phosphoprotein F1-20)	AP180	SNAP91	KIAA0656	#N/A	#N/A	#N/A	#N/A	#N/A	#N/A	O60641	#N/A	#N/A	1	#N/A	#N/A	#N/A	#N/A	#N/A	#N/A	#N/A	#N/A	#N/A	#N/A	#N/A	#N/A	#N/A	N	#N/A
[truncated: 178 more rows]
[truncated: 63 more columns]
