# Supplementary material for: The druggable schizophrenia genome: from repurposing opportunities to unexplored drug targets
Source: NPJ Genom Med. 2022 Mar 25;7:25. doi: 10.1038/s41525-022-00290-4 (PMC8956592; doi:10.1038/s41525-022-00290-4)
Supplement: Supplementary file 3 — Supplementary Data 2 [file 41525_2022_290_MOESM3_ESM.xlsx]

## Sheet: Sheet1
Risk Gene (HGNC)	Risk variant type	Study	Method	UniProt accession	Protein name	Protein class description	Drug count	Drugs	Targeted SCZ clinical trial (Y/N)	SCZ clinical trial drug	Mechanism of action	Target ChEMBL ID	Molecule type	ATC code	Indication	Disease area
C4B	Common	Sekar 2016	Characterization MHC locus	P0C0L4	Complement C4-A	enzyme modulator protease inhibitor serine protease inhibitor	1	IMMUNOGLOBULIN	Y	IMMUNOGLOBULIN	Complement C4-A binder	#N/A	Antibody	J06BA02	chronic lymphocytic leukemia (CLL); thrombocytopenia; chronic inflammatory demyelinating polyneuropathy (CIDP)	hematologic malignancy; hematology; neurology/psychiatry
C4B	Expression	Fromer 2016	Cortex RNA seq	P0C0L4	Complement C4-A	enzyme modulator protease inhibitor serine protease inhibitor	1	IMMUNOGLOBULIN	Y	IMMUNOGLOBULIN	Complement C4-A binder	#N/A	Antibody	J06BA02	chronic lymphocytic leukemia (CLL); thrombocytopenia; chronic inflammatory demyelinating polyneuropathy (CIDP)	hematologic malignancy; hematology; neurology/psychiatry
CA14	Common	Ripke 2014	GWAS	Q9ULX7	Carbonic anhydrase 14	enzyme lyase	1	ETHOXZOLAMIDE	N	#N/A	Carbonic anhydrase inhibitor	CHEMBL2095180	Small molecule	#N/A	glaucoma;duodenal ulcer disease	ophthalmology;gastroenterology
CACNA1B	Rare	Purcell 2014	Exome seq - rare disruptive mutations	Q00975	Voltage-dependent N-type calcium channel subunit alpha-1B	ion channel vgc vg ca	3	BEPRIDIL, LEVETIRACETAM, ZICONOTIDE ACETATE	Y	LEVETIRACETAM	Voltage-gated calcium channel blocker, Voltage-gated N-type calcium channel alpha-1B subunit blocker	CHEMBL2363032, CHEMBL4478	Small molecule, Protein	C08EA02, N03AX14, N02BG08	angina pectoris, seizures, #N/A	cardiology, neurology/psychiatry, #N/A
CACNA1C	Rare	Purcell 2014	Exome seq - rare disruptive mutations	Q13936	Voltage-dependent L-type calcium channel subunit alpha-1C	ion channel vgc vg ca	12	NISOLDIPINE, DRONEDARONE, DILTIAZEM, CLEVIDIPINE, NICARDIPINE, AMLODIPINE, ISRADIPINE, NIMODIPINE, NIFEDIPINE, FELODIPINE, VERAPAMIL, BEPRIDIL	Y	ISRADIPINE	Voltage-gated L-type calcium channel blocker, Voltage-gated calcium channel blocker	CHEMBL2095229, CHEMBL2363032	Small molecule	C08CA07, C01BD07, C08DB01, C08CA16, C08CA04, C08CA01, C08CA03, C08CA06, C08CA55, C08CA02, C08DA01, C08CA05, C08DA51, C08EA02	hypertension, atrial fibrillation (AF), hypertension;angina pectoris, #N/A, chronic stable angina;hypertension, hypertension;chronic stable angina;vasospastic angina;coronary artery disease (CAD), hemorrhage, vasospastic angina;chronic stable angina, angina pectoris	cardiology, cardiology;cardiology, #N/A, cardiology;cardiology;cardiology;cardiology, hematology
CACNA1C	Common	Ripke 2014 (Li 2017)	GWAS	Q13936	Voltage-dependent L-type calcium channel subunit alpha-1C	ion channel vgc vg ca	12	NIFEDIPINE, NISOLDIPINE, AMLODIPINE, ISRADIPINE, VERAPAMIL, DRONEDARONE, CLEVIDIPINE, FELODIPINE, BEPRIDIL, DILTIAZEM, NIMODIPINE, NICARDIPINE	Y	ISRADIPINE	Voltage-gated L-type calcium channel blocker, Voltage-gated calcium channel blocker	CHEMBL2095229, CHEMBL2363032	Small molecule	C08CA05, C08CA07, C08CA01, C08CA03, C08DA01, C01BD07, C08CA16, C08CA02, C08EA02, C08DB01, C08CA06, C08CA04, C08CA55, C08DA51	vasospastic angina;chronic stable angina, hypertension, hypertension;chronic stable angina;vasospastic angina;coronary artery disease (CAD), atrial fibrillation (AF), #N/A, angina pectoris, hypertension;angina pectoris, hemorrhage, chronic stable angina;hypertension	cardiology;cardiology, cardiology, cardiology;cardiology;cardiology;cardiology, #N/A, hematology
CACNA1E	Expression	Fromer 2016	Cortex RNA seq	Q15878	Voltage-dependent R-type calcium channel subunit alpha-1E	ion channel vgc vg ca	1	BEPRIDIL	N	#N/A	Voltage-gated calcium channel blocker	CHEMBL2363032	Small molecule	C08EA02	angina pectoris	cardiology
CACNA1H	Rare	Purcell 2014	Exome seq - rare disruptive mutations	O95180	Voltage-dependent T-type calcium channel subunit alpha-1H	ion channel vgc vg ca	9	PHENSUXIMIDE, BEPRIDIL, TRIMETHADIONE, VERAPAMIL, FLUNARIZINE, ETHOSUXIMIDE, METHSUXIMIDE, PARAMETHADIONE, MIBEFRADIL	Y	ISRADIPINE	Voltage-gated T-type calcium channel blocker, Voltage-gated calcium channel blocker, #N/A	CHEMBL2362995, CHEMBL2363032, #N/A	Small molecule	N03AD02, C08EA02, N03AC02, C08DA51, N07CA03ÃƒÆ’Ã†â€™Ãƒâ€ Ã¢â‚¬â„¢ÃƒÆ’Ã‚Â¢ÃƒÂ¢Ã¢â‚¬Å¡Ã‚Â¬Ãƒâ€¦Ã‚Â¡ÃƒÆ’Ã†â€™ÃƒÂ¢Ã¢â€šÂ¬Ã…Â¡ÃƒÆ’Ã¢â‚¬Å¡Ãƒâ€šÃ‚Â , C08DA01, N03AD51, N03AD03, N03AC01, C08CX01, N03AD01	seizures, angina pectoris, hypertension, migraine headache;vertigo;peripheral artery disease (PAD), epilepsy, #N/A	neurology/psychiatry, cardiology, neurology/psychiatry;neurology/psychiatry;cardiology, #N/A
CACNA1I	Common	Li 2017	GWAS	Q9P0X4	Voltage-dependent T-type calcium channel subunit alpha-1I	ion channel vgc vg ca	9	BEPRIDIL, FLUNARIZINE, TRIMETHADIONE, ETHOSUXIMIDE, MIBEFRADIL, METHSUXIMIDE, PARAMETHADIONE, PHENSUXIMIDE, VERAPAMIL	Y	FLUNARIZINE	Voltage-gated calcium channel blocker, Voltage-gated T-type calcium channel blocker, #N/A	CHEMBL2363032, CHEMBL2362995, #N/A	Small molecule	C08EA02, N07CA03ÃƒÆ’Ã†â€™Ãƒâ€ Ã¢â‚¬â„¢ÃƒÆ’Ã‚Â¢ÃƒÂ¢Ã¢â‚¬Å¡Ã‚Â¬Ãƒâ€¦Ã‚Â¡ÃƒÆ’Ã†â€™ÃƒÂ¢Ã¢â€šÂ¬Ã…Â¡ÃƒÆ’Ã¢â‚¬Å¡Ãƒâ€šÃ‚Â , N03AC02, N03AD01, C08CX01, N03AD03, N03AC01, N03AD02, C08DA51, N03AD51, C08DA01	angina pectoris, migraine headache;vertigo;peripheral artery disease (PAD), seizures, epilepsy, #N/A, hypertension	cardiology, neurology/psychiatry;neurology/psychiatry;cardiology, neurology/psychiatry, #N/A
CACNA1S	Rare	Purcell 2014	Exome seq - rare disruptive mutations	Q13698	Voltage-dependent L-type calcium channel subunit alpha-1S	ion channel vgc vg ca	12	DILTIAZEM, ISRADIPINE, BEPRIDIL, FELODIPINE, VERAPAMIL, AMLODIPINE, DRONEDARONE, CLEVIDIPINE, NIMODIPINE, NIFEDIPINE, NICARDIPINE, NISOLDIPINE	Y	ISRADIPINE	Voltage-gated L-type calcium channel blocker, Voltage-gated calcium channel blocker	CHEMBL2095229, CHEMBL2363032	Small molecule	C08DB01, C08CA03, C08EA02, C08CA02, C08DA01, C08CA01, C01BD07, C08CA16, C08CA06, C08CA05, C08CA55, C08CA04, C08CA07, C08DA51	hypertension;angina pectoris, hypertension, angina pectoris, hypertension;chronic stable angina;vasospastic angina;coronary artery disease (CAD), atrial fibrillation (AF), #N/A, hemorrhage, vasospastic angina;chronic stable angina, chronic stable angina;hypertension	cardiology;cardiology, cardiology, cardiology;cardiology;cardiology;cardiology, #N/A, hematology
CACNA2D1	Rare	Purcell 2014	Exome seq - rare disruptive mutations	P54289	Voltage-dependent calcium channel subunit alpha-2/delta-1	auxiliary transport protein ca alpha2delta	4	GABAPENTIN, PREGABALIN, GABAPENTIN ENACARBIL, BEPRIDIL	Y	GABAPENTIN, PREGABALIN	Voltage-gated calcium channel modulator, Voltage-gated calcium channel blocker	CHEMBL2363032	Small molecule	N03AX12, N03AX16, C08EA02	virus herpes simplex (HSV);shingles;seizures;restless leg syndrome, peripheral neuropathy;seizures;fibromyalgia;postherpetic neuralgia, #N/A, angina pectoris	infectious disease;infectious disease;neurology/psychiatry;neurology/psychiatry, neurology/psychiatry;neurology/psychiatry;rheumatology;neurology/psychiatry, #N/A, cardiology
CACNA2D2	Rare	Purcell 2014	Exome seq - rare disruptive mutations	Q9NY47	Voltage-dependent calcium channel subunit alpha-2/delta-2	auxiliary transport protein ca alpha2delta	1	BEPRIDIL	N	#N/A	Voltage-gated calcium channel blocker	CHEMBL2363032	Small molecule	C08EA02	angina pectoris	cardiology
CACNA2D3	Rare	Purcell 2014	Exome seq - rare disruptive mutations	Q8IZS8	Voltage-dependent calcium channel subunit alpha-2/delta-3	auxiliary transport protein ca alpha2delta	1	BEPRIDIL	N	#N/A	Voltage-gated calcium channel blocker	CHEMBL2363032	Small molecule	C08EA02	angina pectoris	cardiology
CACNA2D4	Rare	Purcell 2014	Exome seq - rare disruptive mutations	Q7Z3S7	Voltage-dependent calcium channel subunit alpha-2/delta-4	auxiliary transport protein ca alpha2delta	1	BEPRIDIL	N	#N/A	Voltage-gated calcium channel blocker	CHEMBL2363032	Small molecule	C08EA02	angina pectoris	cardiology
CACNB2	Rare	Purcell 2014	Exome seq - rare disruptive mutations	Q08289	Voltage-dependent L-type calcium channel subunit beta-2	auxiliary transport protein ca beta	1	BEPRIDIL	N	#N/A	Voltage-gated calcium channel blocker	CHEMBL2363032	Small molecule	C08EA02	angina pectoris	cardiology
CACNB2	Common	Ripke 2014 (Li 2017)	GWAS	Q08289	Voltage-dependent L-type calcium channel subunit beta-2	auxiliary transport protein ca beta	1	BEPRIDIL	N	#N/A	Voltage-gated calcium channel blocker	CHEMBL2363032	Small molecule	C08EA02	angina pectoris	cardiology
CACNB2	Common	Moosavinasab 2016	PheWAS	Q08289	Voltage-dependent L-type calcium channel subunit beta-2	auxiliary transport protein ca beta	1	BEPRIDIL	N	#N/A	Voltage-gated calcium channel blocker	CHEMBL2363032	Small molecule	C08EA02	angina pectoris	cardiology
CACNB4	Rare	Purcell 2014	Exome seq - rare disruptive mutations	O00305	Voltage-dependent L-type calcium channel subunit beta-4	auxiliary transport protein ca beta	1	BEPRIDIL	N	#N/A	Voltage-gated calcium channel blocker	CHEMBL2363032	Small molecule	C08EA02	angina pectoris	cardiology
CD19	Rare	Marshall 2017	CNV genotyping	P15391	#N/A	surface antigen	1	BLINATUMOMAB	N	#N/A	B-lymphocyte antigen CD19 cross-linking agent	CHEMBL3390821	Antibody	L01XC19	#N/A	#N/A
CHRM4	Common	Li 2017	GWAS	P08173	Muscarinic acetylcholine receptor M4	membrane receptor 7tm1 smallmol monoamine receptor acetylcholine receptor	6	CYPROHEPTADINE, BENZTROPINE, GLYCOPYRROLATE, BETHANECHOL, ATROPINE, DICYCLOMINE	N	#N/A	#N/A	#N/A	Small molecule	R06AX02, N04AC01, R03BB06, N07AB02, S01FA01, A03AB02, A03BA01, A03AA07	allergic rhinitis;vasomotor rhinitis;conjunctivitis;urticaria;dermatographism, #N/A, peptic ulcer disease (PUD), urinary retention, cycloplegia;mydriasis;amblyopia	allergy;otolaryngology;ophthalmology;allergy;dermatology, #N/A, gastroenterology, urology, ophthalmology;ophthalmology;ophthalmology
CHRNA3	Common	Ripke 2014 (Li 2017)	GWAS	P32297	Neuronal acetylcholine receptor subunit alpha-3	ion channel lgic ach chrn alpha	4	TRIMETHAPHAN, MECAMYLAMINE, DEXTROMETHORPHAN, PENTOLINIUM	Y	MECAMYLAMINE, DEXTROMETHORPHAN	Neuronal acetylcholine receptor; alpha3/beta4 antagonist, Neuronal acetylcholine receptor; alpha3/beta4 negative allosteric modulator, #N/A	CHEMBL1907594, #N/A	Small molecule	C02BA01, C02BB01, R05DA09, N07XX59, #N/A	#N/A, hypertension, cough suppressant	#N/A, cardiology, pulmonary
CHRNB4	Common	Ripke 2014	GWAS	P30926	Neuronal acetylcholine receptor subunit beta-4	ion channel lgic ach chrn beta	4	TRIMETHAPHAN, PENTOLINIUM, MECAMYLAMINE, CARBAMAZEPINE	Y	MECAMYLAMINE	Neuronal acetylcholine receptor; alpha3/beta4 antagonist, Neuronal acetylcholine receptor; alpha3/beta4 negative allosteric modulator, #N/A	CHEMBL1907594, #N/A	Small molecule	C02BA01, #N/A, C02BB01, N03AF01	#N/A, hypertension, seizures	#N/A, cardiology, neurology/psychiatry
COMT	Rare	Marshall 2017	CNV genotyping	P21964	Catechol O-methyltransferase	enzyme transferase	2	TOLCAPONE, ENTACAPONE	Y	TOLCAPONE	Catechol O-methyltransferase inhibitor	CHEMBL2023	Small molecule	N04BX01, N04BX02	Parkinson's Disease	neurology/psychiatry
CYP17A1	Common	Ripke 2014	GWAS	P05093	Steroid 17-alpha-hydroxylase/17,20 lyase	enzyme cytochrome p450 cyp_17 cyp_17a cyp_17a1	2	ABIRATERONE ACETATE, KETOCONAZOLE	N	#N/A	Cytochrome P450 17A1 inhibitor, #N/A	CHEMBL3522, #N/A	Small molecule	L02BX03, D01AC08, G01AF11, J02AB02	#N/A, seborrheic dermatitis	#N/A, dermatology
CYP2D6	Common	Ripke 2014	GWAS	P10635	Cytochrome P450 2D6	enzyme cytochrome p450 cyp_2 cyp_2d cyp_2d6	1	QUINIDINE	N	#N/A	#N/A	#N/A	Small molecule	C01BA01, C01BA71, C01BA51	malaria;atrial fibrillation (AF);ventricular arrhythmias	infectious disease;cardiology;cardiology
CYP2D6	Expression	Gusev 2018	TWAS	P10635	Cytochrome P450 2D6	enzyme cytochrome p450 cyp_2 cyp_2d cyp_2d6	1	QUINIDINE	N	#N/A	#N/A	#N/A	Small molecule	C01BA51, C01BA71, C01BA01	malaria;atrial fibrillation (AF);ventricular arrhythmias	infectious disease;cardiology;cardiology
DPP4	Common	Ripke 2014	GWAS	P27487	Dipeptidyl peptidase 4	enzyme protease serine sc s9b	4	ALOGLIPTIN, SAXAGLIPTIN, LINAGLIPTIN, SITAGLIPTIN	Y	LINAGLIPTIN	Dipeptidyl peptidase IV inhibitor	CHEMBL284	Small molecule	A10BH04, A10BH03, A10BH05, A10BH01	diabetes mellitus	endocrinology
DRD2	Common	Ripke 2014 (Li 2017)	GWAS	P14416	D(2) dopamine receptor	membrane receptor 7tm1 smallmol monoamine receptor dopamine receptor	48	THIORIDAZINE, THIOTHIXENE, BUSPIRONE, MOLINDONE, TRIFLUPROMAZINE, DOPAMINE, RISPERIDONE, BENZQUINAMIDE, PERPHENAZINE, BROMOCRIPTINE, CHLORPROMAZINE, TRIMIPRAMINE, ERGOLOID, CLOZAPINE, FLUPHENAZINE, PERGOLIDE, METOCLOPRAMIDE, LOXAPINE, FLUPHENAZINE DECANOATE, PROCHLORPERAZINE, QUETIAPINE, ASENAPINE, ACETOPHENAZINE, PROMAZINE, MESORIDAZINE, LURASIDONE, PIMOZIDE, TRIFLUOPERAZINE, ROPINIROLE, CARPHEN…	Y	PERGOLIDE, PRAMIPEXOLE	D2-like dopamine receptor antagonist, Dopamine D2 receptor antagonist, #N/A, Dopamine D2 receptor modulator, D2-like dopamine receptor agonist, Dopamine receptor agonist, Dopamine receptor antagonist, D2-like dopamine receptor inverse agonist, Dopamine D2 receptor partial agonist, Dopamine D2 receptor agonist	CHEMBL2331075, CHEMBL217, #N/A, CHEMBL2096905	Small molecule	N05AC02, N05AF04, N05BE01, N05AE02, N05AA05, C01CA04, N05AX08, #N/A, N05AB03, G02CB01, N05AA01, N06AA06, C04AE51, N05AH02, N05AB02, N04BC02, N04BC01, A03FA01, N05AH01, N05AB04, N05AH04, N05AH05, N05AB07, N05AA03, N05AC03, N05AE05, C04AE01, N05AG02, N05AB06, N04BC04, N05AD01, G04BE07, N05AF03, N06AA17, N05AE04, N04BC09, R06AD03, N04BC07, N05AH03, N05AX14, N05AX12, N04BC06, N05AX13, N05AA02, N05AD0…	#N/A, schizophrenia, generalized anxiety disorder (GAD), psychosis;nausea;vomiting, ventricular arrhythmias;depression;headache;tremors, schizophrenia;bipolar disorder;irritability, schizophrenia;nausea;vomiting, hyperprolactinemia;Parkinson's Disease;acromegaly, schizophrenia;nausea;vomiting;acute intermittent porphyria (AIP);tetanus, depression, Parkinson's Disease, gastroparesis;nausea;vomitin…	#N/A, neurology/psychiatry, neurology/psychiatry;gastroenterology;gastroenterology, cardiology;neurology/psychiatry;neurology/psychiatry;neurology/psychiatry, neurology/psychiatry;neurology/psychiatry;neurology/psychiatry, endocrinology;neurology/psychiatry;endocrinology, neurology/psychiatry;gastroenterology;gastroenterology;hematology;infectious disease, gastroenterology;gastroenterology;gastro…
ESR1	Common	Moosavinasab 2016	PheWAS	P03372	Estrogen receptor	transcription factor nuclear receptor nr3 nr3a nr3a1	28	ESTRADIOL, MESTRANOL, ESTRADIOL VALERATE, ESTRADIOL CYPIONATE, ESTROGENS, CONJUGATED SYNTHETIC A, OSPEMIFENE, BAZEDOXIFENE, RALOXIFENE, QUINESTROL, FULVESTRANT, ESTROGENS, CONJUGATED, ETHINYL ESTRADIOL, POLYESTRADIOL PHOSPHATE, DIETHYLSTILBESTROL DIPHOSPHATE, SYNTHETIC CONJUGATED ESTROGENS, B, ENCLOMIPHENE, ESTRONE SULFURIC ACID, ESTRONE, TOREMIFENE, ESTRADIOL ACETATE, DIETHYLSTILBESTROL, TAMOXIF…	Y	ESTRADIOL, RALOXIFENE	Estrogen receptor alpha agonist, Estrogen receptor agonist, Estrogen receptor modulator, #N/A, Estrogen receptor antagonist, Estrogen receptor alpha modulator	CHEMBL206, CHEMBL2093866, #N/A	Small molecule	G03CA03, L02AA03, G03CA53, #N/A, G03XC05, G03XC02, G03CA01, G03XC01, L02BA03, G03CA57, L02AA02, L02AA01, L02AA04, G03GB02, G03CA07, G03CC05, L02BA02, G03CB02, L02BA01, G03CC04, G03CB01, G03CC02	contraceptive, #N/A, vaginal atrophy;dyspareunia;menopause, osteoporosis;menopause, osteoporosis;breast cancer, menopause, breast cancer	endocrinology, #N/A, obstetrics/gynecology;obstetrics/gynecology;endocrinology, orthopedics;endocrinology, orthopedics;oncology, oncology
F2R	Rare	Marshall 2017	CNV genotyping	P25116	Proteinase-activated receptor 1	membrane receptor 7tm1 peptide protease-activated receptor protease-activated receptor	1	VORAPAXAR	N	#N/A	Proteinase-activated receptor 1 antagonist	CHEMBL3974	Small molecule	B01AC26	myocardial infarction;peripheral artery disease (PAD)	cardiology;cardiology
FGFR2	Common	Moosavinasab 2016	PheWAS	P21802	Fibroblast growth factor receptor 2	enzyme kinase protein kinase tk fgfr	3	NINTEDANIB, PALIFERMIN, REGORAFENIB	N	#N/A	Fibroblast growth factor receptor inhibitor, Fibroblast growth factor receptor 2 agonist, Fibroblast growth factor receptor 2 inhibitor	CHEMBL2095217, CHEMBL4142	Small molecule, Protein	L01XE31, V03AF08, L01XE21	idiopathic pulmonary fibrosis (IPF), #N/A, colorectal cancer;gastrointestinal stromal tumors (GIST)	pulmonary, #N/A, oncology;oncology
FYN	Common	Li 2017	GWAS	P06241	Tyrosine-protein kinase Fyn	enzyme kinase protein kinase tk src	2	DASATINIB, MITOXANTRONE	N	#N/A	SRC inhibitor, #N/A	CHEMBL2363074, #N/A	Small molecule	L01XE06, L01DB07	chronic myeloid leukemia (CML);acute lymphoblastic leukemia (ALL), multiple sclerosis;prostate cancer;acute myeloid leukemia (AML)	hematologic malignancy;hematologic malignancy, neurology/psychiatry;oncology;hematologic malignancy
GABBR2	Expression	Fromer 2016	Cortex RNA seq	O75899	Gamma-aminobutyric acid type B receptor subunit 2	membrane receptor 7tm3 smallmol neurotransmitter gaba-b receptor	2	OXYBATE, BACLOFEN	Y	OXYBATE	GABA-B receptor agonist	CHEMBL2111463	Small molecule	N07XX04, M03BX01, N01AX11	narcolepsy, multiple sclerosis;spasms	neurology/psychiatry, neurology/psychiatry;neurology/psychiatry
GABRB3	Expression	Fromer 2016	Cortex RNA seq	P28472	Gamma-aminobutyric acid receptor subunit beta-3	ion channel lgic gabaa	26	METHYPRYLON, THIOPENTAL, METHOXYFLURANE, ETOMIDATE, PROPOFOL, TOPIRAMATE, GLUTETHIMIDE, METHOHEXITAL, ACAMPROSATE, ISOFLURANE, METHARBITAL, ENFLURANE, THIAMYLAL, BUTABARBITAL, PRIMIDONE, FOSPROPOFOL, DESFLURANE, TRICLOFOS, MEPROBAMATE, HALOTHANE, SEVOFLURANE, SECOBARBITAL, BUTALBITAL, ETHCHLORVYNOL, PENTOBARBITAL, TALBUTAL	Y	TOPIRAMATE	GABA-A receptor; anion channel positive allosteric modulator, GABA-A receptor; anion channel positive modulator, #N/A, GABA-A receptor; anion channel agonist	CHEMBL2093872, #N/A	Small molecule	N05CE02, N05CA19, N01AF03, N02BG09, N01AX07, N01AX10, N03AX11, N05CE01, N01AF01, N07BB03, N01AB06, N03AA30, N01AB04, #N/A, N03AA03, N01AB07, N05CM07, N05BC51, N01AB01, N05BC01, N01AB08, N05CA06, N05CA15, N05CM08, N05CA01, N05CA07, N05CX01	#N/A, anesthetic, general anesthetic, epilepsy;migraine headache, abstinence from alcohol, epilepsy, sedative, seizures, anxiety, headache;muscle relaxant	#N/A, neurology/psychiatry, neurology/psychiatry;neurology/psychiatry
GRIA1	Common	Ripke 2014 (Li 2017)	GWAS	P42261	Glutamate receptor 1	ion channel lgic glut ampa	3	ENFLURANE, PERAMPANEL, TOPIRAMATE	Y	TOPIRAMATE	#N/A, Glutamate receptor ionotropic AMPA antagonist	#N/A, CHEMBL2096670	Small molecule	N01AB04, N03AX22, N03AX11	#N/A, seizures, epilepsy;migraine headache	#N/A, neurology/psychiatry, neurology/psychiatry;neurology/psychiatry
GRIA4	Rare	Marshall 2017	CNV genotyping	P48058	Glutamate receptor 4	ion channel lgic glut ampa	2	TOPIRAMATE, PERAMPANEL	Y	TOPIRAMATE	Glutamate receptor ionotropic AMPA antagonist	CHEMBL2096670	Small molecule	N03AX11, N03AX22	epilepsy;migraine headache, seizures	neurology/psychiatry;neurology/psychiatry, neurology/psychiatry
GRIK1	Rare	Marshall 2017	CNV genotyping	P39086	Glutamate receptor ionotropic, kainate 1	ion channel lgic glut kainate	1	TOPIRAMATE	Y	TOPIRAMATE	Glutamate receptor ionotropic kainate antagonist	CHEMBL2109241	Small molecule	N03AX11	epilepsy;migraine headache	neurology/psychiatry;neurology/psychiatry
GRIN1	Rare	Marshall 2017	CNV genotyping	Q05586	Glutamate receptor ionotropic, NMDA 1	ion channel lgic glut nmda	6	ORPHENADRINE, ACAMPROSATE, KETAMINE, AMANTADINE, MEMANTINE, FELBAMATE	Y	MEMANTINE, KETAMINE, AMANTADINE	Glutamate [NMDA] receptor antagonist, Glutamate [NMDA] receptor negative allosteric modulator	CHEMBL2094124	Small molecule	M03BC51, N07BB03, N01AX03, N04BB01, N04AB02, N06DX01, N03AX10, M03BC01	muscle pain, abstinence from alcohol, general anesthetic, influenza A virus infection;Parkinson's Disease, Alzheimer's disease;senile dementia, epilepsy	neurology/psychiatry, infectious disease;neurology/psychiatry, neurology/psychiatry;neurology/psychiatry
GRIN2A	Expression	Fromer 2016	Cortex RNA seq	Q12879	Glutamate receptor ionotropic, NMDA 2A	ion channel lgic glut nmda	7	ORPHENADRINE, DEXTROMETHORPHAN, FELBAMATE, KETAMINE, ACAMPROSATE, AMANTADINE, MEMANTINE	Y	MEMANTINE, KETAMINE, AMANTADINE, DEXTROMETHORPHAN	Glutamate [NMDA] receptor antagonist, Glutamate [NMDA] receptor subunit epsilon 1 antagonist, Glutamate [NMDA] receptor negative allosteric modulator	CHEMBL2094124, CHEMBL1972	Small molecule	M03BC01, R05DA09, M03BC51, N04AB02, N03AX10, N01AX03, N07BB03, N07XX59, N04BB01, N06DX01	muscle pain, cough suppressant, epilepsy, general anesthetic, abstinence from alcohol, influenza A virus infection;Parkinson's Disease, Alzheimer's disease;senile dementia	neurology/psychiatry, pulmonary, infectious disease;neurology/psychiatry, neurology/psychiatry;neurology/psychiatry
GRIN2A	Rare	Fromer 2014	Exome seq - de novo mutations	Q12879	Glutamate receptor ionotropic, NMDA 2A	ion channel lgic glut nmda	7	KETAMINE, ORPHENADRINE, DEXTROMETHORPHAN, MEMANTINE, FELBAMATE, AMANTADINE, ACAMPROSATE	Y	MEMANTINE, KETAMINE, AMANTADINE, DEXTROMETHORPHAN	Glutamate [NMDA] receptor negative allosteric modulator, Glutamate [NMDA] receptor antagonist, Glutamate [NMDA] receptor subunit epsilon 1 antagonist	CHEMBL2094124, CHEMBL1972	Small molecule	N01AX03, M03BC51, R05DA09, N04AB02, N06DX01, M03BC01, N07XX59, N03AX10, N04BB01, N07BB03	general anesthetic, muscle pain, cough suppressant, Alzheimer's disease;senile dementia, epilepsy, influenza A virus infection;Parkinson's Disease, abstinence from alcohol	neurology/psychiatry, pulmonary, neurology/psychiatry;neurology/psychiatry, infectious disease;neurology/psychiatry
GRIN2A	Common	Ripke 2014 (Li 2017)	GWAS	Q12879	Glutamate receptor ionotropic, NMDA 2A	ion channel lgic glut nmda	7	ORPHENADRINE, ACAMPROSATE, MEMANTINE, KETAMINE, AMANTADINE, FELBAMATE, DEXTROMETHORPHAN	Y	MEMANTINE, KETAMINE, AMANTADINE, DEXTROMETHORPHAN	Glutamate [NMDA] receptor antagonist, Glutamate [NMDA] receptor negative allosteric modulator, Glutamate [NMDA] receptor subunit epsilon 1 antagonist	CHEMBL2094124, CHEMBL1972	Small molecule	N04AB02, N07BB03, N06DX01, N01AX03, N04BB01, N03AX10, N07XX59, R05DA09, M03BC01, M03BC51	muscle pain, abstinence from alcohol, Alzheimer's disease;senile dementia, general anesthetic, influenza A virus infection;Parkinson's Disease, epilepsy, cough suppressant	neurology/psychiatry, neurology/psychiatry;neurology/psychiatry, infectious disease;neurology/psychiatry, pulmonary
GRIN2B	Expression	Fromer 2016	Cortex RNA seq	Q13224	Glutamate receptor ionotropic, NMDA 2B	ion channel lgic glut nmda	6	ORPHENADRINE, FELBAMATE, MEMANTINE, ACAMPROSATE, AMANTADINE, KETAMINE	Y	MEMANTINE, KETAMINE, AMANTADINE	Glutamate [NMDA] receptor antagonist, Glutamate [NMDA] receptor negative allosteric modulator	CHEMBL2094124	Small molecule	N04AB02, N03AX10, N06DX01, N07BB03, M03BC01, M03BC51, N04BB01, N01AX03	muscle pain, epilepsy, Alzheimer's disease;senile dementia, abstinence from alcohol, influenza A virus infection;Parkinson's Disease, general anesthetic	neurology/psychiatry, neurology/psychiatry;neurology/psychiatry, infectious disease;neurology/psychiatry
GRIN2B	Common	Moosavinasab 2016	PheWAS	Q13224	Glutamate receptor ionotropic, NMDA 2B	ion channel lgic glut nmda	6	KETAMINE, ACAMPROSATE, ORPHENADRINE, AMANTADINE, FELBAMATE, MEMANTINE	Y	MEMANTINE, KETAMINE, AMANTADINE	Glutamate [NMDA] receptor negative allosteric modulator, Glutamate [NMDA] receptor antagonist	CHEMBL2094124	Small molecule	N01AX03, N07BB03, M03BC01, N04BB01, N03AX10, N04AB02, N06DX01, M03BC51	general anesthetic, abstinence from alcohol, muscle pain, influenza A virus infection;Parkinson's Disease, epilepsy, Alzheimer's disease;senile dementia	neurology/psychiatry, infectious disease;neurology/psychiatry, neurology/psychiatry;neurology/psychiatry
GSK3B	Expression	Fromer 2016	Cortex RNA seq	P49841	Glycogen synthase kinase-3 beta	enzyme kinase protein kinase cmgc gsk	2	LITHIUM CITRATE, LITHIUM	Y	LITHIUM	Glycogen synthase kinase-3 inhibitor	CHEMBL2095188	Small molecule	N05AN01	#N/A, bipolar disorder;depression	#N/A, neurology/psychiatry;neurology/psychiatry
HCN1	Common	Ripke 2014 (Li 2017)	GWAS	O60741	Potassium/sodium hyperpolarization-activated cyclic nucleotide-gated channel 1	ion channel vgc c-gmp	2	DRONEDARONE, IVABRADINE	N	#N/A	#N/A	#N/A	Small molecule	C01BD07, C01EB17	atrial fibrillation (AF), angina pectoris	cardiology
HTR2B	Rare	Marshall 2017	CNV genotyping	P41595	5-hydroxytryptamine receptor 2B	membrane receptor 7tm1 smallmol monoamine receptor serotonin receptor	6	METHYSERGIDE, BROMOCRIPTINE, METHYLERGONOVINE, CLOZAPINE, CARVEDILOL, CYPROHEPTADINE	N	#N/A	Serotonin 2b (5-HT2b) receptor antagonist, #N/A, Serotonin 2b (5-HT2b) receptor partial agonist	CHEMBL1833, #N/A	Small molecule	N02CA04, N04BC01, G02AB01, N05AH02, C07AG02, G02CB01, R06AX02	headache, hyperprolactinemia;Parkinson's Disease;acromegaly, #N/A, schizophrenia, myocardial infarction;hypertension, allergic rhinitis;vasomotor rhinitis;conjunctivitis;urticaria;dermatographism	neurology/psychiatry, endocrinology;neurology/psychiatry;endocrinology, #N/A, cardiology;cardiology, allergy;otolaryngology;ophthalmology;allergy;dermatology
KCNB1	Expression	Fromer 2016	Cortex RNA seq	Q14721	Potassium voltage-gated channel subfamily B member 1	ion channel vgc k vg k	2	DALFAMPRIDINE, GUANIDINE	N	#N/A	Voltage-gated potassium channel blocker	CHEMBL2362996	Small molecule	N07XX07, #N/A	multiple sclerosis, Lambert-Eaton myasthenic syndrome (LEMS)	neurology/psychiatry
KCNB1	Common	Ripke 2014	GWAS	Q14721	Potassium voltage-gated channel subfamily B member 1	ion channel vgc k vg k	2	DALFAMPRIDINE, GUANIDINE	N	#N/A	Voltage-gated potassium channel blocker	CHEMBL2362996	Small molecule	N07XX07, #N/A	multiple sclerosis, Lambert-Eaton myasthenic syndrome (LEMS)	neurology/psychiatry
KCNG2	Common	Li 2017	GWAS	Q9UJ96	Potassium voltage-gated channel subfamily G member 2	ion channel vgc k vg k	2	DALFAMPRIDINE, GUANIDINE	N	#N/A	Voltage-gated potassium channel blocker	CHEMBL2362996	Small molecule	N07XX07, #N/A	multiple sclerosis, Lambert-Eaton myasthenic syndrome (LEMS)	neurology/psychiatry
KCNQ1	Common	Moosavinasab 2016	PheWAS	P51787	Potassium voltage-gated channel subfamily KQT member 1	ion channel vgc k vg k	3	DALFAMPRIDINE, EZOGABINE, GUANIDINE	N	#N/A	Voltage-gated potassium channel blocker, KCNQ (Kv7) potassium channel blocker	CHEMBL2362996, CHEMBL2363063	Small molecule	N07XX07, N03AX21, #N/A	multiple sclerosis, #N/A, Lambert-Eaton myasthenic syndrome (LEMS)	neurology/psychiatry, #N/A
KCNQ5	Expression	Fromer 2016	Cortex RNA seq	Q9NR82	Potassium voltage-gated channel subfamily KQT member 5	ion channel vgc k vg k	3	DALFAMPRIDINE, EZOGABINE, GUANIDINE	N	#N/A	Voltage-gated potassium channel blocker, KCNQ (Kv7) potassium channel blocker	CHEMBL2362996, CHEMBL2363063	Small molecule	N07XX07, N03AX21, #N/A	multiple sclerosis, #N/A, Lambert-Eaton myasthenic syndrome (LEMS)	neurology/psychiatry, #N/A
KCNV1	Common	Ripke 2014 (Li 2017)	GWAS	Q6PIU1	Potassium voltage-gated channel subfamily V member 1	ion channel vgc k vg k	2	DALFAMPRIDINE, GUANIDINE	N	#N/A	Voltage-gated potassium channel blocker	CHEMBL2362996	Small molecule	N07XX07, #N/A	multiple sclerosis, Lambert-Eaton myasthenic syndrome (LEMS)	neurology/psychiatry
LAMA4	Rare	Purcell 2014	Exome seq - rare disruptive mutations	Q16363	Laminin subunit alpha-4	structural	1	OCRIPLASMIN	N	#N/A	Laminin hydrolytic enzyme	CHEMBL2364187	Unknown	S01XA22	#N/A	#N/A
MET	Common	Moosavinasab 2016	PheWAS	P08581	Hepatocyte growth factor receptor	enzyme kinase protein kinase tk met	2	CRIZOTINIB, CABOZANTINIB	N	#N/A	Hepatocyte growth factor receptor inhibitor	CHEMBL3717	Small molecule	L01XE16, L01XE26	non-small cell lung cancer (NSCLC), medullary thyroid cancer (MTC)	oncology
NDUFA13	Common	Ripke 2014	GWAS	Q9P0J0	NADH dehydrogenase [ubiquinone] 1 alpha subcomplex subunit 13	enzyme reductase	1	METFORMIN	Y	METFORMIN	Mitochondrial complex I (NADH dehydrogenase) inhibitor	CHEMBL2363065	Small molecule	A10BA02	diabetes mellitus	endocrinology
NDUFA2	Common	Li 2017	GWAS	O43678	NADH dehydrogenase [ubiquinone] 1 alpha subcomplex subunit 2	enzyme reductase	1	METFORMIN	Y	METFORMIN	Mitochondrial complex I (NADH dehydrogenase) inhibitor	CHEMBL2363065	Small molecule	A10BA02	diabetes mellitus	endocrinology
NDUFA2	Expression	Gusev 2018	TWAS	O43678	NADH dehydrogenase [ubiquinone] 1 alpha subcomplex subunit 2	enzyme reductase	1	METFORMIN	Y	METFORMIN	Mitochondrial complex I (NADH dehydrogenase) inhibitor	CHEMBL2363065	Small molecule	A10BA02	diabetes mellitus	endocrinology
NDUFA2	Expression	Gusev 2018	TWAS	O43678	NADH dehydrogenase [ubiquinone] 1 alpha subcomplex subunit 2	enzyme reductase	1	METFORMIN	Y	METFORMIN	Mitochondrial complex I (NADH dehydrogenase) inhibitor	CHEMBL2363065	Small molecule	A10BA02	diabetes mellitus	endocrinology
NDUFA4L2	Common	Ripke 2014	GWAS	Q9NRX3	NADH dehydrogenase [ubiquinone] 1 alpha subcomplex subunit 4-like 2	enzyme reductase	1	METFORMIN	Y	METFORMIN	Mitochondrial complex I (NADH dehydrogenase) inhibitor	CHEMBL2363065	Small molecule	A10BA02	diabetes mellitus	endocrinology
NDUFA6	Common	Ripke 2014	GWAS	P56556	NADH dehydrogenase [ubiquinone] 1 alpha subcomplex subunit 6	enzyme reductase	1	METFORMIN	Y	METFORMIN	Mitochondrial complex I (NADH dehydrogenase) inhibitor	CHEMBL2363065	Small molecule	A10BA02	diabetes mellitus	endocrinology
NDUFAF2	Expression	Gusev 2018	TWAS	Q8N183	Mimitin, mitochondrial	enzyme reductase	1	METFORMIN	Y	METFORMIN	Mitochondrial complex I (NADH dehydrogenase) inhibitor	CHEMBL2363065	Small molecule	A10BA02	diabetes mellitus	endocrinology
PDGFRA	Common	Moosavinasab 2016	PheWAS	P16234	Platelet-derived growth factor receptor alpha	enzyme kinase protein kinase tk pdgfr	7	BECAPLERMIN, LENVATINIB, NINTEDANIB, SUNITINIB, PAZOPANIB, REGORAFENIB, PONATINIB	N	#N/A	Platelet-derived growth factor receptor agonist, #N/A, Platelet-derived growth factor receptor inhibitor	CHEMBL2095189, #N/A	Protein, Small molecule	D03AX06, L01XE29, L01XE31, L01XE04, L01XE11, A01AD08, L01XE21, L01XE24	#N/A, thyroid cancer, idiopathic pulmonary fibrosis (IPF), gastrointestinal stromal tumors (GIST);renal cell carcinoma (RCC);neuroendocrine tumors of pancreatic origin (PNET), renal cell carcinoma (RCC);soft tissue sarcoma (STS), colorectal cancer;gastrointestinal stromal tumors (GIST), chronic myeloid leukemia (CML);acute lymphoblastic leukemia (ALL)	#N/A, oncology, pulmonary, oncology;oncology;oncology, oncology;oncology, hematologic malignancy;hematologic malignancy
RXRG	Common	Moosavinasab 2016	PheWAS	P48443	Retinoic acid receptor RXR-gamma	transcription factor nuclear receptor nr2 nr2b nr2b3	5	ALITRETINOIN, ADAPALENE, ACITRETIN, ETRETINATE, BEXAROTENE	Y	BEXAROTENE	Retinoid receptor agonist, #N/A, Retinoid X receptor agonist	CHEMBL2363071, #N/A, CHEMBL2363070	Small molecule	L01XX22, D10AD53, D05BB02, D11AH04, D05BB01, L01XX25, D10AD03	#N/A, acne vulgaris (AV), psoriasis, cutaneous T-cell lymphoma (CTCL)	#N/A, dermatology, hematologic malignancy
RYR3	Rare	Fromer 2014	Exome seq - de novo mutations	Q15413	Ryanodine receptor 3	ion channel lgic ryr	1	DANTROLENE	N	#N/A	Ryanodine receptor 3 antagonist	CHEMBL2062	Small molecule	M03CA01	spasms;malignant hyperthermia (MH)	neurology/psychiatry;endocrinology
SLC22A11	Common	Moosavinasab 2016	PheWAS	Q9NSA0	Solute carrier family 22 member 11	transporter electrochemical slc slc22	1	PROBENECID	Y	CEFTRIAXONE	Solute carrier family 22 member 11 inhibitor	CHEMBL2073677	Small molecule	M04AB01	hyperuricemia;gout	nephrology;rheumatology
TEK	Expression	Gusev 2018	TWAS	Q02763	Angiopoietin-1 receptor	enzyme kinase protein kinase tk tie	3	CABOZANTINIB, VANDETANIB, REGORAFENIB	N	#N/A	#N/A, Tyrosine-protein kinase TIE-2 inhibitor	#N/A, CHEMBL4128	Small molecule	L01XE26, L01XE12, L01XE21	medullary thyroid cancer (MTC), colorectal cancer;gastrointestinal stromal tumors (GIST)	oncology, oncology;oncology
TYR	Common	Moosavinasab 2016	PheWAS	P14679	Tyrosinase	enzyme reductase	2	MONOBENZONE, MEQUINOL	N	#N/A	Tyrosinase inhibitor	CHEMBL1973	Small molecule	D11AX13, D11AX06	skin depigmentation	dermatology
