# Supplementary material for: The druggable schizophrenia genome: from repurposing opportunities to unexplored drug targets
Source: NPJ Genom Med. 2022 Mar 25;7:25. doi: 10.1038/s41525-022-00290-4 (PMC8956592; doi:10.1038/s41525-022-00290-4)
Supplement: Supplementary file 4 — Supplementary Data 3 [file 41525_2022_290_MOESM4_ESM.xlsx]

## Sheet: Final
Drug	Phases	Trials	Mechanism of action	Target pref. name	Target ChEMBL ID	UniProt accession	Protein name	Protein class description	Molecule type	First approval	ATC code	Annotated with DrugBank human target (Y/N)	SCZ risk Uniprot accession	Indication	Disease area
ALLOPURINOL	0,4	2	Xanthine dehydrogenase inhibitor	Xanthine dehydrogenase	CHEMBL1929	P47989	Xanthine dehydrogenase/oxidase	enzyme reductase Xanthine dehydrogenase/oxidase	Small molecule	1966	M04AA51, M04AA01	N	NA	gout;kidney stones	rheumatology;urology
AMANTADINE	3	1	Glutamate [NMDA] receptor antagonist	Glutamate [NMDA] receptor	CHEMBL2094124	Q14957, Q13224, Q12879, O15399, O60391, Q8TCU5, Q05586	Glutamate receptor ionotropic, NMDA 2C, Glutamate receptor ionotropic, NMDA 2B, Glutamate receptor ionotropic, NMDA 2A, Glutamate receptor ionotropic, NMDA 2D, Glutamate receptor ionotropic, NMDA 3B, Glutamate receptor ionotropic, NMDA 3A, Glutamate receptor ionotropic, NMDA 1	ion channel ligand-gated ion channel glutamate NMDAR	Small molecule	1968	N04BB01	Y	Q12879, NA, Q13224, Q05586	Parkinson's Disease	neurology/psychiatry
ARMODAFINIL	2,4	3	Dopamine transporter inhibitor	Dopamine transporter	CHEMBL238	Q01959	Sodium-dependent dopamine transporter	transporter electrochemical slc solute carriers DAT	Small molecule	2007	N/A	N	NA	obstructive sleep apnea;narcolepsy;shift work disorder (SWD)	pulmonary;neurology/psychiatry;neurology/psychiatry
ASPIRIN	1-4	4	Cyclooxygenase inhibitor	Cyclooxygenase	CHEMBL2094253	P35354, P23219	Prostaglandin G/H synthase 2, Prostaglandin G/H synthase 1	enzyme reductase Prostaglandin G/H synthase 1,2	Small molecule	1950	N02BA51, A01AD05, B01AC06, N02BA71, N02BA01	N	NA	headache;fever;toothache;muscle pain	neurology/psychiatry;endocrinology;dental;neurology/psychiatry
ATOMOXETINE	0-4	8	Norepinephrine transporter inhibitor	Norepinephrine transporter	CHEMBL222	P23975	Sodium-dependent noradrenaline transporter	transporter electrochemical slc solute carriers NAT	Small molecule	2002	N06BA09	N	NA	attention-deficit/hyperactivity disorder (ADHD)	neurology/psychiatry
BEXAROTENE	3	2	Retinoid X receptor agonist	Retinoid X receptor	CHEMBL2363070	P19793, P48443, P28702	Retinoic acid receptor RXR-alpha, Retinoic acid receptor RXR-gamma, Retinoic acid receptor RXR-beta	transcription factor nuclear R nr2 nr2b RXR	Small molecule	1999	L01XX25	N	NA, P48443	cutaneous T-cell lymphoma (CTCL)	hematologic malignancy
CARBIDOPA	2	1	DOPA decarboxylase inhibitor	DOPA decarboxylase	CHEMBL1843	P20711	Aromatic-L-amino-acid decarboxylase	enzyme lyase AADC	Small molecule	1975	N/A	N	NA	Parkinson's Disease	neurology/psychiatry
CEFTRIAXONE	1,2	1	Solute carrier family 22 member 11 inhibitor	Solute carrier family 22 member 11	CHEMBL2073677	Q9NSA0	Solute carrier family 22 member 11	transporter electrochemical slc solute carriers SLC22.11	Small molecule	NA	NA	Y	Q9NSA0	NA	NA
CELECOXIB	0,2	2	Cyclooxygenase-2 inhibitor	Cyclooxygenase-2	CHEMBL230	P35354	Prostaglandin G/H synthase 2	enzyme reductase Prostaglandin G/H synthase 2	Small molecule	1998	L01XX33, M01AH01	N	NA	osteoarthritis;rheumatoid arthritis;ankylosing spondylitis;primary dysmenorrhea (PD)	rheumatology;rheumatology;rheumatology;endocrinology
CITALOPRAM	3,4	6	Serotonin transporter inhibitor	Serotonin transporter	CHEMBL228	P31645	Sodium-dependent serotonin transporter	transporter electrochemical slc solute carriers 5HTT	Small molecule	1998	N06AB04	N	NA	depression	neurology/psychiatry
CLONIDINE	0	1	Adrenergic receptor alpha-2 agonist	Adrenergic receptor alpha-2	CHEMBL2095158	P08913, P18825, P18089	Alpha-2A adrenergic receptor, Alpha-2C adrenergic receptor, Alpha-2B adrenergic receptor	membrane R 7TM1 smallmol monoamine R alpha2A-CR	Small molecule	1974	S01EA04, N02CX02, C02AC01	N	NA	hypertension;attention-deficit/hyperactivity disorder (ADHD)	cardiology;neurology/psychiatry
DEXTROAMPHETAMINE	2	1	Norepinephrine transporter releasing agent	Norepinephrine transporter	CHEMBL222	P23975	Sodium-dependent noradrenaline transporter	transporter electrochemical slc solute carriers NAT	Small molecule	1955	N06BA02	N	NA	attention-deficit/hyperactivity disorder (ADHD);narcolepsy	neurology/psychiatry;neurology/psychiatry
DEXTROAMPHETAMINE	2	1	Synaptic vesicular amine transporter inhibitor	Synaptic vesicular amine transporter	CHEMBL1893	Q05940	Synaptic vesicular amine transporter	transporter electrochemical slc solute carriers VAT	Small molecule	1955	N06BA02	N	NA	attention-deficit/hyperactivity disorder (ADHD);narcolepsy	neurology/psychiatry;neurology/psychiatry
DEXTROMETHORPHAN	2,3	1	N/A	Neuronal acetylcholine receptor; alpha3/beta2	N/A	P32297	Neuronal acetylcholine receptor subunit alpha-3	ion channel ligand-gated ion channel ACh nAChRalphaR	Small molecule	1982	R05DA09, N07XX59	N	NA, P32297	cough suppressant	pulmonary
DEXTROMETHORPHAN	2,3	1	Glutamate [NMDA] receptor subunit epsilon 1 antagonist	Glutamate [NMDA] receptor subunit epsilon 1	CHEMBL1972	Q12879	Glutamate receptor ionotropic, NMDA 2A	ion channel ligand-gated ion channel glutamate NMDAR	Small molecule	1982	R05DA09, N07XX59	N	Q12879, NA	cough suppressant	pulmonary
DIPYRIDAMOLE	0	1	N/A	Adenosine deaminase	N/A	P00813	Adenosine deaminase	enzyme hydrolase Adenosine deaminase	Small molecule	1961	B01AC07	N	NA	coronary artery disease (CAD);peripheral artery disease (PAD);hypertension	cardiology;cardiology;cardiology
DIPYRIDAMOLE	0	1	N/A	Sodium/nucleoside cotransporter 1	N/A	O00337	Sodium/nucleoside cotransporter 1	transporter electrochemical slc solute carriers CNT1	Small molecule	1961	B01AC07	N	NA	coronary artery disease (CAD);peripheral artery disease (PAD);hypertension	cardiology;cardiology;cardiology
DONEPEZIL	2,4	2	Acetylcholinesterase inhibitor	Acetylcholinesterase	CHEMBL220	P22303	Acetylcholinesterase	enzyme hydrolase AChE	Small molecule	1996	N06DA02	N	NA	Alzheimer's disease	neurology/psychiatry
DULOXETINE	4	1	Serotonin transporter inhibitor	Serotonin transporter	CHEMBL228	P31645	Sodium-dependent serotonin transporter	transporter electrochemical slc solute carriers 5HTT	Small molecule	2004	N06AX21	N	NA	depression;generalized anxiety disorder (GAD);muscle pain;peripheral neuropathy	neurology/psychiatry;neurology/psychiatry;neurology/psychiatry;neurology/psychiatry
ESOMEPRAZOLE	4	1	Potassium-transporting ATPase inhibitor	Potassium-transporting ATPase	CHEMBL2095173	P20648	Potassium-transporting ATPase alpha chain 1	transporter ntpase p-type atpase HK ATPase	Small molecule	2001	A02BC05	N	NA	gastroesophageal reflux disease (GERD);Zollinger-Ellison syndrome;peptic ulcer disease (PUD)	gastroenterology;gastroenterology;gastroenterology
ESTRADIOL	2	3	Estrogen receptor alpha agonist	Estrogen receptor alpha	CHEMBL206	P03372	Estrogen receptor	transcription factor nuclear R nr3 nr3a ER	Small molecule	1975	G03CA53, G03CA03	N	NA, P03372	contraceptive	endocrinology
ESZOPICLONE	0	3	GABA-A receptor; anion channel positive allosteric modulator	GABA-A receptor; anion channel	CHEMBL2093872	P34903, Q99928, Q8N1C3, P31644, P18507, P14867, P47869	Gamma-aminobutyric acid receptor subunit alpha-3, Gamma-aminobutyric acid receptor subunit gamma-3, Gamma-aminobutyric acid receptor subunit gamma-1, Gamma-aminobutyric acid receptor subunit alpha-5, Gamma-aminobutyric acid receptor subunit gamma-2, Gamma-aminobutyric acid receptor subunit alpha-1, Gamma-aminobutyric acid receptor subunit alpha-2	ion channel ligand-gated ion channel GABAAR	Small molecule	2004	N05CF04	N	NA	insomnia	neurology/psychiatry
EXENATIDE	4	1	Glucagon-like peptide 1 receptor agonist	Glucagon-like peptide 1 receptor	CHEMBL1784	P43220	Glucagon-like peptide 1 receptor	membrane R 7TM2 peptide glucagon-like R GLP1R	Protein	2005	A10BX04	N	NA	diabetes mellitus	endocrinology
FAMOTIDINE	2-4	2	Histamine H2 receptor antagonist	Histamine H2 receptor	CHEMBL1941	P25021	Histamine H2 receptor	membrane R 7TM1 smallmol monoamine R H2R	Small molecule	1986	A02BA03, A02BA53	N	NA	heartburn	gastroenterology
FINGOLIMOD	2	1	Sphingosine 1-phosphate receptor agonist	Sphingosine 1-phosphate receptor	CHEMBL2363041	Q99500, O95136, Q9H228, O95977, P21453	Sphingosine 1-phosphate receptor 3, Sphingosine 1-phosphate receptor 2, Sphingosine 1-phosphate receptor 5, Sphingosine 1-phosphate receptor 4, Sphingosine 1-phosphate receptor 1	membrane R 7TM1 smallmol lipid-like ligand R EDGR	Small molecule	2010	L04AA27	N	NA	multiple sclerosis	neurology/psychiatry
FLUNARIZINE	4	1	Voltage-gated T-type calcium channel blocker	Voltage-gated T-type calcium channel	CHEMBL2362995	O43497, Q9P0X4, O95180	Voltage-dependent T-type calcium channel subunit alpha-1G, Voltage-dependent T-type calcium channel subunit alpha-1I, Voltage-dependent T-type calcium channel subunit alpha-1H	ion channel voltage-gated ion channel Cav T-type	Small molecule	N/A	N07CA03	N	NA, Q9P0X4, O95180	migraine headache;vertigo;peripheral artery disease (PAD)	neurology/psychiatry;neurology/psychiatry;cardiology
FLUVOXAMINE	0,4	3	Serotonin transporter inhibitor	Serotonin transporter	CHEMBL228	P31645	Sodium-dependent serotonin transporter	transporter electrochemical slc solute carriers 5HTT	Small molecule	1994	N06AB08	N	NA	obsessive compulsive disorder (OCD)	neurology/psychiatry
GABAPENTIN	1,2	1	Voltage-gated calcium channel modulator	Voltage-gated calcium channel	CHEMBL2363032	P54289	Voltage-dependent calcium channel subunit alpha-2/delta-1	auxiliary transport protein Cav subunitalpha2delta1	Small molecule	1993	N03AX12	N	NA, P54289	virus herpes simplex (HSV);shingles;seizures;restless leg syndrome	infectious disease;infectious disease;neurology/psychiatry;neurology/psychiatry
GALANTAMINE	2-4	11	Acetylcholinesterase inhibitor	Acetylcholinesterase	CHEMBL220	P22303	Acetylcholinesterase	enzyme hydrolase AChE	Small molecule	2001	N06DA04	N	NA	senile dementia	neurology/psychiatry
GUANFACINE	4	1	Adrenergic receptor alpha-2 agonist	Adrenergic receptor alpha-2	CHEMBL2095158	P08913, P18089, P18825	Alpha-2A adrenergic receptor, Alpha-2B adrenergic receptor, Alpha-2C adrenergic receptor	membrane R 7TM1 smallmol monoamine R alpha2A-CR	Small molecule	1986	C02AC02	N	NA	hypertension	cardiology
IMMUNOGLOBULIN	2	1	High affinity immunoglobulin gamma Fc receptor I antagonist	High affinity immunoglobulin gamma Fc receptor I	CHEMBL5349	P12314	High affinity immunoglobulin gamma Fc receptor I	membrane receptor FcRI	Antibody	1981	J06BA02	N	NA	chronic lymphocytic leukemia (CLL); thrombocytopenia; chronic inflammatory demyelinating polyneuropathy (CIDP)	hematologic malignancy; hematology; neurology/psychiatry
IMMUNOGLOBULIN	2	1	Complement C4-A binder	Complement C4-A	N/A	P0C0L4	Complement C4-A	secreted C4-A	Antibody	1981	J06BA02	N	NA, P0C0L4	chronic lymphocytic leukemia (CLL); thrombocytopenia; chronic inflammatory demyelinating polyneuropathy (CIDP)	hematologic malignancy; hematology; neurology/psychiatry
INSULIN	4	1	Insulin receptor agonist	Insulin receptor	CHEMBL1981	P06213	Insulin receptor	enzyme kinase protein kinase tyrosine kinase Insulin R	Protein	2000	A10AB05	N	NA	diabetes mellitus	endocrinology
ISRADIPINE	0	1	Voltage-gated L-type calcium channel blocker	Voltage-gated L-type calcium channel	CHEMBL2095229	Q01668, Q13936, O60840, Q13698	Voltage-dependent L-type calcium channel subunit alpha-1D, Voltage-dependent L-type calcium channel subunit alpha-1C, Voltage-dependent L-type calcium channel subunit alpha-1F, Voltage-dependent L-type calcium channel subunit alpha-1S	ion channel voltage-gated ion channel Cav L-type	Small molecule	1990	C08CA03	N	NA, Q13698, Q13936	hypertension	cardiology
KETAMINE	1,4	2	Glutamate [NMDA] receptor negative allosteric modulator	Glutamate [NMDA] receptor	CHEMBL2094124	O15399, Q13224, Q8TCU5, Q05586, Q14957, Q12879, O60391	Glutamate receptor ionotropic, NMDA 2D, Glutamate receptor ionotropic, NMDA 2B, Glutamate receptor ionotropic, NMDA 3A, Glutamate receptor ionotropic, NMDA 1, Glutamate receptor ionotropic, NMDA 2C, Glutamate receptor ionotropic, NMDA 2A, Glutamate receptor ionotropic, NMDA 3B	ion channel ligand-gated ion channel glutamate NMDAR	Small molecule	1970	N01AX03	N	Q12879, NA, Q13224, Q05586	general anesthetic	neurology/psychiatry
LAMOTRIGINE	3,4	3	Sodium channel alpha subunit blocker	Sodium channel alpha subunit	CHEMBL2331043	Q9NY46, Q9UI33, Q99250, Q9UQD0, Q9Y5Y9, Q01118, P35498, Q14524, P35499, Q15858	Sodium channel protein type 3 subunit alpha, Sodium channel protein type 11 subunit alpha, Sodium channel protein type 2 subunit alpha, Sodium channel protein type 8 subunit alpha, Sodium channel protein type 10 subunit alpha, Sodium channel protein type 7 subunit alpha, Sodium channel protein type 1 subunit alpha, Sodium channel protein type 5 subunit alpha, Sodium channel protein type 4 subunit…	ion channel voltage-gated ion channel Nav	Small molecule	1994	N03AX09	N	NA	epilepsy;bipolar disorder	neurology/psychiatry;neurology/psychiatry
LEVETIRACETAM	0	2	Voltage-gated N-type calcium channel alpha-1B subunit blocker	Voltage-gated N-type calcium channel alpha-1B subunit	CHEMBL4478	Q00975	Voltage-dependent N-type calcium channel subunit alpha-1B	ion channel voltage-gated ion channel Cav N-type	Small molecule	1999	N03AX14	N	NA, Q00975	seizures	neurology/psychiatry
LEVETIRACETAM	0	2	Synaptic vesicle glycoprotein 2A modulator	Synaptic vesicle glycoprotein 2A	CHEMBL1998	Q7L0J3	Synaptic vesicle glycoprotein 2A	transporter electrochemical VNT	Small molecule	1999	N03AX14	N	NA	seizures	neurology/psychiatry
LEVODOPA	2	1	Dopamine D3 receptor agonist	Dopamine D3 receptor	CHEMBL234	P35462	D(3) dopamine receptor	membrane R 7TM1 smallmol monoamine R D3R	Small molecule	1970	N04BA01	N	NA	Parkinson's Disease	neurology/psychiatry
LINAGLIPTIN	1,4	2	Dipeptidyl peptidase IV inhibitor	Dipeptidyl peptidase IV	CHEMBL284	P27487	Dipeptidyl peptidase 4	enzyme protease serine protease sc DPP4	Small molecule	2011	A10BH05	N	NA, P27487	diabetes mellitus	endocrinology
LITHIUM	3,4	2	Inositol-1(or 4)-monophosphatase 1 inhibitor	Inositol-1(or 4)-monophosphatase 1	CHEMBL1786	P29218	Inositol monophosphatase 1	enzyme hydrolase Inositol monophosphatase 1	Small molecule	1970	N05AN01	N	NA	bipolar disorder;depression	neurology/psychiatry;neurology/psychiatry
LITHIUM	3,4	2	Glycogen synthase kinase-3 inhibitor	Glycogen synthase kinase-3	CHEMBL2095188	P49840, P49841	Glycogen synthase kinase-3 alpha, Glycogen synthase kinase-3 beta	enzyme kinase protein kinase CMGC GSK3alpha/beta	Small molecule	1970	N05AN01	N	NA, P49841	bipolar disorder;depression	neurology/psychiatry;neurology/psychiatry
LORAZEPAM	3,4	2	GABA-A receptor; anion channel positive allosteric modulator	GABA-A receptor; anion channel	CHEMBL2093872	Q99928, P14867, Q8N1C3, P18507, P31644, P47869, P34903	Gamma-aminobutyric acid receptor subunit gamma-3, Gamma-aminobutyric acid receptor subunit alpha-1, Gamma-aminobutyric acid receptor subunit gamma-1, Gamma-aminobutyric acid receptor subunit gamma-2, Gamma-aminobutyric acid receptor subunit alpha-5, Gamma-aminobutyric acid receptor subunit alpha-2, Gamma-aminobutyric acid receptor subunit alpha-3	ion channel ligand-gated ion channel GABAAR	Small molecule	1977	N05BA56, N05BA06	N	NA	status epilepticus	neurology/psychiatry
LOSARTAN	4	1	Type-1 angiotensin II receptor antagonist	Type-1 angiotensin II receptor	CHEMBL227	P30556	Type-1 angiotensin II receptor	membrane R 7TM1 peptide short peptide angiotensin R	Small molecule	1995	C09CA01	N	NA	hypertension;diabetic nephropathy	cardiology;nephrology
MECAMYLAMINE	0	1	Neuronal acetylcholine receptor; alpha3/beta4 negative allosteric modulator	Neuronal acetylcholine receptor; alpha3/beta4	CHEMBL1907594	P32297, P30926	Neuronal acetylcholine receptor subunit alpha-3, Neuronal acetylcholine receptor subunit beta-4	ion channel ligand-gated ion channel ACh nAChRalpha/betaR	Small molecule	1956	C02BB01	N	NA, P30926, P32297	hypertension	cardiology
MECLOFENAMIC ACID	2	1	Arachidonate 5-lipoxygenase inhibitor	Arachidonate 5-lipoxygenase	CHEMBL215	P09917	Arachidonate 5-lipoxygenase	enzyme reductase A5-lipoxygenase	Small molecule	1980	M01AG04, M02AA18	N	NA	joint pain;muscle pain;rheumatoid arthritis;primary dysmenorrhea (PD)	rheumatology;neurology/psychiatry;rheumatology;endocrinology
MEMANTINE	0-4	8	Glutamate [NMDA] receptor negative allosteric modulator	Glutamate [NMDA] receptor	CHEMBL2094124	O15399, O60391, Q05586, Q8TCU5, Q12879, Q14957, Q13224	Glutamate receptor ionotropic, NMDA 2D, Glutamate receptor ionotropic, NMDA 3B, Glutamate receptor ionotropic, NMDA 1, Glutamate receptor ionotropic, NMDA 3A, Glutamate receptor ionotropic, NMDA 2A, Glutamate receptor ionotropic, NMDA 2C, Glutamate receptor ionotropic, NMDA 2B	ion channel ligand-gated ion channel glutamate NMDAR	Small molecule	2003	N06DX01	N	Q12879, NA, Q13224, Q05586	Alzheimer's disease;senile dementia	neurology/psychiatry;neurology/psychiatry
METFORMIN	0,4	3	Mitochondrial complex I (NADH dehydrogenase) inhibitor	Mitochondrial complex I (NADH dehydrogenase)	CHEMBL2363065	P49821, O43676, Q86Y39, O95182, O95298, Q9NRX3, O43678, P19404, P28331, P03891, Q9P032, O43677, Q9NX14, O00483, O95167, O95168, O95178, O43674, Q8N183, Q9BU61, O95299, P51970, O43920, Q9UI09, P03897, O75380, P03915, P03905, O75489, P17568, O95169, O96000, P03886, Q9P0J0, P56556, O14561, O75438, Q16718, P03923, Q9Y6M9, P03901, O43181, O75306, Q9Y375, O15239, O75251, O95139, Q16795, P56181, O00217	NADH dehydrogenase [ubiquinone] flavoprotein 1, mitochondrial, NADH dehydrogenase [ubiquinone] 1 beta subcomplex subunit 3, NADH dehydrogenase [ubiquinone] 1 alpha subcomplex subunit 11, NADH dehydrogenase [ubiquinone] 1 alpha subcomplex subunit 7, NADH dehydrogenase [ubiquinone] 1 subunit C2, NADH dehydrogenase [ubiquinone] 1 alpha subcomplex subunit 4-like 2, NADH dehydrogenase [ubiquinone] 1 a…	enzyme reductase NADH dehydrogenase	Small molecule	1995	A10BA02	N	NA, O43678, Q8N183, P56556, Q9NRX3, Q9P0J0	diabetes mellitus	endocrinology
METHOTREXATE	1,2	2	Dihydrofolate reductase inhibitor	Dihydrofolate reductase	CHEMBL202	P00374	Dihydrofolate reductase	enzyme reductase Dihydrofolate reductase	Small molecule	1953	L04AX03, L01BA01	N	NA	gestational choriocarcinoma;hydatidiform mole;acute lymphoblastic leukemia (ALL);psoriasis;rheumatoid arthritis	oncology;oncology;hematologic malignancy;dermatology;rheumatology
MINOCYCLINE	0-4	13	Arachidonate 5-lipoxygenase	Arachidonate 5-lipoxygenase	CHEMBL215	P09917	Arachidonate 5-lipoxygenase	enzyme reductase A5-lipoxygenase	Small molecule	NA	NA	Y	NA	NA	NA
MIRTAZAPINE	4	1	Serotonin 2a (5-HT2a) receptor antagonist	Serotonin 2a (5-HT2a) receptor	CHEMBL224	P28223	5-hydroxytryptamine receptor 2A	membrane R 7TM1 smallmol monoamine R 5HT2AR	Small molecule	1996	N06AX11	N	NA	depression	neurology/psychiatry
MIRTAZAPINE	4	1	Adrenergic receptor alpha-2 antagonist	Adrenergic receptor alpha-2	CHEMBL2095158	P08913, P18089, P18825	Alpha-2A adrenergic receptor, Alpha-2B adrenergic receptor, Alpha-2C adrenergic receptor	membrane R 7TM1 smallmol monoamine R alpha2A-CR	Small molecule	1996	N06AX11	N	NA	depression	neurology/psychiatry
MODAFINIL	1,2,4	7	Dopamine transporter inhibitor	Dopamine transporter	CHEMBL238	Q01959	Sodium-dependent dopamine transporter	transporter electrochemical slc solute carriers DAT	Small molecule	1998	N06BA07	N	NA	obstructive sleep apnea;shift work disorder (SWD)	pulmonary;neurology/psychiatry
NICOTINE	0	1	Neuronal acetylcholine receptor; alpha4/beta2 agonist	Neuronal acetylcholine receptor; alpha4/beta2	CHEMBL1907589	P43681, P17787	Neuronal acetylcholine receptor subunit alpha-4, Neuronal acetylcholine receptor subunit beta-2	ion channel ligand-gated ion channel ACh nAChRalpha/betaR	Small molecule	1984	N07BA01	N	NA	smoking cessation	neurology/psychiatry
NITROGLYCERIN	0	1	Soluble guanylate cyclase activator	Soluble guanylate cyclase	CHEMBL2111348	Q02153, O75343	Guanylate cyclase soluble subunit beta-1, Guanylate cyclase soluble subunit beta-2	enzyme lyase guanylate cyclase sGC	Small molecule	1981	C05AE01, C01DA02, C01DA52	N	NA	angina pectoris	cardiology
NITROPRUSSIDE	1,2	3	Soluble guanylate cyclase activator	Soluble guanylate cyclase	CHEMBL2111348	Q02153, O75343	Guanylate cyclase soluble subunit beta-1, Guanylate cyclase soluble subunit beta-2	enzyme lyase guanylate cyclase sGC	Small molecule	1981	C02DD01	N	NA	hypertension;congestive heart failure	cardiology;cardiology
ONDANSETRON	0-3	5	Serotonin 3a (5-HT3a) receptor antagonist	Serotonin 3a (5-HT3a) receptor	CHEMBL1899	P46098	5-hydroxytryptamine receptor 3A	ion channel ligand-gated ion channel 5-HT3R	Small molecule	1991	A04AA01	N	NA	nausea;vomiting	gastroenterology;gastroenterology
OXCARBAZEPINE	2,3	1	Sodium channel alpha subunit blocker	Sodium channel alpha subunit	CHEMBL2331043	Q15858, Q14524, Q9NY46, P35499, P35498, Q9UQD0, Q01118, Q99250, Q9UI33, Q9Y5Y9	Sodium channel protein type 9 subunit alpha, Sodium channel protein type 5 subunit alpha, Sodium channel protein type 3 subunit alpha, Sodium channel protein type 4 subunit alpha, Sodium channel protein type 1 subunit alpha, Sodium channel protein type 8 subunit alpha, Sodium channel protein type 7 subunit alpha, Sodium channel protein type 2 subunit alpha, Sodium channel protein type 11 subunit …	ion channel voltage-gated ion channel Nav	Small molecule	2000	N03AF02	N	NA	seizures	neurology/psychiatry
OXYBATE	2	1	GABA-B receptor agonist	GABA-B receptor	CHEMBL2111463	Q9UBS5, O75899	Gamma-aminobutyric acid type B receptor subunit 1, Gamma-aminobutyric acid type B receptor subunit 2	membrane R 7TM3 smallmol NT R GABABR	Small molecule	2002	N07XX04, N01AX11	N	NA, O75899	narcolepsy	neurology/psychiatry
OXYTOCIN	0-4	25	Oxytocin receptor agonist	Oxytocin receptor	CHEMBL2049	P30559	Oxytocin receptor	membrane R 7TM1 peptide short peptide oxytocin R	Protein	1980	H01BB02	N	NA	labor induction	obstetrics/gynecology
PAPAVERINE	1	1	Phosphodiesterase 4 inhibitor	Phosphodiesterase 4	CHEMBL2093863	Q07343	cAMP-specific 3',5'-cyclic phosphodiesterase 4B	enzyme phosphodiesterase PDE_4 PDE_4b	Small molecule	N/A	A03AD01	N	NA	myocardial infarction;angina pectoris;pulmonary embolism (PE);colitis;vascular spasm	cardiology;cardiology;hematology;gastroenterology;cardiology
PENTOSAN POLYSULFATE SODIUM	2	1	Fibroblast growth factor 2 antagonist	Fibroblast growth factor 2	CHEMBL3107	P09038	Fibroblast growth factor 2	secreted protein FGF2	Small molecule	1996	C05BA04, G04BX15	N	NA	interstitial cystitis (IC)	urology
PERGOLIDE	0,2	2	Dopamine receptor agonist	Dopamine receptor	CHEMBL2096905	P21917, P14416, P21728, P21918, P35462	D(4) dopamine receptor, D(2) dopamine receptor, D(1A) dopamine receptor, D(1B) dopamine receptor, D(3) dopamine receptor	membrane R 7TM1 smallmol monoamine R D1-4R	Small molecule	1988	N04BC02	N	NA, P14416	Parkinson's Disease	neurology/psychiatry
PRAMIPEXOLE	3	1	D2-like dopamine receptor agonist	D2-like dopamine receptor	CHEMBL2331075	P35462, P21917, P14416	D(3) dopamine receptor, D(4) dopamine receptor, D(2) dopamine receptor	membrane R 7TM1 smallmol monoamine R D2-4R	Small molecule	1997	N04BC05	N	NA, P14416	Parkinson's Disease	neurology/psychiatry
PRAVASTATIN	4	2	HMG-CoA reductase inhibitor	HMG-CoA reductase	CHEMBL402	P04035	3-hydroxy-3-methylglutaryl-coenzyme A reductase	enzyme reductase HMG-CoA	Small molecule	1991	C10AA03	N	NA	hypercholesterolemia;myocardial infarction;hyperlipidemia	endocrinology;cardiology;endocrinology
PREDNISOLONE	2,4	2	Glucocorticoid receptor agonist	Glucocorticoid receptor	CHEMBL2034	P04150	Glucocorticoid receptor	transcription factor nuclear R nr3 nr3c GR	Small molecule	1955	S01BA04, A01AC54, S01CB02, A07EA01, D07AA03, H02AB06, S03BA02, S02BA03, R01AD52, D07XA02, R01AD02, C05AA04	N	NA	conjunctivitis;rosacea;punctate keratitis;shingles;iritis;cyclitis	ophthalmology;dermatology;ophthalmology;infectious disease;ophthalmology;ophthalmology
PREGABALIN	4	1	Voltage-gated calcium channel modulator	Voltage-gated calcium channel	CHEMBL2363032	P54289	Voltage-dependent calcium channel subunit alpha-2/delta-1	auxiliary transport protein Cav subunitalpha2delta1	Small molecule	2004	N03AX16	N	NA, P54289	peripheral neuropathy;seizures;fibromyalgia;postherpetic neuralgia	neurology/psychiatry;neurology/psychiatry;rheumatology;neurology/psychiatry
PREGNENOLONE	0-3	3	steroid sulfotransferase substrate	Sulfotransferase family cytosolic 2B member 1	CHEMBL1743297	O00204	Sulfotransferase family cytosolic 2B member 1	enzyme transferase SULT2B1	Small molecule	N/A	N/A	N	NA	rheumatoid arthritis; fatigue	rheumatology; neurology/psychiatry
PREGNENOLONE	0-3	3	Nuclear receptor subfamily 1 group I member 2 agonist	Nuclear receptor subfamily 1 group I member 2	CHEMBL3401	O75469	Nuclear receptor subfamily 1 group I member 2	transcription factor nuclear R nr1 nr1I PXR	Small molecule	N/A	N/A	N	NA	rheumatoid arthritis; fatigue	rheumatology; neurology/psychiatry
PROGESTERONE	2	1	Progesterone receptor agonist	Progesterone receptor	CHEMBL208	P06401	Progesterone receptor	transcription factor nuclear R nr3 nr3c PR	Small molecule	1976	G03DA04	N	NA	infertility;amenorrhea	obstetrics/gynecology;endocrinology
PYRIMETHAMINE	3	1	Dihydrofolate reductase inhibitor	Dihydrofolate reductase	CHEMBL202	P00374	Dihydrofolate reductase	enzyme reductase Dihydrofolate reductase	Small molecule	NA	NA	Y	NA	NA	NA
RALOXIFENE	2-4	8	N/A	Estrogen receptor	N/A	P03372	Estrogen receptor	transcription factor nuclear R nr3 nr3a ER	Small molecule	1997	G03XC01	N	NA, P03372	osteoporosis;breast cancer	orthopedics;oncology
RAMELTEON	4	1	Melatonin receptor agonist	Melatonin receptor	CHEMBL2094268	P49286, P48039	Melatonin receptor type 1B, Melatonin receptor type 1A	membrane R 7TM1 smallmol monoamine-derivative R M1R	Small molecule	2005	N05CH02	N	NA	insomnia	neurology/psychiatry
RASAGILINE	4	1	Monoamine oxidase B inhibitor	Monoamine oxidase B	CHEMBL2039	P27338	Amine oxidase [flavin-containing] B	enzyme reductase MAOB	Small molecule	2006	N04BD02	N	NA	Parkinson's Disease	neurology/psychiatry
REBOXETINE	1,4	2	Norepinephrine transporter inhibitor	Norepinephrine transporter	CHEMBL222	P23975	Sodium-dependent noradrenaline transporter	transporter electrochemical slc solute carriers NAT	Small molecule	1997	N06AX18	N	NA	depression	neurology/psychiatry
RILUZOLE	0	1	Sodium channel alpha subunit blocker	Sodium channel alpha subunit	CHEMBL2331043	P35498, Q15858, Q9NY46, Q14524, Q01118, Q9Y5Y9, Q9UI33, P35499, Q9UQD0, Q99250	Sodium channel protein type 1 subunit alpha, Sodium channel protein type 9 subunit alpha, Sodium channel protein type 3 subunit alpha, Sodium channel protein type 5 subunit alpha, Sodium channel protein type 7 subunit alpha, Sodium channel protein type 10 subunit alpha, Sodium channel protein type 11 subunit alpha, Sodium channel protein type 4 subunit alpha, Sodium channel protein type 8 subunit…	ion channel voltage-gated ion channel Nav	Small molecule	1995	N07XX02	N	NA	amyotrophic lateral sclerosis (ALS)	neurology/psychiatry
RITUXIMAB	2	1	B-lymphocyte antigen CD20 inhibitor	B-lymphocyte antigen CD20	CHEMBL2058	P11836	B-lymphocyte antigen CD20	ion channel other misc CD20	Antibody	1997	L01XC02	N	NA	non-Hodgkin lymphoma (NHL); chronic lymphocytic leukemia (CLL); rheumatoid arthritis	hematologic malignancy; hematologic malignancy; rheumatology
ROFLUMILAST	1	1	Phosphodiesterase 4 inhibitor	Phosphodiesterase 4	CHEMBL2093863	Q08493, Q07343, P27815, Q08499	cAMP-specific 3',5'-cyclic phosphodiesterase 4C, cAMP-specific 3',5'-cyclic phosphodiesterase 4B, cAMP-specific 3',5'-cyclic phosphodiesterase 4A, cAMP-specific 3',5'-cyclic phosphodiesterase 4D	enzyme phosphodiesterase PDE_4 PDE_4a-d	Small molecule	2011	R03DX07	N	NA	chronic obstructive pulmonary disease (COPD);bronchitis	pulmonary;pulmonary
SECRETIN	2	1	Secretin receptor agonist	Secretin receptor	CHEMBL1925	P47872	Secretin receptor	membrane R 7TM2 peptide glucagon-like R secretin R	Protein	2002	V04CK01	N	NA	pancreatic cancer; gastrinoma	oncology; oncology
SELEGILINE	1	1	Monoamine oxidase B inhibitor	Monoamine oxidase B	CHEMBL2039	P27338	Amine oxidase [flavin-containing] B	enzyme reductase MAOB	Small molecule	1989	N04BD01	N	NA	Parkinson's Disease	neurology/psychiatry
SERTRALINE	0	1	Serotonin transporter inhibitor	Serotonin transporter	CHEMBL228	P31645	Sodium-dependent serotonin transporter	transporter electrochemical slc solute carriers 5HTT	Small molecule	1991	N06AB06	N	NA	depression;obsessive compulsive disorder (OCD);panic disorders;posttraumatic stress disorder;premenstrual syndrome;social anxiety disorder	neurology/psychiatry;neurology/psychiatry;neurology/psychiatry;neurology/psychiatry;obstetrics/gynecology;neurology/psychiatry
SILDENAFIL	4	1	Phosphodiesterase 5A inhibitor	Phosphodiesterase 5A	CHEMBL1827	O76074	cGMP-specific 3',5'-cyclic phosphodiesterase	enzyme phosphodiesterase PDE_5 PDE_5a	Small molecule	1998	G04BE03	N	NA	hypertension	cardiology
SILTUXIMAB	1,2	1	Interleukin-6 inhibitor	Interleukin-6	CHEMBL1795129	P05231	Interleukin-6	secreted IL-6	Antibody	2014	L04AC11	N	NA	multicentric Castleman's disease	lymphoproliferative disorder
SIMVASTATIN	0-4	5	HMG-CoA reductase inhibitor	HMG-CoA reductase	CHEMBL402	P04035	3-hydroxy-3-methylglutaryl-coenzyme A reductase	enzyme reductase HMG-CoA	Small molecule	1991	C10AA01	N	NA	hypercholesterolemia;coronary heart disease;myocardial infarction;stroke;hyperlipidemia	endocrinology;cardiology;cardiology;neurology/psychiatry;endocrinology
TIAGABINE	3	1	GABA transporter 1 inhibitor	GABA transporter 1	CHEMBL1903	P30531	Sodium- and chloride-dependent GABA transporter 1	transporter electrochemical slc solute carriers GABAT1	Small molecule	1997	N03AG06	N	NA	seizures	neurology/psychiatry
TOCILIZUMAB	1,4	3	N/A	Interleukin-6 receptor	N/A	P40189	Interleukin-6 receptor subunit beta	membrane R IL-6R	Antibody	2005	L04AC07	N	NA	rheumatoid arthritis	rheumatology
TOCILIZUMAB	1,4	3	Interleukin-6 receptor alpha subunit inhibitor	Interleukin-6 receptor alpha subunit	CHEMBL2364155	P08887	Interleukin-6 receptor subunit alpha	secreted IL-6RA	Antibody	2005	L04AC07	N	NA	rheumatoid arthritis	rheumatology
TOLCAPONE	2	1	Catechol O-methyltransferase inhibitor	Catechol O-methyltransferase	CHEMBL2023	P21964	Catechol O-methyltransferase	enzyme transferase COMT	Small molecule	1998	N04BX01	N	NA, P21964	Parkinson's Disease	neurology/psychiatry
TOPIRAMATE	0	1	GABA-A receptor; anion channel positive modulator	GABA-A receptor; anion channel	CHEMBL2093872	O00591, Q99928, P47869, P48169, P78334, P47870, P31644, P34903, Q9UN88, Q16445, Q8N1C3, P18505, P18507, P28472, P14867, O14764	Gamma-aminobutyric acid receptor subunit pi, Gamma-aminobutyric acid receptor subunit gamma-3, Gamma-aminobutyric acid receptor subunit alpha-2, Gamma-aminobutyric acid receptor subunit alpha-4, Gamma-aminobutyric acid receptor subunit epsilon, Gamma-aminobutyric acid receptor subunit beta-2, Gamma-aminobutyric acid receptor subunit alpha-5, Gamma-aminobutyric acid receptor subunit alpha-3, Gamma…	ion channel ligand-gated ion channel GABAAR	Small molecule	1996	N03AX11	N	NA, P28472	epilepsy;migraine headache	neurology/psychiatry;neurology/psychiatry
TOPIRAMATE	0	1	Glutamate receptor ionotropic AMPA antagonist	Glutamate receptor ionotropic AMPA	CHEMBL2096670	P42261, P48058, P42263, P42262	Glutamate receptor 1, Glutamate receptor 4, Glutamate receptor 3, Glutamate receptor 2	ion channel ligand-gated ion channel glutamate AMPAR	Small molecule	1996	N03AX11	N	NA, P48058, P42261	epilepsy;migraine headache	neurology/psychiatry;neurology/psychiatry
TOPIRAMATE	0	1	Glutamate receptor ionotropic kainate antagonist	Glutamate receptor ionotropic kainate	CHEMBL2109241	Q13002, Q13003, Q16099, Q16478, P39086	Glutamate receptor ionotropic, kainate 2, Glutamate receptor ionotropic, kainate 3, Glutamate receptor ionotropic, kainate 4, Glutamate receptor ionotropic, kainate 5, Glutamate receptor ionotropic, kainate 1	ion channel ligand-gated ion channel glutamate kainate R	Small molecule	1996	N03AX11	N	NA, P39086	epilepsy;migraine headache	neurology/psychiatry;neurology/psychiatry
TROPISETRON	3	1	Serotonin 3a (5-HT3a) receptor antagonist	Serotonin 3a (5-HT3a) receptor	CHEMBL1899	P46098	5-hydroxytryptamine receptor 3A	ion channel ligand-gated ion channel 5-HT3R	Small molecule	1992	A04AA03	N	NA	nausea;vomiting;nausea;vomiting	gastroenterology;gastroenterology;gastroenterology;gastroenterology
VALPROIC ACID	0-4	7	Succinate semialdehyde dehydrogenase inhibitor	Succinate semialdehyde dehydrogenase	CHEMBL1911	P51649	Succinate-semialdehyde dehydrogenase, mitochondrial	enzyme reductase SSADH	Small molecule	1978	N03AG01	N	NA	seizures	neurology/psychiatry
VALPROIC ACID	0-4	7	N/A	4-aminobutyrate aminotransferase, mitochondrial	N/A	P80404	4-aminobutyrate aminotransferase, mitochondrial	enzyme transferase GABA transaminase	Small molecule	1978	N03AG01	N	NA	seizures	neurology/psychiatry
VARENICLINE	0-4	5	Neuronal acetylcholine receptor; alpha4/beta2 agonist	Neuronal acetylcholine receptor; alpha4/beta2	CHEMBL1907589	P17787, P43681	Neuronal acetylcholine receptor subunit beta-2, Neuronal acetylcholine receptor subunit alpha-4	ion channel ligand-gated ion channel ACh nAChRalpha/betaR	Small molecule	2006	N07BA03	N	NA	smoking cessation	neurology/psychiatry
VORINOSTAT	1	1	Histone deacetylase 1 inhibitor	Histone deacetylase 1	CHEMBL325	Q13547	Histone deacetylase 1	epigenetic regulator eraser HDAC HDAC class I	Small molecule	2006	L01XX38	N	NA	cutaneous T-cell lymphoma (CTCL)	hematologic malignancy
VORINOSTAT	1	1	Histone deacetylase 6 inhibitor	Histone deacetylase 6	CHEMBL1865	Q9UBN7	Histone deacetylase 6	epigenetic regulator eraser HDAC HDAC class IIB	Small molecule	2006	L01XX38	N	NA	cutaneous T-cell lymphoma (CTCL)	hematologic malignancy
VORTIOXETINE	4	1	N/A	5-hydroxytryptamine receptor 1B	N/A	P28222	5-hydroxytryptamine receptor 1B	membrane R 7TM1 smallmol monoamine R 5HT1BR	Small molecule	2013	N06AX26	N	NA	depression	neurology/psychiatry
VORTIOXETINE	4	1	Serotonin transporter inhibitor	Serotonin transporter	CHEMBL228	P31645	Sodium-dependent serotonin transporter	transporter electrochemical slc solute carriers 5HTT	Small molecule	2013	N06AX26	N	NA	depression	neurology/psychiatry
